# Supplementary material for: Incorporating Transition Metal Ions into Uranium Oxide Hydrates: The Role of Zn(II) and the Effect of the Addition of Cs(I) Ions
Source: ACS Omega. 2024 Aug 23;9(36):38284–94. doi: 10.1021/acsomega.4c06188 (PMC11391564; doi:10.1021/acsomega.4c06188)
Supplement: Supplementary file 2 — ao4c06188_si_002.cif [file ao4c06188_si_002.cif]

data_p-1_a
_audit_creation_date               2024-03-12
_audit_creation_method
;
Olex2 1.5
(compiled 2021.12.09 svn.r5202d8cf for OlexSys, GUI svn.r6439)
;
_shelx_SHELXL_version_number       '2018/3'
_audit_contact_author_address      ?
_audit_contact_author_email        ?
_audit_contact_author_name         ''
_audit_contact_author_phone        ?
_publ_contact_author_id_orcid      ?
_publ_section_references
;
Dolomanov, O.V., Bourhis, L.J., Gildea, R.J, Howard, J.A.K. & Puschmann, H.
 (2009), J. Appl. Cryst. 42, 339-341.

Sheldrick, G.M. (2015). Acta Cryst. C71, 3-8.
;
_chemical_name_common              ?
_chemical_name_systematic          ?
_chemical_formula_moiety           'O22 U5.5 Zn'
_chemical_formula_sum              'O22 U5.50 Zn'
_chemical_formula_weight           1726.54
_chemical_melting_point            ?
loop_
  _atom_type_symbol
  _atom_type_description
  _atom_type_scat_dispersion_real
  _atom_type_scat_dispersion_imag
  _atom_type_scat_source
 'O' 'O' 0.0106 0.0060 'International Tables Vol C Tables 4.2.6.8 and 6.1.1.4'
 'U' 'U' -9.6767 9.6646 'International Tables Vol C Tables 4.2.6.8 and 6.1.1.4'
 'Zn' 'Zn' 0.2839 1.4301 'International Tables Vol C Tables 4.2.6.8 and 6.1.1.4'

_shelx_space_group_comment
;
The symmetry employed for this shelxl refinement is uniquely defined
by the following loop, which should always be used as a source of
symmetry information in preference to the above space-group names.
They are only intended as comments.
;
_space_group_crystal_system        'triclinic'
_space_group_IT_number             2
_space_group_name_H-M_alt          'P -1'
_space_group_name_Hall             '-P 1'
loop_
  _space_group_symop_operation_xyz
 'x, y, z'
 '-x, -y, -z'

_cell_length_a                     8.2010(16)
_cell_length_b                     10.951(2)
_cell_length_c                     11.510(2)
_cell_angle_alpha                  111.40(3)
_cell_angle_beta                   102.35(3)
_cell_angle_gamma                  104.24(3)
_cell_volume                       878.5(4)
_cell_formula_units_Z              2
_cell_measurement_reflns_used      12000
_cell_measurement_temperature      100(2)
_cell_measurement_theta_max        24.995
_cell_measurement_theta_min        2.013
_shelx_estimated_absorpt_T_max     ?
_shelx_estimated_absorpt_T_min     ?
_exptl_absorpt_coefficient_mu      51.958
_exptl_absorpt_correction_T_max    0.4342
_exptl_absorpt_correction_T_min    0.2529
_exptl_absorpt_correction_type     'multi-scan'
_exptl_absorpt_process_details
;
SADABS-2012/1 (Bruker,2012) was used for absorption correction.
wR2(int) was 0.1365 before and 0.0590 after correction.
The Ratio of minimum to maximum transmission is 0.5825.
The \l/2 correction factor is 0.0015.
;
_exptl_absorpt_special_details     ?
_exptl_crystal_colour              'orange'
_exptl_crystal_density_diffrn      6.527
_exptl_crystal_density_meas        ?
_exptl_crystal_density_method      ?
_exptl_crystal_description         'plate'
_exptl_crystal_F_000               1424
_exptl_crystal_size_max            0.060
_exptl_crystal_size_mid            0.040
_exptl_crystal_size_min            0.008
_exptl_transmission_factor_max     ?
_exptl_transmission_factor_min     ?
_diffrn_reflns_av_R_equivalents    0.0401
_diffrn_reflns_av_unetI/netI       0.0372
_diffrn_reflns_Laue_measured_fraction_full  0.941
_diffrn_reflns_Laue_measured_fraction_max  0.941
_diffrn_reflns_limit_h_max         9
_diffrn_reflns_limit_h_min         -9
_diffrn_reflns_limit_k_max         13
_diffrn_reflns_limit_k_min         -13
_diffrn_reflns_limit_l_max         13
_diffrn_reflns_limit_l_min         -13
_diffrn_reflns_number              10437
_diffrn_reflns_point_group_measured_fraction_full  0.941
_diffrn_reflns_point_group_measured_fraction_max  0.941
_diffrn_reflns_theta_full          24.995
_diffrn_reflns_theta_max           24.995
_diffrn_reflns_theta_min           2.018
_diffrn_ambient_temperature        100(2)
_diffrn_measured_fraction_theta_full  0.941
_diffrn_measured_fraction_theta_max  0.941
_diffrn_radiation_type    'silicon double crystal monochromated synchrotron'
_iffrn_source                    'Australian Synchrotron MX2'
_diffrn_measurement_device_type   'Eiger Detector'
_diffrn_measurement_method        '\p  scans'
_diffrn_radiation_wavelength       0.71079
_reflns_Friedel_coverage           0.000
_reflns_Friedel_fraction_full      .
_reflns_Friedel_fraction_max       .
_reflns_number_gt                  2794
_reflns_number_total               2898
_reflns_special_details
;
 Reflections were merged by SHELXL according to the crystal
 class for the calculation of statistics and refinement.
 
 _reflns_Friedel_fraction is defined as the number of unique
 Friedel pairs measured divided by the number that would be
 possible theoretically, ignoring centric projections and
 systematic absences.
;
_reflns_threshold_expression       'I > 2\s(I)'
_computing_data_collection         'BlueIce (McPhillips, et al., 2002)'
_computing_data_reduction          'XDS (Kabsch, 1993)'
_computing_molecular_graphics      'Olex2 1.5 (Dolomanov et al., 2009)'
_computing_publication_material    'Olex2 1.5 (Dolomanov et al., 2009)'
_computing_structure_refinement    'SHELXL 2018/3 (Sheldrick, 2015)'
_computing_structure_solution      'SHELXT 2018/2 (Sheldrick, 2018)'
_refine_diff_density_max           7.408
_refine_diff_density_min           -5.945
_refine_diff_density_rms           0.916
_refine_ls_extinction_coef         .
_refine_ls_extinction_method       none
_refine_ls_goodness_of_fit_ref     1.138
_refine_ls_hydrogen_treatment      undef
_refine_ls_matrix_type             full
_refine_ls_number_parameters       142
_refine_ls_number_reflns           2898
_refine_ls_number_restraints       269
_refine_ls_R_factor_all            0.0538
_refine_ls_R_factor_gt             0.0527
_refine_ls_restrained_S_all        1.086
_refine_ls_shift/su_max            0.000
_refine_ls_shift/su_mean           0.000
_refine_ls_structure_factor_coef   Fsqd
_refine_ls_weighting_details      
 'w=1/[\s^2^(Fo^2^)+(0.0737P)^2^+144.8400P] where P=(Fo^2^+2Fc^2^)/3'
_refine_ls_weighting_scheme        calc
_refine_ls_wR_factor_gt            0.1559
_refine_ls_wR_factor_ref           0.1578
_refine_special_details            ?
_olex2_refinement_description
;
1. Rigid bond restraints
 U6, U5, U4, U3, U2, U1
 with sigma for 1-2 distances of 0.01 and sigma for 1-3 distances of 0.01
2. Uiso/Uaniso restraints and constraints
U6 \\sim U5 \\sim U4 \\sim U3 \\sim U2 \\sim U1: within 1.7A with sigma of 0.04
and sigma for terminal atoms of 0.08 within 1.7A
Uanis(O1) = Uanis(O2) = Uanis(O3) = Uanis(O4) = Uanis(O5) = Uanis(O6) =
Uanis(O7) = Uanis(O8) = Uanis(O9) = Uanis(O10) = Uanis(O11) = Uanis(O12) =
Uanis(O13) = Uanis(O14) = Uanis(O15) = Uanis(O16) = Uanis(O17) = Uanis(O18) =
Uanis(O19) = Uanis(O20) = Uanis(O21) = Uanis(O22) = Uanis(O23)
3. Rigid body (RIGU) restrains
 All non-hydrogen atoms
 with sigma for 1-2 distances of 0.004 and sigma for 1-3 distances of 0.004
4. Others
 Fixed Sof: Zn1(0.65) Zn2(0.35) O23(0.5)
;
_atom_sites_solution_hydrogens     .
_atom_sites_solution_primary       ?
_atom_sites_solution_secondary     ?
loop_
  _atom_site_label
  _atom_site_type_symbol
  _atom_site_fract_x
  _atom_site_fract_y
  _atom_site_fract_z
  _atom_site_U_iso_or_equiv
  _atom_site_adp_type
  _atom_site_occupancy
  _atom_site_site_symmetry_order
  _atom_site_calc_flag
  _atom_site_refinement_flags_posn
  _atom_site_refinement_flags_adp
  _atom_site_refinement_flags_occupancy
  _atom_site_disorder_assembly
  _atom_site_disorder_group
 U1 U 0.03602(12) 0.98905(9) 0.17647(9) 0.0085(3) Uani 1 1 d . U . . .
 U2 U 0.30901(11) 0.85568(9) 0.35659(9) 0.0062(3) Uani 1 1 d . U . . .
 U3 U 0.29087(11) 0.83363(9) 0.66145(8) 0.0067(3) Uani 1 1 d . U . . .
 U4 U 0.30779(11) 0.85594(9) 0.98615(9) 0.0058(3) Uani 1 1 d . U . . .
 U5 U 0.000000 0.500000 1.000000 0.0258(4) Uani 1 2 d S . P . .
 U6 U 0.99917(12) 0.49858(9) 0.68778(9) 0.0094(3) Uani 1 1 d . . . . .
 Zn1 Zn 0.6018(7) 0.6208(5) 0.6414(5) 0.0214(11) Uani 0.65 1 d . . P . .
 Zn2 Zn 0.6242(13) 0.6389(11) 0.3209(10) 0.023(2) Uani 0.35 1 d . . P . .
 O1 O 0.198(2) 1.1639(19) 0.2563(19) 0.0168(9) Uani 1 1 d . . . . .
 O2 O -0.126(2) 0.8176(19) 0.0971(19) 0.0168(9) Uani 1 1 d . . . . .
 O3 O 0.147(2) 0.9580(19) 0.3699(19) 0.0168(9) Uani 1 1 d . . . . .
 O4 O 0.453(2) 0.7513(19) 0.3334(19) 0.0168(9) Uani 1 1 d . . . . .
 O5 O 0.557(2) 1.0436(19) 0.4193(19) 0.0168(9) Uani 1 1 d . . . . .
 O6 O 0.419(2) 0.7150(19) 0.6320(19) 0.0168(9) Uani 1 1 d . . . . .
 O7 O 0.136(2) 0.9430(19) 0.6906(19) 0.0168(9) Uani 1 1 d . . . . .
 O8 O 0.451(2) 0.9508(19) 0.8749(19) 0.0168(9) Uani 1 1 d . . . . .
 O9 O 0.165(2) 0.7283(19) 0.7642(19) 0.0168(9) Uani 1 1 d . . . . .
 O10 O 0.452(2) 0.7532(19) 0.9975(19) 0.0168(9) Uani 1 1 d . . . . .
 O11 O 0.134(2) 0.9548(19) 0.9795(19) 0.0168(9) Uani 1 1 d . . . . .
 O12 O 0.076(2) 0.6353(19) 0.9288(19) 0.0168(9) Uani 1 1 d . . . . .
 O13 O 0.255(2) 0.8848(19) 1.1687(19) 0.0168(9) Uani 1 1 d . . . . .
 O14 O -0.085(2) 0.3654(19) 0.8120(19) 0.0168(9) Uani 1 1 d . . . . .
 O15 O 0.283(2) 0.4924(19) 1.0302(19) 0.0168(9) Uani 1 1 d . . . . .
 O16 O 1.212(2) 0.4666(19) 0.7204(19) 0.0168(9) Uani 1 1 d . . . . .
 O17 O 0.785(2) 0.5315(19) 0.6660(19) 0.0168(9) Uani 1 1 d . . . . .
 O18 O 0.851(2) 0.2650(19) 0.5516(19) 0.0168(9) Uani 1 1 d . . . . .
 O19 O 1.000000 0.500000 0.500000 0.0168(9) Uani 1 2 d S . P . .
 O20 O 0.587(2) 0.6251(19) 0.8125(19) 0.0168(9) Uani 1 1 d . . . . .
 O21 O 0.624(2) 0.6002(19) 0.4684(19) 0.0168(9) Uani 1 1 d . . . . .
 O22 O 0.831(2) 0.8231(19) 0.4057(19) 0.0168(9) Uani 1 1 d . . . . .
 O23 O 0.611(5) 0.643(4) 0.146(4) 0.0168(9) Uani 0.5 1 d . . P . .

loop_
  _atom_site_aniso_label
  _atom_site_aniso_U_11
  _atom_site_aniso_U_22
  _atom_site_aniso_U_33
  _atom_site_aniso_U_23
  _atom_site_aniso_U_13
  _atom_site_aniso_U_12
 U1 0.0099(4) 0.0088(5) 0.0080(5) 0.0051(4) 0.0037(4) 0.0028(4)
 U2 0.0071(4) 0.0061(5) 0.0042(5) 0.0030(4) 0.0023(3) -0.0008(3)
 U3 0.0101(4) 0.0077(5) 0.0047(5) 0.0048(4) 0.0042(4) 0.0022(3)
 U4 0.0078(4) 0.0057(4) 0.0040(5) 0.0033(4) 0.0023(3) 0.0002(3)
 U5 0.0475(10) 0.0094(7) 0.0034(8) 0.0022(7) 0.0036(7) -0.0124(7)
 U6 0.0138(5) 0.0055(5) 0.0065(5) 0.0033(4) 0.0035(4) -0.0012(4)
 Zn1 0.023(2) 0.023(3) 0.025(3) 0.012(2) 0.012(2) 0.013(2)
 Zn2 0.023(5) 0.030(5) 0.024(5) 0.015(5) 0.011(4) 0.012(4)
 O1 0.019(2) 0.015(2) 0.017(2) 0.0080(19) 0.0068(17) 0.0042(17)
 O2 0.019(2) 0.015(2) 0.017(2) 0.0080(19) 0.0068(17) 0.0042(17)
 O3 0.019(2) 0.015(2) 0.017(2) 0.0080(19) 0.0068(17) 0.0042(17)
 O4 0.019(2) 0.015(2) 0.017(2) 0.0080(19) 0.0068(17) 0.0042(17)
 O5 0.019(2) 0.015(2) 0.017(2) 0.0080(19) 0.0068(17) 0.0042(17)
 O6 0.019(2) 0.015(2) 0.017(2) 0.0080(19) 0.0068(17) 0.0042(17)
 O7 0.019(2) 0.015(2) 0.017(2) 0.0080(19) 0.0068(17) 0.0042(17)
 O8 0.019(2) 0.015(2) 0.017(2) 0.0080(19) 0.0068(17) 0.0042(17)
 O9 0.019(2) 0.015(2) 0.017(2) 0.0080(19) 0.0068(17) 0.0042(17)
 O10 0.019(2) 0.015(2) 0.017(2) 0.0080(19) 0.0068(17) 0.0042(17)
 O11 0.019(2) 0.015(2) 0.017(2) 0.0080(19) 0.0068(17) 0.0042(17)
 O12 0.019(2) 0.015(2) 0.017(2) 0.0080(19) 0.0068(17) 0.0042(17)
 O13 0.019(2) 0.015(2) 0.017(2) 0.0080(19) 0.0068(17) 0.0042(17)
 O14 0.019(2) 0.015(2) 0.017(2) 0.0080(19) 0.0068(17) 0.0042(17)
 O15 0.019(2) 0.015(2) 0.017(2) 0.0080(19) 0.0068(17) 0.0042(17)
 O16 0.019(2) 0.015(2) 0.017(2) 0.0080(19) 0.0068(17) 0.0042(17)
 O17 0.019(2) 0.015(2) 0.017(2) 0.0080(19) 0.0068(17) 0.0042(17)
 O18 0.019(2) 0.015(2) 0.017(2) 0.0080(19) 0.0068(17) 0.0042(17)
 O19 0.019(2) 0.015(2) 0.017(2) 0.0080(19) 0.0068(17) 0.0042(17)
 O20 0.019(2) 0.015(2) 0.017(2) 0.0080(19) 0.0068(17) 0.0042(17)
 O21 0.019(2) 0.015(2) 0.017(2) 0.0080(19) 0.0068(17) 0.0042(17)
 O22 0.019(2) 0.015(2) 0.017(2) 0.0080(19) 0.0068(17) 0.0042(17)
 O23 0.019(2) 0.015(2) 0.017(2) 0.0080(19) 0.0068(17) 0.0042(17)

_geom_special_details
;
 All esds (except the esd in the dihedral angle between two l.s. planes)
 are estimated using the full covariance matrix.  The cell esds are taken
 into account individually in the estimation of esds in distances, angles
 and torsion angles; correlations between esds in cell parameters are only
 used when they are defined by crystal symmetry.  An approximate (isotropic)
 treatment of cell esds is used for estimating esds involving l.s. planes.
;
loop_
  _geom_bond_atom_site_label_1
  _geom_bond_atom_site_label_2
  _geom_bond_distance
  _geom_bond_site_symmetry_2
  _geom_bond_publ_flag
 U1 U1 4.0820(19) 2_575 ?
 U1 U2 3.6438(15) . ?
 U1 U3 4.0612(16) 2_576 ?
 U1 U4 4.0929(16) 2_576 ?
 U1 U4 3.6395(16) 1_554 ?
 U1 O1 1.794(18) . ?
 U1 O2 1.768(18) . ?
 U1 O3 2.396(18) . ?
 U1 O7 2.344(18) 2_576 ?
 U1 O11 2.386(18) 2_576 ?
 U1 O11 2.495(18) 1_554 ?
 U1 O13 2.354(18) 1_554 ?
 U2 U2 3.714(3) 2_676 ?
 U2 U3 3.6355(13) . ?
 U2 U6 3.8572(19) 2_666 ?
 U2 O3 1.930(18) . ?
 U2 O4 1.827(19) . ?
 U2 O5 2.279(19) 2_676 ?
 U2 O5 2.263(18) . ?
 U2 O13 2.267(18) 1_554 ?
 U2 O14 2.421(19) 2_566 ?
 U2 O18 2.312(18) 2_666 ?
 U3 U4 3.6251(14) . ?
 U3 U6 4.004(3) 2_666 ?
 U3 U6 4.0100(17) 1_455 ?
 U3 O5 2.194(18) 2_676 ?
 U3 O6 1.849(18) . ?
 U3 O7 1.948(19) . ?
 U3 O8 2.214(19) . ?
 U3 O9 2.174(18) . ?
 U3 O18 2.182(19) 2_666 ?
 U4 U4 3.733(2) 2_677 ?
 U4 U6 3.888(3) 1_455 ?
 U4 O8 2.263(18) . ?
 U4 O8 2.249(19) 2_677 ?
 U4 O9 2.271(19) . ?
 U4 O10 1.838(18) . ?
 U4 O11 1.998(18) . ?
 U4 O12 2.432(18) . ?
 U4 O13 2.161(18) . ?
 U5 U6 3.5866(11) 1_455 ?
 U5 U6 3.5866(11) 2_667 ?
 U5 O12 1.978(18) . ?
 U5 O12 1.978(18) 2_567 ?
 U5 O14 1.966(19) 2_567 ?
 U5 O14 1.966(19) . ?
 U5 O15 2.298(18) 2_567 ?
 U5 O15 2.298(18) . ?
 U6 O9 2.268(18) 1_655 ?
 U6 O12 2.467(19) 1_655 ?
 U6 O14 2.468(18) 1_655 ?
 U6 O16 1.848(18) . ?
 U6 O17 1.861(18) . ?
 U6 O18 2.282(19) . ?
 U6 O19 2.1685(10) . ?
 Zn1 Zn1 3.098(11) 2_666 ?
 Zn1 O1 2.210(19) 2_676 ?
 Zn1 O6 2.022(19) . ?
 Zn1 O17 2.010(19) . ?
 Zn1 O20 1.983(19) . ?
 Zn1 O21 1.974(19) . ?
 Zn1 O21 2.33(2) 2_666 ?
 Zn2 O4 2.08(2) . ?
 Zn2 O16 2.00(2) 2_766 ?
 Zn2 O21 1.89(2) . ?
 Zn2 O22 2.02(2) . ?
 Zn2 O23 2.01(4) . ?

loop_
  _geom_angle_atom_site_label_1
  _geom_angle_atom_site_label_2
  _geom_angle_atom_site_label_3
  _geom_angle
  _geom_angle_site_symmetry_1
  _geom_angle_site_symmetry_3
  _geom_angle_publ_flag
 U1 U1 U4 52.87(3) 2_575 2_576 ?
 U2 U1 U1 135.34(4) . 2_575 ?
 U2 U1 U3 119.03(3) . 2_576 ?
 U2 U1 U4 171.66(3) . 2_576 ?
 U3 U1 U1 105.63(4) 2_576 2_575 ?
 U3 U1 U4 52.79(2) 2_576 2_576 ?
 U4 U1 U1 63.72(3) 1_554 2_575 ?
 U4 U1 U2 71.64(3) 1_554 . ?
 U4 U1 U3 169.17(3) 1_554 2_576 ?
 U4 U1 U4 116.59(3) 1_554 2_576 ?
 O1 U1 U1 88.7(6) . 2_575 ?
 O1 U1 U2 94.3(6) . . ?
 O1 U1 U3 85.7(6) . 2_576 ?
 O1 U1 U4 91.9(6) . 1_554 ?
 O1 U1 U4 87.0(6) . 2_576 ?
 O1 U1 O3 89.5(7) . . ?
 O1 U1 O7 91.3(7) . 2_576 ?
 O1 U1 O11 87.4(7) . 1_554 ?
 O1 U1 O11 90.4(7) . 2_576 ?
 O1 U1 O13 93.2(7) . 1_554 ?
 O2 U1 U1 90.9(6) . 2_575 ?
 O2 U1 U2 86.5(6) . . ?
 O2 U1 U3 93.7(6) . 2_576 ?
 O2 U1 U4 92.2(6) . 2_576 ?
 O2 U1 U4 88.6(6) . 1_554 ?
 O2 U1 O1 179.2(9) . . ?
 O2 U1 O3 91.0(7) . . ?
 O2 U1 O7 88.3(8) . 2_576 ?
 O2 U1 O11 88.8(7) . 2_576 ?
 O2 U1 O11 92.7(7) . 1_554 ?
 O2 U1 O13 87.5(7) . 1_554 ?
 O3 U1 U1 163.8(4) . 2_575 ?
 O3 U1 U2 28.9(4) . . ?
 O3 U1 U3 90.3(4) . 2_576 ?
 O3 U1 U4 143.1(4) . 2_576 ?
 O3 U1 U4 100.2(4) . 1_554 ?
 O3 U1 O11 131.4(6) . 1_554 ?
 O7 U1 U1 122.0(4) 2_576 2_575 ?
 O7 U1 U2 102.5(4) 2_576 . ?
 O7 U1 U3 17.2(4) 2_576 2_576 ?
 O7 U1 U4 69.2(4) 2_576 2_576 ?
 O7 U1 U4 173.5(4) 2_576 1_554 ?
 O7 U1 O3 74.1(6) 2_576 . ?
 O7 U1 O11 87.9(6) 2_576 2_576 ?
 O7 U1 O11 154.4(6) 2_576 1_554 ?
 O7 U1 O13 139.6(6) 2_576 1_554 ?
 O11 U1 U1 32.4(4) 1_554 2_575 ?
 O11 U1 U1 34.1(4) 2_576 2_575 ?
 O11 U1 U2 168.4(5) 2_576 . ?
 O11 U1 U2 103.1(4) 1_554 . ?
 O11 U1 U3 71.8(4) 2_576 2_576 ?
 O11 U1 U3 137.7(4) 1_554 2_576 ?
 O11 U1 U4 31.5(4) 1_554 1_554 ?
 O11 U1 U4 85.2(4) 1_554 2_576 ?
 O11 U1 U4 97.7(4) 2_576 1_554 ?
 O11 U1 U4 19.1(5) 2_576 2_576 ?
 O11 U1 O3 162.1(6) 2_576 . ?
 O11 U1 O11 66.5(7) 2_576 1_554 ?
 O13 U1 U1 98.2(4) 1_554 2_575 ?
 O13 U1 U2 37.1(4) 1_554 . ?
 O13 U1 U3 156.1(4) 1_554 2_576 ?
 O13 U1 U4 34.5(4) 1_554 1_554 ?
 O13 U1 U4 151.1(4) 1_554 2_576 ?
 O13 U1 O3 65.8(6) 1_554 . ?
 O13 U1 O11 132.1(6) 1_554 2_576 ?
 O13 U1 O11 66.0(6) 1_554 1_554 ?
 U1 U2 U2 111.80(4) . 2_676 ?
 U1 U2 U6 107.41(4) . 2_666 ?
 U2 U2 U6 131.66(5) 2_676 2_666 ?
 U3 U2 U1 126.14(3) . . ?
 U3 U2 U2 69.83(4) . 2_676 ?
 U3 U2 U6 64.53(4) . 2_666 ?
 O3 U2 U1 36.8(5) . . ?
 O3 U2 U2 95.0(6) . 2_676 ?
 O3 U2 U3 90.0(5) . . ?
 O3 U2 U6 99.9(5) . 2_666 ?
 O3 U2 O5 95.8(7) . . ?
 O3 U2 O5 92.5(7) . 2_676 ?
 O3 U2 O13 75.3(7) . 1_554 ?
 O3 U2 O14 95.1(7) . 2_566 ?
 O3 U2 O18 85.7(7) . 2_666 ?
 O4 U2 U1 140.4(6) . . ?
 O4 U2 U2 88.4(6) . 2_676 ?
 O4 U2 U3 92.2(6) . . ?
 O4 U2 U6 78.5(6) . 2_666 ?
 O4 U2 O3 176.4(8) . . ?
 O4 U2 O5 91.0(8) . 2_676 ?
 O4 U2 O5 86.4(7) . . ?
 O4 U2 O13 102.2(7) . 1_554 ?
 O4 U2 O14 81.6(7) . 2_566 ?
 O4 U2 O18 94.5(7) . 2_666 ?
 O5 U2 U1 91.5(5) . . ?
 O5 U2 U1 125.3(5) 2_676 . ?
 O5 U2 U2 35.0(4) 2_676 2_676 ?
 O5 U2 U2 35.3(5) . 2_676 ?
 O5 U2 U3 105.1(5) . . ?
 O5 U2 U3 34.8(4) 2_676 . ?
 O5 U2 U6 161.0(5) . 2_666 ?
 O5 U2 U6 98.3(4) 2_676 2_666 ?
 O5 U2 O5 70.3(7) . 2_676 ?
 O5 U2 O13 80.9(7) . 1_554 ?
 O5 U2 O14 150.3(6) . 2_566 ?
 O5 U2 O14 136.7(6) 2_676 2_566 ?
 O5 U2 O18 69.6(7) 2_676 2_666 ?
 O5 U2 O18 139.9(7) . 2_666 ?
 O13 U2 U1 38.8(5) 1_554 . ?
 O13 U2 U2 114.9(5) 1_554 2_676 ?
 O13 U2 U3 164.7(5) 1_554 . ?
 O13 U2 U6 113.3(5) 1_554 2_666 ?
 O13 U2 O5 147.5(7) 1_554 2_676 ?
 O13 U2 O14 75.2(6) 1_554 2_566 ?
 O13 U2 O18 137.1(7) 1_554 2_666 ?
 O14 U2 U1 81.0(4) 2_566 . ?
 O14 U2 U2 167.2(4) 2_566 2_676 ?
 O14 U2 U3 102.5(4) 2_566 . ?
 O14 U2 U6 38.4(4) 2_566 2_666 ?
 O18 U2 U1 111.4(5) 2_666 . ?
 O18 U2 U2 104.6(5) 2_666 2_676 ?
 O18 U2 U3 34.8(5) 2_666 . ?
 O18 U2 U6 32.6(5) 2_666 2_666 ?
 O18 U2 O14 68.5(6) 2_666 2_566 ?
 U2 U3 U1 114.56(3) . 2_576 ?
 U2 U3 U6 125.95(5) . 1_455 ?
 U2 U3 U6 60.42(3) . 2_666 ?
 U4 U3 U1 64.05(3) . 2_576 ?
 U4 U3 U2 173.06(3) . . ?
 U4 U3 U6 60.98(4) . 1_455 ?
 U4 U3 U6 126.50(4) . 2_666 ?
 U6 U3 U1 82.99(3) 1_455 2_576 ?
 U6 U3 U1 109.69(4) 2_666 2_576 ?
 U6 U3 U6 65.53(4) 2_666 1_455 ?
 O5 U3 U1 112.9(5) 2_676 2_576 ?
 O5 U3 U2 36.4(5) 2_676 . ?
 O5 U3 U4 137.0(5) 2_676 . ?
 O5 U3 U6 159.4(5) 2_676 1_455 ?
 O5 U3 U6 95.8(5) 2_676 2_666 ?
 O5 U3 O8 100.8(7) 2_676 . ?
 O6 U3 U1 155.5(5) . 2_576 ?
 O6 U3 U2 88.4(6) . . ?
 O6 U3 U4 94.2(6) . . ?
 O6 U3 U6 76.1(5) . 1_455 ?
 O6 U3 U6 73.2(6) . 2_666 ?
 O6 U3 O5 90.6(7) . 2_676 ?
 O6 U3 O7 174.3(8) . . ?
 O6 U3 O8 92.3(8) . . ?
 O6 U3 O9 89.2(7) . . ?
 O6 U3 O18 88.7(8) . 2_666 ?
 O7 U3 U1 20.8(5) . 2_576 ?
 O7 U3 U2 94.1(5) . . ?
 O7 U3 U4 83.9(5) . . ?
 O7 U3 U6 98.3(5) . 1_455 ?
 O7 U3 U6 103.6(6) . 2_666 ?
 O7 U3 O5 94.5(7) . 2_676 ?
 O7 U3 O8 89.4(7) . . ?
 O7 U3 O9 86.1(7) . . ?
 O7 U3 O18 90.2(7) . 2_666 ?
 O8 U3 U1 76.9(5) . 2_576 ?
 O8 U3 U2 137.2(5) . . ?
 O8 U3 U4 36.4(5) . . ?
 O8 U3 U6 158.1(5) . 2_666 ?
 O8 U3 U6 95.5(5) . 1_455 ?
 O9 U3 U1 66.6(5) . 2_576 ?
 O9 U3 U2 150.4(5) . . ?
 O9 U3 U4 36.3(5) . . ?
 O9 U3 U6 26.1(5) . 1_455 ?
 O9 U3 U6 90.7(5) . 2_666 ?
 O9 U3 O5 173.2(7) . 2_676 ?
 O9 U3 O8 72.4(7) . . ?
 O9 U3 O18 113.2(7) . 2_666 ?
 O18 U3 U1 104.2(5) 2_666 2_576 ?
 O18 U3 U2 37.2(5) 2_666 . ?
 O18 U3 U4 149.1(5) 2_666 . ?
 O18 U3 U6 90.2(5) 2_666 1_455 ?
 O18 U3 U6 26.9(5) 2_666 2_666 ?
 O18 U3 O5 73.6(7) 2_666 2_676 ?
 O18 U3 O8 174.3(6) 2_666 . ?
 U1 U4 U1 63.41(3) 1_556 2_576 ?
 U1 U4 U4 112.25(5) 1_556 2_677 ?
 U1 U4 U6 107.78(4) 1_556 1_455 ?
 U3 U4 U1 63.16(3) . 2_576 ?
 U3 U4 U1 126.51(4) . 1_556 ?
 U3 U4 U4 69.42(5) . 2_677 ?
 U3 U4 U6 64.40(4) . 1_455 ?
 U4 U4 U1 89.42(4) 2_677 2_576 ?
 U4 U4 U6 131.01(5) 2_677 1_455 ?
 U6 U4 U1 84.10(4) 1_455 2_576 ?
 O8 U4 U1 128.1(5) . 1_556 ?
 O8 U4 U1 90.5(5) 2_677 1_556 ?
 O8 U4 U1 103.3(5) 2_677 2_576 ?
 O8 U4 U1 75.8(5) . 2_576 ?
 O8 U4 U3 35.5(5) . . ?
 O8 U4 U3 103.7(5) 2_677 . ?
 O8 U4 U4 34.3(5) 2_677 2_677 ?
 O8 U4 U4 34.1(5) . 2_677 ?
 O8 U4 U6 98.0(5) . 1_455 ?
 O8 U4 U6 161.7(5) 2_677 1_455 ?
 O8 U4 O8 68.3(8) 2_677 . ?
 O8 U4 O9 69.7(7) . . ?
 O8 U4 O9 138.1(7) 2_677 . ?
 O8 U4 O12 135.8(7) . . ?
 O8 U4 O12 153.7(6) 2_677 . ?
 O9 U4 U1 65.6(5) . 2_576 ?
 O9 U4 U1 115.5(5) . 1_556 ?
 O9 U4 U3 34.5(4) . . ?
 O9 U4 U4 103.8(5) . 2_677 ?
 O9 U4 U6 31.0(4) . 1_455 ?
 O9 U4 O12 67.1(6) . . ?
 O10 U4 U1 134.6(6) . 1_556 ?
 O10 U4 U1 159.8(6) . 2_576 ?
 O10 U4 U3 97.9(6) . . ?
 O10 U4 U4 90.1(6) . 2_677 ?
 O10 U4 U6 81.0(6) . 1_455 ?
 O10 U4 O8 87.3(8) . 2_677 ?
 O10 U4 O8 92.8(7) . . ?
 O10 U4 O9 95.0(8) . . ?
 O10 U4 O11 173.9(8) . . ?
 O10 U4 O12 81.9(7) . . ?
 O10 U4 O13 96.9(8) . . ?
 O11 U4 U1 40.8(5) . 1_556 ?
 O11 U4 U1 23.0(5) . 2_576 ?
 O11 U4 U3 86.1(5) . . ?
 O11 U4 U4 95.6(5) . 2_677 ?
 O11 U4 U6 96.7(6) . 1_455 ?
 O11 U4 O8 93.1(7) . . ?
 O11 U4 O8 96.2(7) . 2_677 ?
 O11 U4 O9 85.6(7) . . ?
 O11 U4 O12 92.8(7) . . ?
 O11 U4 O13 78.8(7) . . ?
 O12 U4 U1 94.6(4) . 2_576 ?
 O12 U4 U1 80.4(4) . 1_556 ?
 O12 U4 U3 101.5(4) . . ?
 O12 U4 U4 167.1(4) . 2_677 ?
 O12 U4 U6 37.8(4) . 1_455 ?
 O13 U4 U1 101.5(5) . 2_576 ?
 O13 U4 U1 38.1(5) . 1_556 ?
 O13 U4 U3 164.5(5) . . ?
 O13 U4 U4 115.3(5) . 2_677 ?
 O13 U4 U6 113.6(5) . 1_455 ?
 O13 U4 O8 81.7(7) . 2_677 ?
 O13 U4 O8 148.0(7) . . ?
 O13 U4 O9 139.0(7) . . ?
 O13 U4 O12 75.9(7) . . ?
 U6 U5 U6 180.0 1_455 2_667 ?
 O12 U5 U6 41.1(6) 2_567 2_667 ?
 O12 U5 U6 138.9(6) 2_567 1_455 ?
 O12 U5 U6 41.1(6) . 1_455 ?
 O12 U5 U6 138.9(6) . 2_667 ?
 O12 U5 O12 180.0(7) . 2_567 ?
 O12 U5 O15 85.4(7) 2_567 2_567 ?
 O12 U5 O15 94.6(7) . 2_567 ?
 O12 U5 O15 94.6(7) 2_567 . ?
 O12 U5 O15 85.4(7) . . ?
 O14 U5 U6 139.0(5) 2_567 1_455 ?
 O14 U5 U6 41.0(5) . 1_455 ?
 O14 U5 U6 41.0(5) 2_567 2_667 ?
 O14 U5 U6 139.0(5) . 2_667 ?
 O14 U5 O12 97.9(8) 2_567 . ?
 O14 U5 O12 97.9(8) . 2_567 ?
 O14 U5 O12 82.1(8) 2_567 2_567 ?
 O14 U5 O12 82.1(8) . . ?
 O14 U5 O14 180.0 . 2_567 ?
 O14 U5 O15 92.2(7) . . ?
 O14 U5 O15 87.8(7) 2_567 . ?
 O14 U5 O15 87.8(7) . 2_567 ?
 O14 U5 O15 92.2(7) 2_567 2_567 ?
 O15 U5 U6 92.9(5) . 2_667 ?
 O15 U5 U6 92.9(5) 2_567 1_455 ?
 O15 U5 U6 87.1(5) 2_567 2_667 ?
 O15 U5 U6 87.1(5) . 1_455 ?
 O15 U5 O15 180.0 . 2_567 ?
 U2 U6 U3 169.53(3) 2_666 1_655 ?
 U2 U6 U3 55.05(4) 2_666 2_666 ?
 U2 U6 U4 135.85(4) 2_666 1_655 ?
 U3 U6 U3 114.47(4) 2_666 1_655 ?
 U4 U6 U3 54.62(3) 1_655 1_655 ?
 U4 U6 U3 169.08(3) 1_655 2_666 ?
 U5 U6 U2 68.20(5) 1_655 2_666 ?
 U5 U6 U3 122.27(5) 1_655 1_655 ?
 U5 U6 U3 123.26(3) 1_655 2_666 ?
 U5 U6 U4 67.65(4) 1_655 1_655 ?
 O9 U6 U2 164.9(5) 1_655 2_666 ?
 O9 U6 U3 138.1(5) 1_655 2_666 ?
 O9 U6 U3 24.9(5) 1_655 1_655 ?
 O9 U6 U4 31.1(5) 1_655 1_655 ?
 O9 U6 U5 98.1(5) 1_655 1_655 ?
 O9 U6 O12 66.6(6) 1_655 1_655 ?
 O9 U6 O14 129.5(6) 1_655 1_655 ?
 O9 U6 O18 161.8(6) 1_655 . ?
 O12 U6 U2 99.2(4) 1_655 2_666 ?
 O12 U6 U3 91.2(4) 1_655 1_655 ?
 O12 U6 U3 153.3(4) 1_655 2_666 ?
 O12 U6 U4 37.2(4) 1_655 1_655 ?
 O12 U6 U5 31.8(4) 1_655 1_655 ?
 O12 U6 O14 63.3(6) 1_655 1_655 ?
 O14 U6 U2 37.5(4) 1_655 2_666 ?
 O14 U6 U3 152.8(4) 1_655 1_655 ?
 O14 U6 U3 92.2(5) 1_655 2_666 ?
 O14 U6 U4 98.7(5) 1_655 1_655 ?
 O14 U6 U5 31.5(4) 1_655 1_655 ?
 O16 U6 U2 97.5(6) . 2_666 ?
 O16 U6 U3 100.5(6) . 2_666 ?
 O16 U6 U3 83.9(5) . 1_655 ?
 O16 U6 U4 79.7(6) . 1_655 ?
 O16 U6 U5 86.0(6) . 1_655 ?
 O16 U6 O9 87.4(7) . 1_655 ?
 O16 U6 O12 88.8(7) . 1_655 ?
 O16 U6 O14 86.0(7) . 1_655 ?
 O16 U6 O17 176.1(8) . . ?
 O16 U6 O18 89.8(7) . . ?
 O16 U6 O19 94.1(6) . . ?
 O17 U6 U2 81.2(6) . 2_666 ?
 O17 U6 U3 81.7(6) . 2_666 ?
 O17 U6 U3 98.0(5) . 1_655 ?
 O17 U6 U4 98.7(6) . 1_655 ?
 O17 U6 U5 90.2(6) . 1_655 ?
 O17 U6 O9 93.0(7) . 1_655 ?
 O17 U6 O12 87.9(7) . 1_655 ?
 O17 U6 O14 90.8(7) . 1_655 ?
 O17 U6 O18 91.0(8) . . ?
 O17 U6 O19 89.8(6) . . ?
 O18 U6 U2 33.1(5) . 2_666 ?
 O18 U6 U3 136.9(5) . 1_655 ?
 O18 U6 U3 25.6(5) . 2_666 ?
 O18 U6 U4 163.9(5) . 1_655 ?
 O18 U6 U5 99.7(5) . 1_655 ?
 O18 U6 O12 131.4(6) . 1_655 ?
 O18 U6 O14 68.1(6) . 1_655 ?
 O19 U6 U2 112.36(5) . 2_666 ?
 O19 U6 U3 57.30(3) . 2_666 ?
 O19 U6 U3 57.17(4) . 1_655 ?
 O19 U6 U4 111.79(4) . 1_655 ?
 O19 U6 U5 179.42(4) . 1_655 ?
 O19 U6 O9 81.3(5) . 1_655 ?
 O19 U6 O12 147.6(4) . 1_655 ?
 O19 U6 O14 149.1(5) . 1_655 ?
 O19 U6 O18 80.9(5) . . ?
 O1 Zn1 Zn1 140.4(6) 2_676 2_666 ?
 O1 Zn1 O21 176.3(7) 2_676 2_666 ?
 O6 Zn1 Zn1 93.5(6) . 2_666 ?
 O6 Zn1 O1 85.4(7) . 2_676 ?
 O6 Zn1 O21 90.9(7) . 2_666 ?
 O17 Zn1 Zn1 90.1(6) . 2_666 ?
 O17 Zn1 O1 93.6(7) . 2_676 ?
 O17 Zn1 O6 175.4(8) . . ?
 O17 Zn1 O21 90.1(7) . 2_666 ?
 O20 Zn1 Zn1 128.4(6) . 2_666 ?
 O20 Zn1 O1 91.2(8) . 2_676 ?
 O20 Zn1 O6 90.7(8) . . ?
 O20 Zn1 O17 84.8(8) . . ?
 O20 Zn1 O21 89.0(7) . 2_666 ?
 O21 Zn1 Zn1 48.9(6) . 2_666 ?
 O21 Zn1 Zn1 39.6(5) 2_666 2_666 ?
 O21 Zn1 O1 91.7(7) . 2_676 ?
 O21 Zn1 O6 94.5(8) . . ?
 O21 Zn1 O17 90.0(8) . . ?
 O21 Zn1 O20 174.2(8) . . ?
 O21 Zn1 O21 88.4(7) . 2_666 ?
 O16 Zn2 O4 170.1(9) 2_766 . ?
 O16 Zn2 O22 90.7(8) 2_766 . ?
 O16 Zn2 O23 83.6(12) 2_766 . ?
 O21 Zn2 O4 99.5(9) . . ?
 O21 Zn2 O16 90.4(9) . 2_766 ?
 O21 Zn2 O22 101.1(9) . . ?
 O21 Zn2 O23 169.8(14) . . ?
 O22 Zn2 O4 88.3(8) . . ?
 O23 Zn2 O4 86.4(12) . . ?
 O23 Zn2 O22 87.3(12) . . ?
 U1 O1 Zn1 178.8(11) . 2_676 ?
 U2 O3 U1 114.3(8) . . ?
 U2 O4 Zn2 176.1(12) . . ?
 U2 O5 U2 109.7(7) . 2_676 ?
 U3 O5 U2 141.5(9) 2_676 . ?
 U3 O5 U2 108.7(8) 2_676 2_676 ?
 U3 O6 Zn1 166.4(11) . . ?
 U3 O7 U1 142.0(9) . 2_576 ?
 U3 O8 U4 108.1(8) . . ?
 U3 O8 U4 139.8(8) . 2_677 ?
 U4 O8 U4 111.7(8) 2_677 . ?
 U3 O9 U4 109.2(8) . . ?
 U3 O9 U6 129.0(9) . 1_455 ?
 U6 O9 U4 117.9(8) 1_455 . ?
 U1 O11 U1 113.5(7) 2_576 1_556 ?
 U4 O11 U1 107.7(8) . 1_556 ?
 U4 O11 U1 137.8(9) . 2_576 ?
 U4 O12 U6 105.0(7) . 1_455 ?
 U5 O12 U4 141.7(9) . . ?
 U5 O12 U6 107.1(8) . 1_455 ?
 U2 O13 U1 104.1(7) 1_556 1_556 ?
 U4 O13 U1 107.4(7) . 1_556 ?
 U4 O13 U2 148.5(9) . 1_556 ?
 U2 O14 U6 104.1(7) 2_566 1_455 ?
 U5 O14 U2 144.4(9) . 2_566 ?
 U5 O14 U6 107.4(8) . 1_455 ?
 U6 O16 Zn2 154.8(12) . 2_766 ?
 U6 O17 Zn1 162.0(10) . . ?
 U3 O18 U2 107.9(8) 2_666 2_666 ?
 U3 O18 U6 127.5(8) 2_666 . ?
 U6 O18 U2 114.2(8) . 2_666 ?
 U6 O19 U6 180.0 . 2_766 ?
 Zn1 O21 Zn1 91.6(7) . 2_666 ?
 Zn2 O21 Zn1 159.5(11) . . ?
 Zn2 O21 Zn1 98.6(9) . 2_666 ?

loop_
  _geom_torsion_atom_site_label_1
  _geom_torsion_atom_site_label_2
  _geom_torsion_atom_site_label_3
  _geom_torsion_atom_site_label_4
  _geom_torsion
  _geom_torsion_site_symmetry_1
  _geom_torsion_site_symmetry_2
  _geom_torsion_site_symmetry_3
  _geom_torsion_site_symmetry_4
  _geom_torsion_publ_flag
 U1 U3 O6 Zn1 -80(5) 2_576 . . . ?
 U2 U3 O6 Zn1 120(4) . . . . ?
 U2 U6 O16 Zn2 56(2) 2_666 . . 2_766 ?
 U2 U6 O17 Zn1 -172(4) 2_666 . . . ?
 U3 U6 O16 Zn2 1(3) 2_666 . . 2_766 ?
 U3 U6 O16 Zn2 -113(2) 1_655 . . 2_766 ?
 U3 U6 O17 Zn1 -3(4) 1_655 . . . ?
 U3 U6 O17 Zn1 -116(4) 2_666 . . . ?
 U4 U3 O6 Zn1 -53(4) . . . . ?
 U4 U6 O16 Zn2 -168(3) 1_655 . . 2_766 ?
 U4 U6 O17 Zn1 53(4) 1_655 . . . ?
 U5 U6 O16 Zn2 124(2) 1_655 . . 2_766 ?
 U5 U6 O17 Zn1 120(4) 1_655 . . . ?
 U6 U3 O6 Zn1 180(5) 2_666 . . . ?
 U6 U3 O6 Zn1 -112(4) 1_455 . . . ?
 O4 Zn2 O21 Zn1 94.1(8) . . . 2_666 ?
 O4 Zn2 O21 Zn1 -25(3) . . . . ?
 O5 U3 O6 Zn1 84(4) 2_676 . . . ?
 O8 U3 O6 Zn1 -17(4) . . . . ?
 O9 U3 O6 Zn1 -89(4) . . . . ?
 O9 U6 O16 Zn2 -138(2) 1_655 . . 2_766 ?
 O9 U6 O17 Zn1 22(4) 1_655 . . . ?
 O12 U6 O16 Zn2 155(2) 1_655 . . 2_766 ?
 O12 U6 O17 Zn1 88(4) 1_655 . . . ?
 O14 U6 O16 Zn2 92(2) 1_655 . . 2_766 ?
 O14 U6 O17 Zn1 152(4) 1_655 . . . ?
 O16 Zn2 O21 Zn1 156(3) 2_766 . . . ?
 O16 Zn2 O21 Zn1 -85.0(8) 2_766 . . 2_666 ?
 O18 U3 O6 Zn1 157(4) 2_666 . . . ?
 O18 U6 O16 Zn2 24(2) . . . 2_766 ?
 O18 U6 O17 Zn1 -140(4) . . . . ?
 O19 U6 O16 Zn2 -57(2) . . . 2_766 ?
 O19 U6 O17 Zn1 -59(4) . . . . ?
 O22 Zn2 O21 Zn1 65(3) . . . . ?
 O22 Zn2 O21 Zn1 -175.7(7) . . . 2_666 ?
 O23 Zn2 O21 Zn1 -150(7) . . . . ?
 O23 Zn2 O21 Zn1 -31(8) . . . 2_666 ?

_shelx_res_file
;
TITL P-1_a.res in P-1
    p-1_a.res
    created by SHELXL-2018/3 at 11:58:22 on 12-Mar-2024
REM Old TITL P-1 in P-1
REM SHELXT solution in P-1: R1 0.130, Rweak 0.004, Alpha 0.020
REM <I/s> 0.000 for 0 systematic absences, Orientation as input
REM Formula found by SHELXT: O42 Zn2 U11
CELL 0.71079 8.201 10.951 11.51 111.402 102.345 104.239
ZERR 2 0.0016 0.0022 0.0023 0.03 0.03 0.03
LATT 1
SFAC O U Zn
UNIT 44 11 2
EADP O1 > O23
DELU U6 U5 U4 U3 U2 U1
SIMU 0.04 0.08 1.7 U6 U5 U4 U3 U2 U1
RIGU

L.S. 8
PLAN  2
TEMP -173(2)
CONF
LIST 4
MORE -1
fmap 2
acta
OMIT -3 50
REM <olex2.extras>
REM <HklSrc "%.\\P-1_a.hkl">
REM </olex2.extras>

WGHT    0.073700  144.839996
FVAR       0.11529
U1    2    0.036023    0.989049    0.176467    11.00000    0.00991    0.00882 =
         0.00805    0.00508    0.00372    0.00283
U2    2    0.309008    0.855679    0.356592    11.00000    0.00709    0.00613 =
         0.00419    0.00301    0.00228   -0.00080
U3    2    0.290867    0.833628    0.661454    11.00000    0.01014    0.00767 =
         0.00469    0.00484    0.00423    0.00217
U4    2    0.307788    0.855940    0.986154    11.00000    0.00775    0.00565 =
         0.00398    0.00331    0.00228    0.00019
U5    2    0.000000    0.500000    1.000000    10.50000    0.04752    0.00940 =
         0.00336    0.00222    0.00358   -0.01245
U6    2    0.999175    0.498582    0.687777    11.00000    0.01382    0.00549 =
         0.00654    0.00330    0.00349   -0.00125
ZN1   3    0.601783    0.620789    0.641360    10.65000    0.02329    0.02257 =
         0.02460    0.01214    0.01179    0.01256
ZN2   3    0.624200    0.638922    0.320905    10.35000    0.02288    0.02976 =
         0.02444    0.01522    0.01118    0.01218
O1    1    0.197947    1.163936    0.256255    11.00000    0.01919    0.01491 =
         0.01666    0.00803    0.00684    0.00423
O2    1   -0.125817    0.817610    0.097061    11.00000    0.01919    0.01491 =
         0.01666    0.00803    0.00684    0.00423
O3    1    0.147494    0.958021    0.369860    11.00000    0.01919    0.01491 =
         0.01666    0.00803    0.00684    0.00423
O4    1    0.452542    0.751261    0.333357    11.00000    0.01919    0.01491 =
         0.01666    0.00803    0.00684    0.00423
O5    1    0.556983    1.043604    0.419320    11.00000    0.01919    0.01491 =
         0.01666    0.00803    0.00684    0.00423
O6    1    0.419275    0.714955    0.631952    11.00000    0.01919    0.01491 =
         0.01666    0.00803    0.00684    0.00423
O7    1    0.136081    0.943017    0.690627    11.00000    0.01919    0.01491 =
         0.01666    0.00803    0.00684    0.00423
O8    1    0.451408    0.950842    0.874872    11.00000    0.01919    0.01491 =
         0.01666    0.00803    0.00684    0.00423
O9    1    0.165072    0.728295    0.764244    11.00000    0.01919    0.01491 =
         0.01666    0.00803    0.00684    0.00423
O10   1    0.452018    0.753223    0.997491    11.00000    0.01919    0.01491 =
         0.01666    0.00803    0.00684    0.00423
O11   1    0.133625    0.954782    0.979461    11.00000    0.01919    0.01491 =
         0.01666    0.00803    0.00684    0.00423
O12   1    0.076477    0.635330    0.928758    11.00000    0.01919    0.01491 =
         0.01666    0.00803    0.00684    0.00423
O13   1    0.255052    0.884834    1.168680    11.00000    0.01919    0.01491 =
         0.01666    0.00803    0.00684    0.00423
O14   1   -0.084840    0.365431    0.811973    11.00000    0.01919    0.01491 =
         0.01666    0.00803    0.00684    0.00423
O15   1    0.282848    0.492440    1.030202    11.00000    0.01919    0.01491 =
         0.01666    0.00803    0.00684    0.00423
O16   1    1.211599    0.466577    0.720364    11.00000    0.01919    0.01491 =
         0.01666    0.00803    0.00684    0.00423
O17   1    0.785052    0.531474    0.666038    11.00000    0.01919    0.01491 =
         0.01666    0.00803    0.00684    0.00423
O18   1    0.851027    0.265041    0.551604    11.00000    0.01919    0.01491 =
         0.01666    0.00803    0.00684    0.00423
O19   1    1.000000    0.500000    0.500000    10.50000    0.01919    0.01491 =
         0.01666    0.00803    0.00684    0.00423
O20   1    0.587303    0.625093    0.812537    11.00000    0.01919    0.01491 =
         0.01666    0.00803    0.00684    0.00423
O21   1    0.624071    0.600236    0.468425    11.00000    0.01919    0.01491 =
         0.01666    0.00803    0.00684    0.00423
O22   1    0.830747    0.823132    0.405669    11.00000    0.01919    0.01491 =
         0.01666    0.00803    0.00684    0.00423
O23   1    0.611072    0.642697    0.145636    10.50000    0.01919    0.01491 =
         0.01666    0.00803    0.00684    0.00423
HKLF 4


REM  P-1_a.res in P-1
REM wR2 = 0.1578, GooF = S = 1.138, Restrained GooF = 1.086 for all data
REM R1 = 0.0527 for 2794 Fo > 4sig(Fo) and 0.0538 for all 2898 data
REM 142 parameters refined using 269 restraints

END

WGHT      0.0737    144.8537

REM Highest difference peak  7.408,  deepest hole -5.945,  1-sigma level  0.916
Q1    1   0.3340  0.7876  0.3415  11.00000  0.05    7.41
Q2    1   1.0270  0.5119  0.6252  11.00000  0.05    5.90
;
_shelx_res_checksum                88005
_shelx_hkl_file
;
  -1   0   0  437.46   23.60
  -1   0   0  422.96   23.30
   1   0   0  404.36   23.40
   1   0   0  437.56   23.50
  -2   0   0   -0.80    0.40
  -2   0   0   -0.20    0.40
   2   0   0   -0.30    0.40
   2   0   0    1.10    0.60
  -3   0   0 4358.86  235.58
  -3   0   0 4340.67  234.58
   3   0   0 4264.67  234.48
   3   0   0 4314.17  234.88
  -4   0   0  866.31   49.80
  -4   0   0  866.21   48.80
   4   0   0  877.91   49.60
   4   0   0  907.01   49.80
  -5   0   0   80.89    6.90
  -5   0   0   75.69    5.70
   5   0   0   86.79    6.50
   5   0   0   73.19    6.50
  -6   0   0  777.92   45.10
  -6   0   0  831.52   47.70
   6   0   0  809.12   46.80
   6   0   0  795.52   45.90
  -7   0   0 1154.18   64.59
   7   0   0 1162.98   65.59
  -8   0   0  195.88   13.10
  -8   0   0  205.98   15.50
   8   0   0  185.08   13.80
   8   0   0  198.58   14.90
  -9   0   0    0.20    0.70
  -9   0   0    0.00    1.10
   9   0   0    0.00    0.70
   9   0   0    2.00    1.40
 -10   0   0  342.07   20.80
 -10   0   0  258.77   22.10
  10   0   0  333.17   21.30
  10   0   0  348.97   22.90
  10  -1   0   29.00    4.40
  10  -1   0   34.30    5.20
 -10   1   0   32.10    5.60
 -10   1   0   37.30    4.80
   9  -1   0   13.60    3.80
   9  -1   0   10.80    3.20
  -9   1   0   12.40    2.90
  -9   1   0   10.30    3.60
   8  -1   0 1179.28   67.89
   8  -1   0 1169.48   68.59
  -8   1   0 1168.28   69.29
  -8   1   0 1236.48   67.39
   7  -1   0  249.08   16.30
  -7   1   0  237.98   15.30
   6  -1   0  783.62   45.50
   6  -1   0  783.82   46.10
  -6   1   0  805.62   46.90
  -6   1   0  807.22   44.80
   5  -1   0 1386.96   79.39
   5  -1   0 1388.66   79.19
  -5   1   0 1461.45   78.99
  -5   1   0 1480.55   80.69
   4  -1   0 1597.64   89.49
   4  -1   0 1666.83   90.19
  -4   1   0 1516.95   88.39
  -4   1   0 1734.43   91.19
   3  -1   0  563.54   32.70
   3  -1   0  553.64   32.90
  -3   1   0  578.34   32.60
  -3   1   0  645.44   34.00
   2  -1   0  192.38   11.20
   2  -1   0  180.48   11.30
  -2   1   0  206.08   11.80
  -2   1   0  190.58   11.10
   1  -1   0 2545.05  144.39
   1  -1   0 2345.97  143.29
  -1   1   0 2760.82  146.09
  -1   1   0 3031.50  147.79
   0  -1   0  182.98   11.00
   0   1   0  211.58   11.20
  -1  -1   0  566.04   31.30
  -1  -1   0  571.44   31.50
   1   1   0  577.84   31.50
   1   1   0  551.34   31.30
  -2  -1   0 3190.68  168.78
  -2  -1   0 3132.69  168.88
   2   1   0 3133.19  168.68
   2   1   0 2901.21  167.18
  -3  -1   0  174.98   11.50
  -3  -1   0  180.48   10.80
   3   1   0  173.68   11.30
   3   1   0  178.58   11.20
  -4  -1   0  761.82   43.30
  -4  -1   0  787.52   42.50
   4   1   0  742.13   42.60
   4   1   0  721.53   42.80
  -5  -1   0 1107.69   64.09
  -5  -1   0 1114.89   62.69
   5   1   0 1141.59   64.19
   5   1   0 1161.98   63.79
  -6  -1   0  800.62   43.20
  -6  -1   0  732.93   44.50
   6   1   0  776.52   44.00
   6   1   0  714.73   43.90
  -7  -1   0  385.36   25.30
  -7  -1   0  399.46   23.30
   7   1   0  419.86   24.70
   7   1   0  364.26   24.60
  -8  -1   0  245.98   15.10
  -8  -1   0  221.78   17.10
   8   1   0  231.78   15.80
   8   1   0  231.38   16.50
  -9  -1   0  665.23   38.80
 -10  -1   0    4.90    5.80
 -10  -1   0    9.20    5.50
  10   1   0    5.50    3.00
  10   1   0    6.70    5.60
  10  -2   0   45.50    6.50
  10  -2   0   53.19    5.50
 -10   2   0   36.90    6.50
 -10   2   0   51.69    6.20
   9  -2   0  603.64   37.90
   9  -2   0  588.04   36.70
  -9   2   0  632.74   36.60
  -9   2   0  616.84   39.40
   8  -2   0    0.50    0.90
   8  -2   0    0.70    0.90
  -8   2   0    0.60    0.80
  -8   2   0    3.70    1.90
   7  -2   0  150.38   11.40
  -7   2   0  154.38   10.50
   6  -2   0 1365.66   75.49
   6  -2   0 1256.77   74.49
  -6   2   0 1336.07   74.09
  -6   2   0 1372.96   76.29
   5  -2   0 1326.97   70.99
   5  -2   0 1191.58   70.09
  -5   2   0 1369.76   72.19
  -5   2   0 1159.28   68.99
   4  -2   0   77.79    6.10
   4  -2   0   94.89    6.70
  -4   2   0   95.19    7.00
  -4   2   0   74.19    5.80
   3  -2   0 1483.35   81.89
   3  -2   0 1634.84   83.49
  -3   2   0 1389.76   81.89
  -3   2   0 1460.35   81.69
   2  -2   0 8201.88  494.65
   2  -2   0 9665.23  504.25
  -2   2   0 9999.00  506.85
  -2   2   0 9233.58  501.85
   1  -2   0   15.70    1.60
   1  -2   0   13.00    1.40
  -1   2   0   12.60    1.50
  -1   2   0   14.60    1.50
   0  -2   0  635.34   36.70
   0  -2   0  675.93   37.00
   0   2   0  664.93   36.90
   0   2   0  693.33   37.10
  -1  -2   0 5539.95  295.87
   1   2   0 6240.18  301.07
   1   2   0 4632.14  290.47
  -2  -2   0  103.19    6.70
  -2  -2   0   98.99    7.00
   2   2   0  105.29    7.10
   2   2   0   94.99    6.70
  -3  -2   0   20.60    2.70
  -3  -2   0   22.50    2.30
   3   2   0   20.70    2.60
   3   2   0   18.40    2.50
  -4  -2   0 3404.96  186.58
  -4  -2   0 3552.04  189.18
   4   2   0 3445.56  187.48
   4   2   0 3305.87  186.88
  -5  -2   0  878.71   49.30
  -5  -2   0  877.51   51.29
   5   2   0  904.51   50.29
   5   2   0  862.61   50.59
  -6  -2   0  114.59    9.80
  -6  -2   0  110.69    8.00
   6   2   0  115.09    9.40
   6   2   0  127.69    9.10
  -7  -2   0  406.06   26.30
  -7  -2   0  406.86   24.10
   7   2   0  396.76   26.00
   7   2   0  414.76   25.10
  -8  -2   0  645.64   37.00
  -8  -2   0  616.24   39.70
   8   2   0  640.24   39.10
   8   2   0  662.03   38.30
  -9  -2   0   78.79    9.10
  -9  -2   0   84.09    7.10
   9   2   0   97.79   16.20
   9   2   0   90.09    9.90
 -10  -2   0    2.10    1.20
 -10  -2   0    1.60    1.50
  10   2   0    1.60    1.60
  10   2   0    2.40    1.40
  10  -3   0 1064.79   62.09
  10  -3   0 1121.59   60.89
 -10   3   0 1057.09   60.79
 -10   3   0  966.80   62.79
   9  -3   0   23.40    3.60
   9  -3   0   24.00    4.20
  -9   3   0   27.10    3.90
  -9   3   0   23.50    4.60
   8  -3   0   35.40    5.10
   8  -3   0   43.60    4.80
  -8   3   0   42.20    4.60
   7  -3   0 1564.54   89.39
  -7   3   0 1636.84   89.69
   6  -3   0  285.47   18.00
   6  -3   0  298.57   18.00
  -6   3   0  252.87   18.60
  -6   3   0  282.07   17.50
   5  -3   0  533.55   33.40
   5  -3   0  640.34   34.60
  -5   3   0  604.54   34.20
  -5   3   0  569.84   34.80
   4  -3   0 2029.70  109.59
   4  -3   0 2052.09  110.49
  -4   3   0 1785.12  108.99
  -4   3   0 2107.49  110.69
   3  -3   0 1713.83   98.89
   3  -3   0 1721.63   98.39
  -3   3   0 1789.92   99.89
  -3   3   0 2034.70  101.59
   2  -3   0 1200.28   64.69
   2  -3   0 1129.89   63.89
  -2   3   0 1136.19   64.19
  -2   3   0 1170.38   64.39
   1  -3   0   88.99    5.90
   1  -3   0   86.39    5.70
  -1   3   0   83.99    5.80
  -1   3   0   92.09    5.80
   0  -3   0 2707.33  145.09
   0  -3   0 2673.73  144.79
   0   3   0 2459.25  143.29
   0   3   0 2760.52  145.39
  -1  -3   0  103.69    6.50
  -1  -3   0   82.69    5.90
   1   3   0   88.39    6.30
   1   3   0   83.19    6.00
  -2  -3   0  853.71   47.40
  -2  -3   0  840.52   47.80
   2   3   0  836.72   47.50
   2   3   0  851.81   47.60
  -3  -3   0 2223.38  120.19
  -3  -3   0 2160.78  118.79
   3   3   0 2069.09  118.69
   3   3   0 2217.38  119.79
  -4  -3   0   62.69    5.90
   4   3   0   59.19    5.50
  -5  -3   0  440.76   28.60
  -5  -3   0  465.45   27.00
   5   3   0  488.95   29.00
   5   3   0  467.75   27.80
  -6  -3   0  983.60   56.89
  -6  -3   0  966.80   54.29
   6   3   0  967.90   56.59
   6   3   0  969.20   55.39
  -7  -3   0  337.67   23.40
   7   3   0  366.66   23.40
  -8  -3   0  105.59    8.10
   8   3   0  104.19   10.20
   8   3   0  118.19    9.40
  -9  -3   0  138.69   10.00
   9   3   0  155.98   12.40
   9   3   0  135.69   11.30
  10   3   0  349.07   23.60
  10  -4   0  277.97   18.50
  10  -4   0  315.17   20.50
 -10   4   0  314.67   19.30
 -10   4   0  248.48   20.30
   9  -4   0   13.70    3.40
  -9   4   0    2.30    2.70
   8  -4   0  778.12   45.40
   8  -4   0  750.12   46.10
  -8   4   0  842.82   46.50
   7  -4   0   16.40    2.60
   7  -4   0   11.60    2.50
  -7   4   0   21.00    3.20
   6  -4   0  100.79    7.70
   6  -4   0  107.19    8.00
  -6   4   0  117.49    8.50
  -6   4   0  106.79    9.10
   5  -4   0 1944.01  103.19
   5  -4   0 1926.51  103.49
  -5   4   0 1714.43  103.19
  -5   4   0 1877.41  103.59
   4  -4   0 3870.21  218.68
  -4   4   0 4224.08  222.48
   3  -4   0  664.23   36.60
  -3   4   0  596.24   36.10
   2  -4   0 1299.97   68.59
   2  -4   0 1145.39   66.89
  -2   4   0 1229.88   67.69
  -2   4   0 1225.78   67.99
   1  -4   0 4474.95  243.18
   1  -4   0 4621.94  244.48
  -1   4   0 4402.16  242.68
  -1   4   0 4399.26  242.88
   0  -4   0    0.30    0.70
   0  -4   0    1.80    1.00
   0   4   0    0.60    0.90
   0   4   0    1.30    0.80
  -1  -4   0 1104.49   60.59
  -1  -4   0 1047.70   60.09
   1   4   0 1149.19   61.09
   1   4   0 1039.80   60.19
  -2  -4   0 6318.57  337.67
  -2  -4   0 5938.91  334.67
   2   4   0 6014.80  335.37
   2   4   0 6497.85  338.67
  -3  -4   0  242.98   15.80
  -3  -4   0  248.48   15.20
   3   4   0  249.28   15.60
   3   4   0  232.48   15.40
  -4  -4   0    1.40    1.00
  -4  -4   0    1.70    0.80
   4   4   0    2.70    1.20
   4   4   0    1.80    1.00
  -5  -4   0 1920.91  104.39
  -5  -4   0 1814.32  101.49
   5   4   0 1808.52  103.09
   5   4   0 1845.62  102.59
  -6  -4   0  501.25   30.30
  -6  -4   0  521.15   33.20
   6   4   0  596.94   33.80
   6   4   0  517.55   31.50
  -7  -4   0   30.40    3.60
   7   4   0   31.00    4.90
   7   4   0   35.90    4.30
  -8  -4   0  266.67   16.60
  -8  -4   0  244.28   19.20
   8   4   0  268.27   19.40
   8   4   0  277.97   18.10
  -9  -4   0  282.37   18.00
   9   4   0  268.97   42.20
   9   4   0  289.17   19.30
  10  -5   0   53.59    5.20
  10  -5   0   37.80    5.40
 -10   5   0   58.29    5.70
   9  -5   0  779.02   46.30
   8  -5   0   17.20    2.70
   8  -5   0   13.10    2.80
  -8   5   0   18.90    3.00
   7  -5   0   32.60    3.60
   7  -5   0   27.30    3.40
  -7   5   0   27.60    4.30
  -7   5   0   30.70    3.90
   6  -5   0 1774.92  100.49
   6  -5   0 1877.91  100.69
  -6   5   0 1798.22  101.09
  -6   5   0 1825.22  101.99
   5  -5   0  217.88   15.00
   5  -5   0  242.78   14.90
  -5   5   0  250.07   15.90
  -5   5   0  257.77   16.30
   4  -5   0  926.21   49.90
   4  -5   0  863.11   48.20
  -4   5   0  842.32   49.40
  -4   5   0  820.12   49.20
   3  -5   0 1667.73   92.49
   3  -5   0 1558.64   91.09
  -3   5   0 1650.63   92.29
  -3   5   0 1794.22   93.69
   2  -5   0 1012.10   56.09
   2  -5   0  997.10   56.69
  -2   5   0 1006.10   56.09
  -2   5   0 1024.10   56.79
   1  -5   0  418.66   24.00
   1  -5   0  385.66   23.30
  -1   5   0  407.96   23.50
  -1   5   0  392.96   23.70
   0  -5   0    9.50    1.60
   0  -5   0    8.30    1.50
   0   5   0    9.30    1.60
   0   5   0   10.60    1.90
  -1  -5   0 1634.24   91.09
  -1  -5   0 1446.96   89.79
   1   5   0 1761.02   92.39
   1   5   0 1762.82   92.09
  -2  -5   0  178.68   11.40
   2   5   0  165.08   12.10
   2   5   0  176.18   11.80
  -3  -5   0  333.17   21.30
   3   5   0  311.87   21.50
   3   5   0  432.66   22.90
  -4  -5   0 1997.20  109.79
  -4  -5   0 1984.70  108.49
   4   5   0 1936.11  108.89
   4   5   0 1920.91  108.79
  -5  -5   0   41.60    4.20
  -5  -5   0   36.70    4.80
   5   5   0   41.80    4.60
   5   5   0   43.80    5.20
  -6  -5   0  125.89    9.00
   6   5   0  134.89   10.10
  -7  -5   0  397.66   26.90
  -7  -5   0  386.56   24.10
   7   5   0  404.16   25.60
   7   5   0  449.66   27.10
  -8  -5   0  157.18   10.70
   8   5   0  141.59   12.60
   8   5   0  162.48   12.20
  10  -6   0  220.68   15.60
   9  -6   0  266.47   17.20
  -9   6   0  266.47   17.70
   8  -6   0   18.30    3.00
  -8   6   0   28.80    3.80
  -8   6   0   25.00    4.00
   7  -6   0  870.21   47.20
  -7   6   0  781.22   47.90
   6  -6   0   94.19    7.80
   6  -6   0   92.79    7.20
  -6   6   0  101.19    8.20
  -6   6   0  102.49    8.40
   5  -6   0  298.77   18.10
   5  -6   0  304.47   19.40
  -5   6   0  318.97   19.90
  -5   6   0  296.57   19.40
   4  -6   0 2029.00  109.39
   4  -6   0 1965.10  107.79
  -4   6   0 1943.31  108.99
  -4   6   0 1898.61  108.89
   3  -6   0 1856.01  102.39
  -3   6   0 1851.91  102.29
   2  -6   0  388.26   24.40
   2  -6   0  462.25   25.80
  -2   6   0  454.75   25.70
  -2   6   0  397.66   24.60
   1  -6   0 1927.11  103.19
   1  -6   0 1828.42  101.79
  -1   6   0 1818.82  101.69
  -1   6   0 1836.32  102.49
   0  -6   0 4063.99  220.18
   0  -6   0 3791.02  218.68
   0   6   0 4158.88  221.58
   0   6   0 4125.29  220.68
  -1  -6   0   44.50    4.30
   1   6   0   48.50    4.70
  -2  -6   0  551.84   33.20
  -2  -6   0  578.54   33.10
   2   6   0  569.74   33.50
   2   6   0  560.44   33.30
  -3  -6   0 3228.58  186.08
  -3  -6   0 3450.45  186.98
   3   6   0 3387.96  187.58
   3   6   0 3556.64  188.28
  -4  -6   0  237.38   15.00
  -4  -6   0  227.08   16.10
   4   6   0  234.68   15.90
   4   6   0  233.38   15.80
  -5  -6   0   23.80    2.90
  -5  -6   0   23.30    4.00
   5   6   0   21.90    3.70
   5   6   0   16.60    3.10
  -6  -6   0 1073.19   58.79
  -6  -6   0 1029.50   61.19
   6   6   0 1019.40   60.59
   6   6   0 1048.50   59.79
  -7  -6   0  182.58   16.30
  -7  -6   0  225.68   14.40
   7   6   0  228.18   16.80
   7   6   0  247.18   16.10
  -8  -6   0   13.70    7.60
   8   6   0   26.80    5.00
   8   6   0   21.50    6.10
  10  -7   0   16.20    2.80
  10  -7   0    2.20    1.80
 -10   7   0   15.30    3.10
 -10   7   0   -1.60    6.30
   9  -7   0   37.80    4.70
  -9   7   0   58.59    6.00
  -9   7   0    0.50   28.90
   8  -7   0 1750.92  101.69
   8  -7   0 1936.81  102.39
  -8   7   0 1731.23  102.59
  -8   7   0 1934.91  103.59
   7  -7   0    1.60    0.80
   7  -7   0    1.30    0.90
  -7   7   0    2.20    1.30
  -7   7   0    1.30    1.20
   6  -7   0   79.79    7.40
  -6   7   0   90.89    7.90
   5  -7   0 1850.41  103.79
   5  -7   0 2057.49  106.99
  -5   7   0 1816.52  105.89
  -5   7   0 1853.71  105.09
   4  -7   0  186.88   12.30
   4  -7   0  196.68   13.80
  -4   7   0  214.48   14.40
  -4   7   0  181.38   13.10
   3  -7   0  258.37   17.20
   3  -7   0  233.08   15.60
  -3   7   0  257.47   16.00
  -3   7   0  284.97   17.40
   2  -7   0  601.54   34.70
  -2   7   0  609.74   35.00
   1  -7   0  809.92   46.00
   1  -7   0  799.42   45.00
  -1   7   0  815.52   45.10
  -1   7   0  740.13   45.30
   0  -7   0  324.87   20.60
   0  -7   0  328.27   20.30
   0   7   0  352.46   20.70
   0   7   0  345.57   21.30
  -1  -7   0   43.10    4.40
  -1  -7   0   45.90    4.60
   1   7   0   49.40    5.00
   1   7   0   42.30    4.30
  -2  -7   0 1458.05   83.69
   2   7   0 1542.05   84.49
  -3  -7   0  107.09    8.90
  -3  -7   0  110.69    8.50
   3   7   0  110.19    9.00
   3   7   0  113.09    9.10
  -4  -7   0   80.49    6.50
   4   7   0   71.29    7.20
  -5  -7   0  642.84   39.60
  -5  -7   0  660.43   38.00
   5   7   0  633.84   38.90
   5   7   0  684.83   40.50
  -6  -7   0   11.50    3.20
  -6  -7   0    9.90    2.00
   6   7   0    9.70    3.00
   6   7   0   11.50    2.60
  -7  -7   0   28.70    3.50
  -7  -7   0   26.90    7.60
   7   7   0   35.20    4.60
   7   7   0   22.80   18.60
  10  -8   0    4.50    1.60
  10  -8   0    1.40    1.30
 -10   8   0   -0.10    1.30
 -10   8   0    3.00    1.70
   9  -8   0  352.46   20.40
   9  -8   0  304.67   20.80
  -9   8   0  280.17   21.10
  -9   8   0  379.16   22.20
   8  -8   0  259.47   16.70
   8  -8   0  251.67   15.50
  -8   8   0  259.17   17.00
  -8   8   0  208.08   16.30
   7  -8   0   83.29    7.00
   7  -8   0   61.09    5.40
  -7   8   0   85.69    7.60
  -7   8   0   56.89    6.40
   6  -8   0 1190.38   64.19
   6  -8   0 1019.50   61.09
  -6   8   0 1149.89   64.79
  -6   8   0 1083.79   63.09
   5  -8   0   86.69    6.30
   5  -8   0   87.99    7.90
  -5   8   0   83.99    8.10
  -5   8   0   85.19    7.50
   4  -8   0  111.09    8.30
   4  -8   0  123.99    9.90
  -4   8   0  133.29   10.30
  -4   8   0  122.39    9.40
   3  -8   0 1958.00  113.49
   3  -8   0 2186.28  116.69
  -3   8   0 2117.49  116.09
  -3   8   0 2047.50  114.29
   2  -8   0 1281.37   71.69
   2  -8   0 1228.88   69.69
  -2   8   0 1255.67   70.39
  -2   8   0 1260.57   71.39
   1  -8   0  126.79    9.80
   1  -8   0  108.99    8.30
  -1   8   0  115.39    8.40
  -1   8   0  126.59    9.40
   0  -8   0 1334.77   72.69
   0  -8   0 1274.77   72.69
   0   8   0 1325.27   72.59
   0   8   0 1220.58   72.89
  -1  -8   0 2249.38  127.09
  -1  -8   0 2279.37  128.19
   1   8   0 2326.27  127.69
   1   8   0 2374.06  128.99
  -2  -8   0   46.40    4.90
  -2  -8   0   46.50    4.80
   2   8   0   42.80    5.00
   2   8   0   47.70    5.00
  -3  -8   0  416.16   24.70
  -3  -8   0  379.16   24.70
   3   8   0  402.46   25.20
   3   8   0  390.56   24.90
  -4  -8   0 1548.35   88.19
  -4  -8   0 1649.73   87.69
   4   8   0 1529.75   87.99
   4   8   0 1493.05   87.49
  -5  -8   0  108.89    9.80
  -5  -8   0  124.99    8.90
   5   8   0   93.69    8.90
   5   8   0  119.29   10.30
  -6  -8   0    7.50    1.80
  -6  -8   0    9.50    2.90
   6   8   0    6.60    2.10
   6   8   0    5.60    2.30
  10  -9   0  733.43   41.50
 -10   9   0  672.83   41.90
   9  -9   0   40.90    4.40
   9  -9   0   36.20    3.80
  -9   9   0   35.60    4.80
  -9   9   0   20.20    4.10
   8  -9   0   71.29    6.90
  -8   9   0   85.19    8.00
   7  -9   0 2068.29  115.79
   7  -9   0 2110.39  117.69
  -7   9   0 2148.29  118.79
   6  -9   0    3.30    1.10
   6  -9   0    5.10    1.90
  -6   9   0    3.10    1.50
  -6   9   0    2.60    1.70
   5  -9   0   14.80    3.20
  -5   9   0   11.80    3.10
   4  -9   0 1165.38   66.49
   4  -9   0 1135.49   64.39
  -4   9   0 1072.69   64.79
  -4   9   0 1223.58   67.09
   3  -9   0  149.09   10.90
   3  -9   0  168.88   12.90
  -3   9   0  173.78   11.50
  -3   9   0  175.48   12.70
   2  -9   0  188.48   13.50
   2  -9   0  171.68   12.00
  -2   9   0  189.88   13.40
  -2   9   0  196.18   12.50
   1  -9   0  476.35   30.00
   1  -9   0  518.55   29.70
  -1   9   0  492.65   30.70
  -1   9   0  509.85   29.80
   0  -9   0  891.71   50.29
   0  -9   0  811.12   47.90
   0   9   0  831.42   48.10
   0   9   0  830.72   49.10
  -1  -9   0  249.28   17.10
  -1  -9   0  261.77   17.40
   1   9   0  258.77   16.90
   1   9   0  278.47   18.00
  -2  -9   0   13.30    2.60
  -2  -9   0   11.20    2.40
   2   9   0   12.20    2.50
   2   9   0   14.00    3.00
  -3  -9   0  406.26   26.00
  -3  -9   0  405.46   25.40
   3   9   0  417.56   26.00
   3   9   0  431.56   26.80
  -4  -9   0   60.19    5.70
   4   9   0   53.79    6.20
   4   9   0   64.89    6.70
  -5  -9   0    2.40    1.60
  -5  -9   0    1.80    1.10
   5   9   0    2.50    1.50
   5   9   0    2.00    1.40
   9 -10   0    2.40    1.30
   9 -10   0    2.90    1.10
  -9  10   0    1.10    1.10
  -9  10   0    3.30    1.70
   8 -10   0  402.46   21.80
  -8  10   0  301.57   22.30
   7 -10   0  154.18   11.60
   7 -10   0  126.89    9.50
  -7  10   0  145.09   12.10
   6 -10   0   73.29    7.40
   6 -10   0   67.99    5.40
  -6  10   0   70.49    6.80
  -6  10   0   70.89    7.80
   5 -10   0 1122.69   62.39
  -5  10   0 1101.09   63.79
   4 -10   0   98.79    9.20
  -4  10   0  106.99    9.60
   3 -10   0   37.20    4.80
   3 -10   0   29.60    3.60
  -3  10   0   29.40    3.60
  -3  10   0   30.80    4.50
   2 -10   0 1330.07   77.19
   2 -10   0 1299.87   75.19
  -2  10   0 1326.47   76.89
  -2  10   0 1454.05   76.49
   1 -10   0  626.34   37.80
   1 -10   0  644.04   37.00
  -1  10   0  609.84   38.10
  -1  10   0  651.33   37.50
   0 -10   0   16.90    3.60
   0 -10   0   19.80    3.00
   0  10   0   19.60    3.00
   0  10   0   22.50    3.90
  -1 -10   0  802.12   48.60
  -1 -10   0  846.32   49.40
   1  10   0  861.11   49.30
   1  10   0  883.71   50.29
  -2 -10   0 1045.50   63.79
  -2 -10   0 1130.59   64.49
   2  10   0 1178.78   65.49
   2  10   0 1170.98   65.49
  -3 -10   0   58.89    6.30
  -3 -10   0   62.79    6.00
   3  10   0   49.30    6.10
   3  10   0   56.49    6.20
  -4 -10   0  181.08   12.50
  -4 -10   0  192.48   13.80
   4  10   0  144.99   13.10
   4  10   0  188.68   13.90
   9 -11   0  808.82   48.20
  -9  11   0  836.92   49.40
   8 -11   0   27.50    4.10
   8 -11   0   18.90    2.70
  -8  11   0   22.20    4.50
   7 -11   0  127.79   11.00
  -7  11   0  113.29   11.20
   6 -11   0 1370.56   77.79
   6 -11   0 1297.67   73.99
  -6  11   0 1311.17   78.09
  -6  11   0 1376.06   76.29
   5 -11   0    0.90    1.10
   5 -11   0    0.60    0.70
  -5  11   0   -0.20    0.90
  -5  11   0    0.50    1.20
   4 -11   0    0.90    0.90
  -4  11   0    0.50    0.90
   3 -11   0  800.62   48.20
  -3  11   0  818.02   48.50
   2 -11   0  151.58   15.30
   2 -11   0  158.88   10.80
  -2  11   0  152.78   12.40
  -2  11   0  155.18   11.00
   1 -11   0  169.28   12.00
   1 -11   0  186.78   13.30
  -1  11   0  169.18   12.30
  -1  11   0  179.18   13.70
   0 -11   0  200.18   14.10
   0 -11   0  229.98   15.70
   0  11   0  199.68   14.40
   0  11   0  212.68   15.60
  -1 -11   0  235.48   15.90
  -1 -11   0  240.88   16.30
   1  11   0  256.17   17.50
   1  11   0  217.98   15.80
  -2 -11   0   96.19    8.30
  -2 -11   0   88.19    9.20
   2  11   0   97.79    8.60
   2  11   0   99.29    8.90
  -3 -11   0   45.50    5.00
  -3 -11   0   41.10    5.30
   3  11   0   36.60    5.20
   3  11   0   47.30    5.90
   8 -12   0    1.50    1.30
   8 -12   0    3.70    1.20
  -8  12   0    0.40    1.40
  -8  12   0   -0.30    1.00
   7 -12   0  356.16   21.90
   7 -12   0  389.06   25.10
  -7  12   0  358.76   25.70
   6 -12   0   65.49    5.70
   6 -12   0   76.19    7.90
  -6  12   0   59.39    6.60
  -6  12   0   64.19    8.10
  -5  12   0   36.10    5.70
  -5  12   0   31.50    4.60
   4 -12   0  860.71   50.49
   4 -12   0  904.41   53.29
  -4  12   0  916.01   53.59
  -4  12   0  859.11   51.79
   3 -12   0   46.60    6.10
   3 -12   0   43.90    4.80
  -3  12   0   43.10    5.00
  -3  12   0   39.50    5.60
   2 -12   0   10.40    2.80
   2 -12   0   13.30    2.50
  -2  12   0   13.80    2.70
  -2  12   0   12.80    3.30
   1 -12   0  791.82   48.60
   1 -12   0  920.91   51.69
  -1  12   0  822.82   50.89
  -1  12   0  889.11   49.70
   0 -12   0  419.66   25.30
   0 -12   0  357.56   23.20
   0  12   0  341.77   24.50
  -1 -12   0   12.20    2.80
  -1 -12   0    8.10    2.50
   1  12   0    7.00    2.50
   1  12   0    9.00    2.80
   8 -13   0  513.45   33.90
  -8  13   0  559.64   35.60
   7 -13   0    6.70    2.50
   7 -13   0    4.90    1.40
  -7  13   0    8.10    3.00
  -7  13   0    0.60    1.50
   6 -13   0   93.19   10.00
   6 -13   0  110.29    7.60
  -6  13   0   95.59   10.80
  -6  13   0   98.99    8.90
   5 -13   0  775.92   47.20
  -5  13   0  744.33   47.20
   4 -13   0    3.20    1.90
   4 -13   0    2.20    1.10
  -4  13   0    4.10    2.20
  -4  13   0    2.70    1.60
   3 -13   0    5.90    2.40
   3 -13   0    6.20    1.90
  -3  13   0    4.10    2.10
  -3  13   0    6.40    2.10
   2 -13   0  404.96   24.90
   2 -13   0  414.96   26.70
  -2  13   0  385.46   26.80
  -2  13   0  391.96   25.30
   1 -13   0   46.30    4.90
   1 -13   0   50.69    6.70
  -1  13   0   47.10    6.50
  -1  13   0   44.60    5.20
   0 -13   0   36.10    4.40
   0 -13   0   35.10    5.00
   0  13   0   37.50    4.70
   0  13   0   30.10    5.10
   7 -14   0    1.30    1.30
  -7  14   0    1.80    1.90
   6 -14   0  250.17   18.20
   6 -14   0  222.48   14.30
  -6  14   0  223.38   16.30
  -6  14   0  206.08   18.10
   5 -14   0   68.99    8.30
   5 -14   0   65.69    5.40
  -5  14   0   66.19    8.50
  -5  14   0   48.00    6.30
   4 -14   0    6.40    2.70
   4 -14   0    4.50    1.50
  -4  14   0    4.80    2.20
  -4  14   0    4.90    2.60
   3 -14   0  626.64   36.80
   3 -14   0  560.74   33.70
  -3  14   0  578.24   35.70
  -3  14   0  519.95   36.30
   2 -14   0   35.20    4.80
   2 -14   0   46.10    6.70
  -2  14   0   25.30    4.50
  -2  14   0   27.70    5.30
   5 -15   0   50.69    7.10
   5 -15   0   52.09    4.70
  -5  15   0   42.20    7.20
  -5  15   0   40.50    6.00
  -3  15  -1    0.20    1.40
  -3  15  -1   -0.70    0.90
   3 -15   1    0.20    1.00
   3 -15   1   -0.50    1.00
  -4  15  -1  120.79   11.70
   4 -15   1  166.48   13.30
   4 -15   1  150.48   10.50
  -5  15  -1   19.60    4.10
  -5  15  -1   31.70    5.80
   5 -15   1   30.10    3.70
   5 -15   1   32.70    5.90
  -1  14  -1   95.99    8.80
  -1  14  -1  104.29   10.50
   1 -14   1  103.79    8.30
   1 -14   1  104.39   10.40
  -2  14  -1   93.09    9.90
  -2  14  -1  103.99    8.60
   2 -14   1   97.99    9.60
   2 -14   1  100.89    8.20
  -3  14  -1    3.10    2.00
   3 -14   1    5.20    2.40
  -4  14  -1   43.50    5.90
   4 -14   1   58.79    5.70
  -5  14  -1  138.29   12.10
  -5  14  -1  150.88   13.50
   5 -14   1  144.49   12.90
   5 -14   1  142.29   10.20
  -6  14  -1    7.40    3.30
  -6  14  -1    6.50    2.20
   6 -14   1    5.10    2.50
   6 -14   1    5.70    1.50
  -7  14  -1    5.70    3.10
   7 -14   1    7.20    3.20
   1  13  -1   59.39    7.10
   1  13  -1   47.40    6.10
  -1 -13   1   72.19    7.20
  -1 -13   1   54.99    6.40
   0  13  -1    8.90    2.60
   0  13  -1   11.40    3.20
   0 -13   1   16.50    3.90
   0 -13   1    9.90    2.60
  -1  13  -1   10.30    3.00
  -1  13  -1    4.20    2.10
   1 -13   1   10.00    3.40
   1 -13   1    8.50    2.30
  -2  13  -1  190.88   15.70
  -2  13  -1  219.78   14.30
   2 -13   1  197.58   13.90
   2 -13   1  204.28   15.40
  -3  13  -1    8.10    2.10
  -3  13  -1    9.90    3.00
   3 -13   1   10.10    3.10
   3 -13   1    7.10    2.00
  -4  13  -1    2.70    1.50
  -4  13  -1    1.80    1.80
   4 -13   1    4.90    2.20
   4 -13   1    3.10    1.30
  -5  13  -1  147.89   13.50
   5 -13   1  149.88   10.70
   5 -13   1  148.19   13.00
   6 -13   1   56.69    4.80
   6 -13   1   58.59    7.60
  -7  13  -1    0.70    1.00
  -7  13  -1    0.50    1.20
   7 -13   1    0.40    0.70
   7 -13   1    0.40    1.00
   2  12  -1   39.00    5.20
   2  12  -1   47.20    5.90
  -2 -12   1   39.10    5.10
  -2 -12   1   44.80    5.20
   1  12  -1  111.39   10.00
   1  12  -1   98.69    9.00
  -1 -12   1  107.49    9.00
  -1 -12   1  116.19    9.40
   0  12  -1    0.90    1.10
   0 -12   1    1.40    1.20
  -1  12  -1   15.60    3.10
   1 -12   1   16.80    3.20
  -2  12  -1  116.19   10.80
  -2  12  -1  121.89    9.20
   2 -12   1  111.29    8.80
   2 -12   1  121.99   10.30
  -3  12  -1  118.69   10.70
  -3  12  -1  115.79    9.10
   3 -12   1  119.19    9.20
  -4  12  -1    2.40    1.60
  -4  12  -1    2.40    5.20
   4 -12   1    0.50    2.30
   4 -12   1    2.40    1.60
  -5  12  -1   59.19    6.50
  -5  12  -1   57.19    7.50
   5 -12   1   54.19    5.10
   5 -12   1   60.29    7.30
  -6  12  -1  177.28   15.70
   6 -12   1  215.58   15.80
  -7  12  -1   37.70    6.20
  -7  12  -1   37.80    5.00
   7 -12   1   38.80    3.80
   7 -12   1   40.20    5.60
  -8  12  -1    0.90    1.40
  -8  12  -1    5.60    2.50
   8 -12   1    5.30    1.40
   8 -12   1    6.50    2.20
   4  11  -1   45.30    5.80
  -4 -11   1   41.80    5.60
  -4 -11   1   55.09    5.60
   3  11  -1    0.70    1.20
   3  11  -1   -0.20    0.90
  -3 -11   1    1.20    1.30
  -3 -11   1   -0.10    0.70
   2  11  -1  117.49   10.30
   2  11  -1  105.29    9.50
  -2 -11   1  122.49    9.70
  -2 -11   1  120.09    9.80
   1  11  -1   44.60    5.70
  -1 -11   1   47.40    5.50
   0  11  -1  142.69   11.50
   0  11  -1  140.49   10.40
   0 -11   1  145.59   15.90
   0 -11   1  120.69   10.20
  -1  11  -1    4.90    1.70
  -1  11  -1    5.30    2.10
   1 -11   1    2.60    1.70
  -2  11  -1    1.00    1.30
   2 -11   1    2.80    1.60
  -3  11  -1  227.88   16.80
  -3  11  -1  235.08   15.60
   3 -11   1  245.08   15.40
   3 -11   1  222.48   17.00
  -4  11  -1   47.10    5.10
  -4  11  -1   50.19    6.30
   4 -11   1   49.80    5.00
   4 -11   1   54.19    6.40
  -5  11  -1    4.00    1.60
  -5  11  -1    3.40    1.90
   5 -11   1    3.10    1.70
   5 -11   1    2.70    1.20
  -6  11  -1  158.78   12.20
  -6  11  -1  152.78   13.70
   6 -11   1  175.58   13.70
   6 -11   1  166.48   10.90
  -7  11  -1   43.40    5.50
  -7  11  -1   47.10    6.60
   7 -11   1   61.09    6.90
   7 -11   1   54.09    4.60
  -8  11  -1    0.70    1.00
  -8  11  -1    1.30    1.30
   8 -11   1    1.90    0.90
   8 -11   1    2.00    1.40
  -9  11  -1    4.20    2.00
   9 -11   1    4.40    1.70
   5  10  -1  208.38   15.90
   5  10  -1  165.78   26.70
  -5 -10   1  211.18   15.70
  -5 -10   1  217.08   14.50
   4  10  -1   19.10    3.60
   4  10  -1   17.00    3.60
  -4 -10   1   21.20    3.30
  -4 -10   1   21.60    3.80
   3  10  -1   26.20    4.00
   3  10  -1   25.30    4.10
  -3 -10   1   26.60    3.80
  -3 -10   1   28.40    4.20
   2  10  -1   74.39    7.30
   2  10  -1   75.79    7.60
  -2 -10   1   88.09    7.50
  -2 -10   1   78.39    7.50
   1  10  -1   82.19    8.00
   1  10  -1   71.39    6.70
  -1 -10   1   92.29   10.70
  -1 -10   1   69.19    6.80
   0  10  -1  144.39   11.00
   0  10  -1  152.88   12.00
   0 -10   1  166.28   12.50
   0 -10   1  150.68   11.20
  -1  10  -1    3.30    1.40
  -1  10  -1    5.00    1.90
   1 -10   1    4.10    1.60
   1 -10   1    5.10    1.60
  -2  10  -1   58.59    6.00
   2 -10   1   84.09    6.60
  -3  10  -1  128.39   10.70
  -3  10  -1  128.89    9.40
   3 -10   1  138.79   11.00
   3 -10   1  118.49    9.00
  -4  10  -1  201.98   15.50
  -4  10  -1  213.48   14.30
   4 -10   1  206.58   14.00
   4 -10   1  199.88   15.40
  -5  10  -1   35.80    5.50
  -5  10  -1   29.60    4.30
   5 -10   1   30.80    4.80
   5 -10   1   28.50    3.30
  -6  10  -1   18.90    4.20
  -6  10  -1   17.40    3.30
   6 -10   1   27.30    4.20
   6 -10   1   18.40    2.40
  -7  10  -1  178.88   14.60
  -7  10  -1  190.48   13.70
   7 -10   1  183.28   13.90
   7 -10   1  173.08   11.70
  -8  10  -1   40.40    6.70
   8 -10   1   43.80    4.30
   8 -10   1   49.20    5.70
  -9  10  -1   17.40    3.40
  -9  10  -1    7.60    2.60
   9 -10   1   16.60    2.40
   9 -10   1   20.50    3.30
   6   9  -1   29.70    4.50
   6   9  -1   21.50    4.40
  -6  -9   1   33.90    3.80
  -6  -9   1   27.30    4.70
   5   9  -1  101.49    9.60
   5   9  -1   88.19    9.00
  -5  -9   1  109.79    9.60
  -5  -9   1  122.49    8.80
   4   9  -1  118.49   10.60
   4   9  -1  132.59   10.90
  -4  -9   1  155.08   10.70
  -4  -9   1  130.89   11.20
   3   9  -1   34.20    4.70
   3   9  -1   39.90    4.90
  -3  -9   1   43.90    4.80
  -3  -9   1   43.40    5.00
  -2  -9   1    2.70    1.30
  -2  -9   1    3.40    1.40
   1   9  -1   96.39    8.50
   1   9  -1   97.29    8.10
  -1  -9   1   94.49    8.10
  -1  -9   1  103.69    8.60
   0   9  -1   18.60    2.90
   0   9  -1   17.10    3.20
   0  -9   1   17.50    3.10
   0  -9   1   16.40    2.90
  -1   9  -1  226.58   14.90
  -1   9  -1  232.98   15.90
   1  -9   1  217.38   15.90
   1  -9   1  232.88   15.00
  -2   9  -1    1.10    1.10
  -2   9  -1    1.80    1.10
   2  -9   1    2.70    1.20
   2  -9   1    1.90    1.20
  -3   9  -1   30.80    3.60
  -3   9  -1   31.40    4.30
   3  -9   1   30.70    3.40
   3  -9   1   31.60    4.40
  -4   9  -1  306.57   19.30
  -4   9  -1  342.47   21.70
   4  -9   1  287.57   20.20
   4  -9   1  277.67   18.80
  -5   9  -1   39.30    5.10
  -5   9  -1   42.20    5.60
   5  -9   1   41.60    5.20
   5  -9   1   40.70    4.10
  -6   9  -1    4.30    2.00
  -6   9  -1    4.80    1.70
   6  -9   1    6.80    1.50
   6  -9   1    7.00    2.20
  -7   9  -1   53.39    5.50
  -7   9  -1   42.60    5.70
   7  -9   1   51.59    4.40
   7  -9   1   52.69    5.80
  -8   9  -1   56.89    6.60
   8  -9   1   62.59    6.20
   8  -9   1   65.39    6.00
  -9   9  -1   24.20    4.10
  -9   9  -1   15.90    3.30
   9  -9   1   27.00    3.60
   9  -9   1   23.10    2.90
   7   8  -1  192.38   14.20
   7   8  -1  187.88   15.30
  -7  -8   1  191.28   12.60
  -7  -8   1  191.18   15.40
   6   8  -1    0.00    0.90
   6   8  -1    0.40    0.80
  -6  -8   1   -0.10    0.70
  -6  -8   1    0.20    1.10
   5   8  -1    6.40    2.30
  -5  -8   1    6.30    2.10
   4   8  -1  310.77   21.00
   4   8  -1  315.27   20.50
  -4  -8   1  320.47   20.00
  -4  -8   1  293.77   20.50
   3   8  -1   62.29    6.30
   3   8  -1   65.29    6.50
  -3  -8   1   61.29    5.90
  -3  -8   1   62.99    6.30
   2   8  -1   45.70    5.00
   2   8  -1   50.29    5.50
  -2  -8   1   41.50    4.70
  -2  -8   1   46.00    4.80
   1   8  -1   91.89    8.20
   1   8  -1   94.79    7.80
  -1  -8   1   86.29    7.50
  -1  -8   1  106.19    8.60
   0   8  -1  116.49    9.20
   0   8  -1  115.49    9.40
   0  -8   1  128.89    9.40
   0  -8   1  115.89    8.90
  -1   8  -1  150.98   11.30
  -1   8  -1  163.58   11.10
   1  -8   1  153.88   11.60
  -2   8  -1   43.60    4.40
  -2   8  -1   43.80    4.90
   2  -8   1   41.20    4.70
   2  -8   1   37.40    4.10
  -3   8  -1    6.50    1.50
  -3   8  -1    5.70    1.90
   3  -8   1    7.10    2.10
   3  -8   1    4.70    1.40
  -4   8  -1   70.79    6.40
  -4   8  -1   74.79    7.40
   4  -8   1   72.49    6.30
   4  -8   1   73.29    7.40
  -5   8  -1  223.38   15.40
  -5   8  -1  211.58   16.30
   5  -8   1  235.88   14.40
   5  -8   1  217.08   16.00
  -6   8  -1   60.69    5.90
  -6   8  -1   49.50    6.50
   6  -8   1   57.89    4.80
   6  -8   1   62.89    6.40
  -7   8  -1   37.90    5.00
  -7   8  -1   44.00    5.50
   7  -8   1   53.89    5.30
   7  -8   1   48.30    4.40
  -8   8  -1  167.48   13.60
  -8   8  -1  185.68   14.10
   8  -8   1  206.58   12.60
   8  -8   1  208.68   13.90
  -9   8  -1   42.60    5.30
 -10   8  -1   28.90    4.30
  10  -8   1   30.80    3.90
  -8  -7   1    1.90    2.20
  -8  -7   1    3.90    1.40
   7   7  -1  211.08   14.50
   7   7  -1  229.58   16.90
  -7  -7   1  194.68   16.00
  -7  -7   1  198.28   13.20
   6   7  -1   87.39    8.50
   6   7  -1   83.69    7.70
  -6  -7   1   79.39    8.50
  -6  -7   1   85.99    7.00
   5   7  -1   23.70    3.70
  -5  -7   1   27.90    3.40
   4   7  -1  111.99    9.10
   4   7  -1  115.09    9.90
  -4  -7   1  109.19    8.60
  -4  -7   1  108.19    9.40
   3   7  -1  143.99   10.80
   3   7  -1  141.69   11.00
  -3  -7   1  142.39   10.30
  -3  -7   1  134.09   10.70
   2   7  -1   10.40    2.20
   2   7  -1   13.40    2.50
  -2  -7   1   11.00    2.20
  -2  -7   1   11.10    2.10
   1   7  -1   37.90    4.20
  -1  -7   1   39.10    4.20
   0   7  -1   35.00    4.60
   0   7  -1   39.50    4.00
   0  -7   1   37.10    4.50
   0  -7   1   40.40    4.10
  -1   7  -1   40.40    4.00
   1  -7   1   36.50    3.80
  -2   7  -1  253.57   16.60
  -2   7  -1  250.37   16.20
   2  -7   1  266.07   17.00
   2  -7   1  260.97   16.20
  -3   7  -1    2.30    1.00
  -3   7  -1    2.10    1.30
   3  -7   1    3.20    1.40
   3  -7   1    4.70    1.30
  -4   7  -1    6.90    2.10
  -4   7  -1    9.70    2.00
   4  -7   1    4.80    1.40
   4  -7   1    3.40    1.50
  -5   7  -1  134.99   10.90
  -5   7  -1  135.19   10.50
   5  -7   1  128.39    9.00
   5  -7   1  150.18   11.00
  -6   7  -1  100.99    9.00
   6  -7   1  118.19    9.20
  -7   7  -1   75.59    7.40
  -7   7  -1   78.19    7.40
   7  -7   1   85.09    7.50
   7  -7   1   86.19    6.30
   8  -7   1    8.40    1.80
   8  -7   1   12.50    2.30
  -9   7  -1   13.80   28.50
   9  -7   1   18.60    3.10
 -10   7  -1   -1.10   35.50
 -10   7  -1   15.50    3.20
  10  -7   1   24.40    3.40
   8   6  -1    2.90    2.60
  -8  -6   1    0.50    4.10
   7   6  -1   61.19    7.20
   7   6  -1   66.49    6.30
  -7  -6   1   40.90    6.60
  -7  -6   1   72.49    5.60
   6   6  -1  338.57   21.80
  -6  -6   1  267.77   22.50
   5   6  -1   14.20    2.70
   5   6  -1   12.80    3.30
  -5  -6   1   10.20    2.80
  -5  -6   1   10.80    2.00
   4   6  -1    8.50    2.40
   4   6  -1    6.20    1.80
  -4  -6   1    6.80    1.70
  -4  -6   1    7.80    2.30
   3   6  -1  412.16   26.40
   3   6  -1  452.35   26.80
  -3  -6   1  432.36   26.10
  -3  -6   1  440.96   27.00
   2   6  -1  101.39    8.20
  -2  -6   1   96.79    7.90
   1   6  -1   24.60    3.10
   1   6  -1   24.10    3.30
  -1  -6   1   23.30    3.00
  -1  -6   1   25.10    3.10
   0   6  -1   50.79    5.10
   0  -6   1   56.69    5.00
  -1   6  -1    8.00    1.80
   1  -6   1    7.30    1.60
  -2   6  -1   90.49    7.10
  -2   6  -1   89.19    6.60
   2  -6   1   81.09    6.30
   2  -6   1   93.29    7.30
  -3   6  -1  120.89    8.30
  -3   6  -1  115.59    9.80
   3  -6   1  101.79    9.30
   3  -6   1  114.99    8.00
  -4   6  -1   39.90    4.90
  -4   6  -1   36.60    4.30
   4  -6   1   40.00    4.50
   4  -6   1   41.40    3.80
  -5   6  -1   62.09    5.90
  -5   6  -1   53.79    6.00
   5  -6   1   62.19    4.90
   5  -6   1   83.89    6.80
  -6   6  -1  378.76   23.10
  -6   6  -1  392.26   23.60
   6  -6   1  333.77   21.50
   6  -6   1  360.76   22.50
  -7   6  -1   72.89    7.30
   7  -6   1   86.89    6.40
  -8   6  -1   53.49    5.30
  -8   6  -1   45.10    5.70
   8  -6   1   52.29    4.70
   8  -6   1   47.70    5.10
  -9   6  -1   -0.30   12.40
  -9   6  -1   45.30    4.70
   9  -6   1   43.50    4.60
   9  -6   1   29.50    4.20
 -10   6  -1   -3.30    9.50
  10  -6   1   27.10   11.30
   9   5  -1  201.88   13.60
   9   5  -1  170.88   14.00
  -9  -5   1  194.48   12.20
  -9  -5   1  128.79   13.80
   8   5  -1   15.20    3.00
  -8  -5   1   16.30    2.60
   7   5  -1   -0.30    0.60
   7   5  -1    0.50    0.90
  -7  -5   1    0.70    0.70
  -7  -5   1    0.10    1.00
   6   5  -1  238.98   16.70
   6   5  -1  269.37   18.00
  -6  -5   1  256.27   16.10
  -6  -5   1  272.57   18.70
   5   5  -1  117.29    9.70
   5   5  -1  129.59    9.90
  -5  -5   1  114.69   10.10
  -5  -5   1  123.09    8.80
   4   5  -1   19.50    3.20
   4   5  -1   15.30    2.60
  -4  -5   1   17.90    2.60
  -4  -5   1   13.90    2.90
   3   5  -1   71.39    6.30
  -3  -5   1   75.89    6.70
   2   5  -1  180.38   12.40
   2   5  -1  183.18   12.30
  -2  -5   1  175.28   12.30
  -2  -5   1  186.48   12.00
   1   5  -1    2.60    1.20
   1   5  -1    2.80    1.10
  -1  -5   1    4.50    1.30
  -1  -5   1    3.40    1.10
   0   5  -1   20.90    2.50
   0   5  -1   23.20    2.90
   0  -5   1   20.80    2.60
   0  -5   1   23.60    2.90
  -1   5  -1   64.59    5.50
  -1   5  -1   72.79    5.40
   1  -5   1   73.09    5.60
   1  -5   1   66.49    5.60
  -2   5  -1    0.90    0.90
   2  -5   1    0.20    0.70
  -3   5  -1  310.07   18.50
  -3   5  -1  292.97   17.50
   3  -5   1  264.67   17.10
   3  -5   1  283.77   18.10
  -4   5  -1   46.20    5.10
  -4   5  -1   52.39    5.10
   4  -5   1   48.60    4.30
   4  -5   1   62.59    5.70
  -5   5  -1  147.19   10.70
  -5   5  -1  145.09   10.80
  -6   5  -1   66.79    6.70
  -6   5  -1   66.29    6.00
   6  -5   1   58.89    5.50
   6  -5   1   66.29    5.40
  -7   5  -1  105.39    9.50
  -7   5  -1  116.39    9.10
   7  -5   1  129.19    8.80
   7  -5   1  117.89    8.80
  -8   5  -1   48.10    4.90
   8  -5   1   50.69    4.90
   8  -5   1   34.70    4.50
  -9   5  -1    0.50    0.90
   9  -5   1    0.20    0.70
 -10   5  -1    1.20   65.29
  10  -5   1   19.70    4.10
   9   4  -1  108.19    9.20
   9   4  -1  105.99   10.50
  -9  -4   1  120.89    8.40
   8   4  -1  111.79   10.00
   8   4  -1  115.99    9.30
  -8  -4   1  116.59    8.20
  -8  -4   1   79.59    9.40
   7   4  -1    2.40    1.20
   7   4  -1    1.20    1.60
  -7  -4   1   11.80    3.20
  -7  -4   1    2.10    1.10
   6   4  -1   58.59    6.30
   6   4  -1   64.29    5.80
  -6  -4   1   58.79    4.90
  -6  -4   1   45.80    6.40
   5   4  -1  402.16   24.90
   5   4  -1  428.76   25.90
  -5  -4   1  384.86   25.70
  -5  -4   1  406.06   24.10
   4   4  -1   96.39    7.40
   4   4  -1   81.09    7.30
  -4  -4   1   84.79    7.60
  -4  -4   1   89.89    6.70
   3   4  -1    5.00    1.40
   3   4  -1    5.40    1.40
  -3  -4   1    5.30    1.50
  -3  -4   1    5.40    1.30
   2   4  -1  349.96   20.90
   2   4  -1  343.57   21.00
  -2  -4   1  346.77   21.10
  -2  -4   1  340.77   20.60
   1   4  -1    5.60    1.30
   1   4  -1    6.30    1.30
  -1  -4   1    6.40    1.30
  -1  -4   1    6.50    1.40
   0   4  -1    1.80    0.70
   0   4  -1    1.00    0.70
   0  -4   1    1.30    0.60
   0  -4   1    1.10    0.60
  -1   4  -1    1.50    1.00
  -1   4  -1    2.50    0.90
   1  -4   1    2.00    1.00
   1  -4   1    3.10    1.10
  -2   4  -1    5.20    1.00
  -2   4  -1    1.90    0.80
   2  -4   1    2.10    0.80
   2  -4   1    1.00    0.60
  -3   4  -1   24.40    3.10
   3  -4   1   27.10    3.30
   4  -4   1  451.15   25.90
  -5   4  -1   68.49    6.20
  -5   4  -1   68.39    6.60
   5  -4   1   77.99    5.80
   5  -4   1   71.99    5.90
  -6   4  -1   37.20    4.10
  -6   4  -1   32.90    4.30
   6  -4   1   36.50    3.70
   6  -4   1   37.20    4.00
  -7   4  -1  102.19    8.10
  -7   4  -1   87.19    8.60
   7  -4   1  105.89    8.10
   7  -4   1  104.39    7.80
  -8   4  -1  136.79   10.00
   8  -4   1  122.69   10.20
   8  -4   1  127.99    9.60
  -9   4  -1  104.99    8.30
  -9   4  -1   21.40   21.60
   9  -4   1   63.49  139.79
   9  -4   1   97.49    8.00
 -10   4  -1   13.60    2.80
 -10   4  -1    4.80    2.50
  10  -4   1   12.70    2.50
  10  -4   1   15.80    3.30
  10   3  -1    2.30    1.50
 -10  -3   1    2.50    1.20
   9   3  -1    3.90    1.60
   9   3  -1    4.20    2.00
  -9  -3   1    4.00    1.30
  -9  -3   1    2.40    2.00
   8   3  -1  262.47   17.20
   8   3  -1  244.18   18.30
  -8  -3   1  245.08   18.30
  -8  -3   1  252.87   16.00
   7   3  -1   25.00    4.00
  -7  -3   1   27.10    4.30
   6   3  -1    3.30    1.30
   6   3  -1    1.70    1.20
  -6  -3   1    2.50    1.00
  -6  -3   1    3.80    1.60
   5   3  -1  252.07   16.40
   5   3  -1  244.08   16.70
  -5  -3   1  253.77   15.60
  -5  -3   1  232.88   16.70
   4   3  -1  219.78   14.80
  -4  -3   1  227.98   15.20
   3   3  -1    6.50    1.50
  -3  -3   1    4.70    1.20
   2   3  -1  146.49    9.40
   2   3  -1  126.29    8.80
  -2  -3   1  131.09    9.20
  -2  -3   1  130.39    8.80
   1   3  -1  209.38   13.50
   1   3  -1  222.48   13.50
  -1  -3   1  234.78   13.70
  -1  -3   1  221.88   13.60
   0   3  -1    1.20    0.60
   0   3  -1    1.20    0.70
   0  -3   1    0.80    0.60
   0  -3   1    0.60    0.60
  -1   3  -1   72.59    5.00
  -1   3  -1   68.79    5.00
   1  -3   1   72.19    5.00
   1  -3   1   74.19    5.20
  -2   3  -1    1.10    0.50
  -2   3  -1    0.80    0.60
   2  -3   1    1.00    0.70
   2  -3   1    1.00    0.50
  -3   3  -1  165.98   10.90
  -3   3  -1  172.08   10.80
   3  -3   1  148.39    9.80
   3  -3   1  145.19   10.10
  -4   3  -1   78.19    6.30
  -4   3  -1   77.29    6.40
   4  -3   1   76.79    6.00
   4  -3   1   76.29    5.60
  -5   3  -1   95.99    8.60
  -5   3  -1  114.79    8.70
   5  -3   1  118.39    8.10
   5  -3   1  118.39    8.30
  -6   3  -1   76.99    6.40
  -6   3  -1   60.29    6.50
   6  -3   1   70.59    6.00
   6  -3   1   63.99    5.70
  -7   3  -1    2.60    1.40
   7  -3   1    3.70    1.30
  -8   3  -1  162.48   11.40
   8  -3   1  156.68   10.80
   8  -3   1  128.79   11.40
  -9   3  -1   49.80    5.40
   9  -3   1   55.09    5.10
   9  -3   1   37.00    5.50
 -10   3  -1    0.30    0.80
 -10   3  -1   -0.20    0.90
  10  -3   1    0.20    0.70
  10  -3   1    0.20    0.90
  10   2  -1    7.10    2.30
  10   2  -1    4.50    2.10
 -10  -2   1    5.30    2.30
 -10  -2   1    4.20    1.50
  -9  -2   1    6.60    8.60
  -9  -2   1    9.10    3.20
   8   2  -1  105.19    9.30
   8   2  -1  105.29    8.50
  -8  -2   1  107.79    7.70
  -8  -2   1   98.19   14.40
   7   2  -1  212.38   14.40
   7   2  -1  213.58   15.30
  -7  -2   1  195.68   15.10
  -7  -2   1  207.58   13.30
   6   2  -1   31.40    3.70
   6   2  -1   34.50    4.40
  -6  -2   1   35.90    3.40
  -6  -2   1   30.50    4.50
   5   2  -1   36.90    4.20
   5   2  -1   40.10    4.10
  -5  -2   1   37.30    4.60
  -5  -2   1   33.80    3.40
   4   2  -1  368.26   23.10
   4   2  -1  410.26   23.90
  -4  -2   1  379.16   22.80
  -4  -2   1  393.76   24.00
   3   2  -1   46.50    4.20
   3   2  -1   43.10    4.10
  -3  -2   1   45.70    3.90
  -3  -2   1   44.40    4.40
   2   2  -1   42.30    3.60
   2   2  -1   41.00    3.60
  -2  -2   1   47.30    3.90
  -2  -2   1   41.00    3.50
   1   2  -1  176.58   11.10
   1   2  -1  177.78   10.90
  -1  -2   1  195.38   11.40
  -1  -2   1  174.28   10.90
   0   2  -1  111.19    7.00
   0   2  -1  111.99    7.10
   0  -2   1  108.99    7.00
   0  -2   1  110.59    7.10
  -1   2  -1    8.90    1.10
  -1   2  -1    7.60    1.10
  -2   2  -1   77.29    6.00
  -2   2  -1   89.89    6.00
   2  -2   1   78.79    5.90
   2  -2   1   83.79    5.60
  -3   2  -1    2.40    1.00
  -3   2  -1    2.10    0.90
   3  -2   1    2.80    0.90
   3  -2   1    2.40    0.80
  -4   2  -1   10.80    2.00
  -4   2  -1    8.50    1.50
   4  -2   1    6.90    1.40
   4  -2   1    9.60    1.70
  -5   2  -1  132.59    9.60
  -5   2  -1  152.98   10.70
   5  -2   1  138.29    9.90
   5  -2   1  135.69    9.50
  -6   2  -1  112.49    9.50
  -6   2  -1  112.49    8.30
   6  -2   1  113.59    8.70
   6  -2   1  111.09    8.90
  -7   2  -1   69.49    6.20
   7  -2   1   67.49    6.20
  -8   2  -1   82.49    7.00
  -8   2  -1   55.19    7.10
   8  -2   1   70.89    6.60
   8  -2   1   69.09    7.10
  -9   2  -1  199.58   15.70
  -9   2  -1  194.78   13.70
   9  -2   1  174.48   12.80
   9  -2   1  173.98   14.20
 -10   2  -1   53.69    7.30
 -10   2  -1   55.19    6.10
  10  -2   1   55.49    6.90
  10  -2   1   59.59    5.80
  10   1  -1  103.49    9.70
  10   1  -1   99.39    9.00
 -10  -1   1  102.99    7.90
 -10  -1   1   86.89   10.00
   9   1  -1    0.30    0.90
  -9  -1   1    0.10    0.70
   8   1  -1    9.60    2.30
   8   1  -1   10.00    2.50
  -8  -1   1    8.10    1.70
  -8  -1   1    7.90    2.60
   7   1  -1  304.97   19.90
   7   1  -1  300.47   19.20
  -7  -1   1  279.57   19.90
  -7  -1   1  297.17   18.20
   6   1  -1  153.28   11.50
   6   1  -1  166.28   11.10
  -6  -1   1  150.88   11.60
  -6  -1   1  153.28   10.10
   5   1  -1   83.79    6.40
   5   1  -1   71.89    6.40
  -5  -1   1   74.39    5.60
  -5  -1   1   75.99    6.80
   4   1  -1  194.18   13.60
   4   1  -1  223.88   13.80
  -4  -1   1  221.08   13.30
  -4  -1   1  214.58   14.10
   3   1  -1  159.78   10.80
   3   1  -1  180.68   11.10
  -3  -1   1  164.98   11.10
  -3  -1   1  164.78   10.40
   2   1  -1   44.70    3.60
   2   1  -1   46.50    3.70
  -2  -1   1   46.50    3.80
  -2  -1   1   42.40    3.40
   1   1  -1   10.10    1.20
   1   1  -1    8.10    1.00
  -1  -1   1    8.90    1.20
  -1  -1   1    8.50    1.10
   0  -1   1   70.59    4.30
   0  -1   1   65.69    4.30
  -1   1  -1   29.90    2.20
   1  -1   1   26.90    2.30
   1  -1   1   29.40    2.20
  -2   1  -1   12.20    1.60
  -2   1  -1   14.80    1.80
   2  -1   1   12.90    1.70
   2  -1   1   11.00    1.40
  -3   1  -1   26.00    2.40
  -3   1  -1   26.20    2.70
   3  -1   1   24.40    2.60
   3  -1   1   24.90    2.40
  -4   1  -1   39.50    4.20
  -4   1  -1   45.70    3.70
   4  -1   1   46.00    4.00
   4  -1   1   46.10    4.10
  -5   1  -1    0.30    0.80
  -5   1  -1    1.60    0.70
   5  -1   1    0.30    0.60
   5  -1   1    0.70    0.70
  -6   1  -1  288.27   19.80
  -6   1  -1  309.27   18.30
   6  -1   1  290.47   19.00
   6  -1   1  297.67   19.10
  -7   1  -1   69.69    6.00
   7  -1   1   69.19    6.50
  -8   1  -1    0.60    0.80
  -8   1  -1    0.60    1.10
   8  -1   1    0.10    0.60
   8  -1   1   -0.30    0.60
  -9   1  -1   69.89    6.80
  -9   1  -1   69.19    7.90
   9  -1   1   66.59    6.80
   9  -1   1   68.09    7.60
 -10   1  -1   35.90    5.90
 -10   1  -1   42.00    5.00
  10  -1   1   40.90    4.60
  10  -1   1   32.80    5.20
  10   0  -1   43.30    5.80
  10   0  -1   45.10    5.40
 -10   0   1   24.80    5.40
 -10   0   1   43.40    4.50
   9   0  -1   29.90    4.60
   9   0  -1   29.80    4.20
  -9   0   1   29.30    3.30
  -9   0   1   20.00    4.20
   8   0  -1   12.10    3.10
   8   0  -1   10.80    2.40
  -8   0   1   15.90    2.50
  -8   0   1    2.70    2.40
   7   0  -1   68.99    6.20
  -7   0   1   67.39    5.40
   6   0  -1  251.17   16.40
   6   0  -1  251.07   17.00
  -6   0   1  238.88   17.20
  -6   0   1  273.47   15.90
   5   0  -1   27.00    3.10
   5   0  -1   20.90    2.90
  -5   0   1   24.50    3.40
  -5   0   1   25.70    2.60
   4   0  -1  212.78   13.10
   4   0  -1  188.88   13.00
  -4   0   1  219.18   12.60
  -4   0   1  199.38   13.30
   3   0  -1  291.87   17.80
   3   0  -1  322.97   18.20
  -3   0   1  288.27   17.30
  -3   0   1  308.27   18.20
   2   0  -1  270.57   15.30
   2   0  -1  242.68   15.00
  -2   0   1  260.67   14.90
  -2   0   1  263.67   15.30
   1   0  -1  145.29    8.80
   1   0  -1  144.89    8.90
  -1   0   1  165.98    9.10
  -1   0   1  154.28    9.00
   0   0  -1   18.80    1.10
   0   0   1   14.00    1.10
  -1   0  -1  107.39    6.60
  -1   0  -1  119.69    6.90
   1   0   1  115.39    6.70
   1   0   1  120.49    6.90
  -2   0  -1   60.69    4.20
  -2   0  -1   54.29    3.70
   2   0   1   58.49    3.90
   2   0   1   58.19    4.10
  -3   0  -1   31.90    2.50
  -3   0  -1   29.60    3.00
   3   0   1   31.20    2.80
   3   0   1   31.90    2.90
  -4   0  -1   30.90    3.50
  -4   0  -1   25.80    2.50
   4   0   1   28.30    3.00
   4   0   1   24.60    2.80
  -5   0  -1   58.09    5.70
  -5   0  -1   63.69    4.80
   5   0   1   67.39    5.80
   5   0   1   61.59    5.30
  -6   0  -1  134.09   10.20
  -6   0  -1  118.29    8.20
   6   0   1  116.89    9.00
   6   0   1  122.39    9.60
  -7   0  -1  218.18   14.20
   7   0   1  224.68   15.20
  -8   0  -1   28.10    3.80
  -8   0  -1   32.20    5.00
   8   0   1   31.50    4.30
   8   0   1   36.70    5.10
   9   0   1    4.30    1.80
 -10   0  -1  156.78   15.20
 -10   0  -1  200.78   14.00
  10   0   1  191.48   15.00
  10   0   1  200.08   13.80
  10  -1  -1   14.30    3.10
  10  -1  -1   12.00    3.10
 -10   1   1   12.40    2.60
 -10   1   1   16.20    3.90
   9  -1  -1  154.48   11.90
   9  -1  -1  136.39   12.20
  -9   1   1  153.68   10.80
  -9   1   1  160.58   13.20
   8  -1  -1   36.40    4.40
   8  -1  -1   34.10    5.00
  -8   1   1   50.89    6.20
  -8   1   1   37.00    3.70
   7  -1  -1   30.10    3.70
  -7   1   1   29.70    3.20
   6  -1  -1  231.48   14.80
   6  -1  -1  220.28   15.20
  -6   1   1  223.88   14.00
  -6   1   1  229.98   15.90
   5  -1  -1  169.08   10.70
   5  -1  -1  137.59   10.50
  -5   1   1  151.68   11.30
  -5   1   1  160.48   10.10
   4  -1  -1   92.59    6.70
   4  -1  -1   88.19    6.70
  -4   1   1   94.99    6.30
  -4   1   1   95.29    7.30
   3  -1  -1   80.69    5.80
   3  -1  -1   84.89    5.90
   2  -1  -1  278.47   16.10
   2  -1  -1  291.77   16.40
  -2   1   1  274.47   16.00
  -2   1   1  294.97   16.60
   1  -1  -1  102.09    6.10
   1  -1  -1  100.39    5.90
  -1   1   1  110.89    6.10
  -1   1   1   92.39    5.80
   0  -1  -1   11.70    0.80
   0  -1  -1   11.20    0.80
   0   1   1   12.60    0.80
   0   1   1   11.90    0.90
  -1  -1  -1    9.20    0.90
  -1  -1  -1    9.30    1.00
   1   1   1    9.50    1.00
   1   1   1    8.80    1.00
  -2  -1  -1    8.90    1.00
  -2  -1  -1    9.50    1.40
   2   1   1    9.70    1.20
   2   1   1   10.30    1.30
  -3  -1  -1   16.70    2.30
  -3  -1  -1   21.10    2.00
   3   1   1   20.20    2.40
   3   1   1   21.40    2.30
  -4  -1  -1  190.98   11.70
  -4  -1  -1  188.98   12.80
   4   1   1  199.58   12.70
   4   1   1  185.58   12.10
  -5  -1  -1    8.00    1.50
  -5  -1  -1    8.70    2.00
   5   1   1    8.30    1.70
   5   1   1    9.30    2.00
  -6  -1  -1    0.00    0.60
  -6  -1  -1    0.70    0.60
   6   1   1   -0.20    0.50
   6   1   1    0.10    0.60
  -7  -1  -1  176.08   13.30
  -7  -1  -1  171.68   11.20
   7   1   1  165.48   12.70
   7   1   1  164.58   12.20
  -8  -1  -1   48.10    6.30
  -8  -1  -1   49.20    4.90
   8   1   1   51.99    6.00
   8   1   1   50.79    5.60
  -9  -1  -1   -0.20    0.90
  -9  -1  -1    0.80    1.00
   9   1   1    0.60    1.00
   9   1   1    0.60    1.10
 -10  -1  -1   34.70    4.70
 -10  -1  -1   24.70    5.10
  10   1   1   39.60    5.60
  10   1   1   27.70    4.50
  10  -2  -1   15.90    3.30
  10  -2  -1   13.80    4.10
 -10   2   1   22.00    3.70
 -10   2   1   11.90    4.00
   9  -2  -1   13.70    3.20
   9  -2  -1   13.90    2.90
  -9   2   1   15.10    2.60
  -9   2   1   12.40    3.60
   8  -2  -1   60.19    7.00
   8  -2  -1   71.79    6.90
  -8   2   1   75.29    6.10
  -8   2   1   73.99    7.90
   7  -2  -1   10.40    2.30
  -7   2   1   10.70    1.90
   6  -2  -1  115.79    8.40
   6  -2  -1  113.29    8.90
  -6   2   1  114.19    9.50
  -6   2   1  109.39    7.70
   5  -2  -1  148.49   10.90
   5  -2  -1  162.78   11.00
  -5   2   1  169.38   11.90
  -5   2   1  169.28   10.30
   4  -2  -1  209.48   14.20
   4  -2  -1  230.48   14.40
  -4   2   1  217.38   13.30
  -4   2   1  242.88   14.80
   3  -2  -1  196.88   12.50
   3  -2  -1  217.48   13.00
  -3   2   1  206.28   12.40
  -3   2   1  226.58   13.40
   2  -2  -1  115.99    7.50
   2  -2  -1  107.29    7.00
  -2   2   1  117.59    7.20
  -2   2   1  113.49    7.50
   1  -2  -1  398.26   21.70
   1  -2  -1  379.26   21.50
  -1   2   1  349.17   21.50
  -1   2   1  412.56   21.80
   0  -2  -1  221.28   12.40
   0  -2  -1  219.28   12.50
   0   2   1  210.88   12.40
   0   2   1  220.68   12.40
  -1  -2  -1   28.10    2.10
  -1  -2  -1   21.40    2.10
   1   2   1   25.70    2.10
   1   2   1   24.10    2.10
  -2  -2  -1    5.90    1.00
  -2  -2  -1    4.50    1.10
   2   2   1    5.50    1.10
   2   2   1    5.70    1.10
  -3  -2  -1   18.20    1.80
  -3  -2  -1   18.30    2.50
   3   2   1   20.10    2.40
   3   2   1   17.80    2.20
  -4  -2  -1  105.19    8.20
  -4  -2  -1   99.29    6.70
   4   2   1  101.89    7.70
   4   2   1  102.39    7.30
  -5  -2  -1   78.09    7.30
  -5  -2  -1   83.19    6.00
   5   2   1   79.59    6.90
   5   2   1   85.49    6.70
  -6  -2  -1    4.00    1.20
  -6  -2  -1    4.90    2.00
   6   2   1    3.50    1.60
   6   2   1    3.90    1.40
  -7  -2  -1   10.20    1.80
  -7  -2  -1   11.70    2.90
   7   2   1   11.40    2.40
   7   2   1    9.70    2.50
  -8  -2  -1  254.67   18.90
  -8  -2  -1  265.17   16.80
   8   2   1  257.87   17.90
   8   2   1  282.07   18.70
  -9  -2  -1   23.70    4.90
  -9  -2  -1   22.50    4.20
   9   2   1   25.60    4.90
   9   2   1   21.60    4.20
 -10  -2  -1    3.60    1.80
  10   2   1    4.10    1.80
  10  -3  -1    1.20    1.00
  10  -3  -1    2.50    1.50
 -10   3   1    1.40    1.10
 -10   3   1    0.10    1.00
   9  -3  -1    9.80    2.50
   9  -3  -1   11.40    3.00
  -9   3   1    7.30    2.80
  -9   3   1    9.60    2.30
   8  -3  -1  110.59    8.60
   8  -3  -1   73.99    8.20
  -8   3   1  117.19    8.60
  -8   3   1   56.89  270.27
   7  -3  -1   52.59    5.20
  -7   3   1   47.90    4.60
   6  -3  -1   72.29    6.40
   6  -3  -1   60.19    6.00
  -6   3   1   72.39    5.60
  -6   3   1   54.09    6.40
   5  -3  -1  148.99   10.30
   5  -3  -1  131.89    9.60
  -5   3   1  145.59    9.60
  -5   3   1  136.29   10.60
   4  -3  -1  389.66   21.40
   4  -3  -1  323.07   20.10
  -4   3   1  330.27   21.10
  -4   3   1  332.77   20.20
   3  -3  -1  187.08   11.90
   3  -3  -1  196.68   12.40
  -3   3   1  223.38   13.00
  -3   3   1  185.08   12.60
   2  -3  -1   54.19    4.10
   2  -3  -1   54.79    3.80
  -2   3   1   52.29    4.30
  -2   3   1   44.90    4.00
   1  -3  -1  140.19    8.60
   1  -3  -1  147.09    8.90
  -1   3   1  143.39    8.90
  -1   3   1  151.38    8.80
   0  -3  -1  145.79    8.50
   0  -3  -1  128.89    8.30
   0   3   1  143.39    8.60
   0   3   1  141.49    8.50
  -1  -3  -1  174.28   10.80
  -1  -3  -1  183.98   11.10
   1   3   1  181.68   11.00
  -2  -3  -1   92.69    6.00
  -2  -3  -1   79.99    6.20
   2   3   1   81.39    6.00
   2   3   1   84.09    6.10
  -3  -3  -1   34.20    3.90
  -3  -3  -1   46.90    3.60
   3   3   1   45.40    3.90
   3   3   1   38.00    3.80
  -4  -3  -1    4.30    1.40
  -4  -3  -1    4.10    1.00
   4   3   1    4.00    1.30
   4   3   1    3.90    1.10
  -5  -3  -1  198.48   12.10
  -5  -3  -1  193.88   14.00
   5   3   1  192.38   12.90
   5   3   1  196.78   13.80
  -6  -3  -1    5.60    1.40
  -6  -3  -1    4.70    2.00
   6   3   1    6.40    1.80
   6   3   1    5.20    1.80
  -7  -3  -1    0.10    0.70
  -7  -3  -1    0.50    0.90
   7   3   1    0.40    1.00
   7   3   1    0.40    0.90
  -8  -3  -1  133.49    9.20
  -8  -3  -1   87.19   10.30
   8   3   1  118.39   17.70
   8   3   1  126.69   10.00
  -9  -3  -1   71.79    6.80
   9   3   1   82.09    8.50
   9   3   1   85.29    8.00
  10  -4  -1    0.30    0.70
  10  -4  -1    0.30    0.70
 -10   4   1    1.50    1.20
 -10   4   1    1.30    1.40
   9  -4  -1    6.30    1.80
   9  -4  -1    4.80    2.10
  -9   4   1    6.70    2.10
  -9   4   1    1.60    1.80
   8  -4  -1   28.50    3.70
   8  -4  -1   18.70    3.50
  -8   4   1   30.70    3.80
   7  -4  -1   74.19    6.60
   6  -4  -1   62.89    5.70
   6  -4  -1   61.59    5.40
  -6   4   1   49.99    6.00
  -6   4   1   62.59    5.70
   5  -4  -1   74.19    5.80
   5  -4  -1   82.69    6.20
  -5   4   1   75.59    6.20
  -5   4   1   58.79    6.30
   4  -4  -1  211.58   14.60
  -4   4   1  258.47   16.30
  -4   4   1  274.07   16.30
   3  -4  -1  509.05   28.50
   3  -4  -1  523.55   29.20
  -3   4   1  492.75   29.30
  -3   4   1  480.35   29.10
   2  -4  -1  114.69    7.50
   2  -4  -1  111.79    7.80
  -2   4   1  111.19    7.70
  -2   4   1  117.39    7.90
   1  -4  -1    1.70    0.70
   1  -4  -1    0.90    0.50
  -1   4   1    1.10    0.60
  -1   4   1    1.10    0.50
   0  -4  -1  153.98    9.80
   0  -4  -1  158.88    9.90
   0   4   1  162.68    9.90
   0   4   1  165.28   10.10
  -1  -4  -1  117.19    7.80
  -1  -4  -1  114.69    7.80
   1   4   1  121.19    8.00
   1   4   1  124.09    8.00
  -2  -4  -1   33.60    3.10
  -2  -4  -1   26.90    3.20
   2   4   1   34.90    3.30
   2   4   1   33.80    3.40
  -3  -4  -1   13.20    1.90
   3   4   1   14.30    2.20
  -4  -4  -1   63.29    6.10
   4   4   1   64.79    5.90
  -5  -4  -1   33.10    3.10
  -5  -4  -1   35.00    4.60
   5   4   1   34.30    4.40
   5   4   1   29.00    3.60
  -6  -4  -1  164.38   13.40
  -6  -4  -1  173.28   11.30
   6   4   1  178.18   13.50
   6   4   1  175.78   12.40
  -7  -4  -1    3.60    2.00
  -7  -4  -1    1.60    1.10
   7   4   1    2.40    1.60
   7   4   1    2.60    1.80
  -8  -4  -1    9.00    2.10
  -8  -4  -1    8.70    3.10
   8   4   1   12.10    3.10
   8   4   1   11.60    2.90
  -9  -4  -1  189.18   13.50
  -9  -4  -1  161.08   15.10
  10  -5  -1    6.30    2.60
 -10   5   1    0.00    2.50
   9  -5  -1    1.50    1.30
   9  -5  -1    4.40    1.50
  -9   5   1    5.30    1.70
  -9   5   1   -0.50   62.29
   8  -5  -1   23.50    4.00
   8  -5  -1   34.70    3.90
  -8   5   1   38.20    4.30
   7  -5  -1   58.39    5.40
   7  -5  -1   68.89    5.90
  -7   5   1   53.99    6.30
  -7   5   1   63.29    5.80
   6  -5  -1  194.88   12.50
   6  -5  -1  188.98   12.60
  -6   5   1  192.48   13.00
  -6   5   1  184.38   13.60
   5  -5  -1  127.49    9.50
   5  -5  -1  139.99    9.40
  -5   5   1  145.19   10.10
  -5   5   1  146.39   10.80
   4  -5  -1   69.39    5.90
   4  -5  -1   66.09    5.10
  -4   5   1   71.49    6.20
  -4   5   1   65.49    6.00
   3  -5  -1  334.97   20.80
   3  -5  -1  340.97   20.00
  -3   5   1  342.57   20.90
  -3   5   1  342.17   21.40
   2  -5  -1  353.66   21.10
   2  -5  -1  324.07   19.90
  -2   5   1  353.26   20.30
  -2   5   1  352.76   20.70
   1  -5  -1   79.19    5.80
   1  -5  -1   79.39    5.50
  -1   5   1   77.19    5.60
  -1   5   1   72.29    5.70
   0  -5  -1    3.40    1.00
   0  -5  -1    3.30    0.90
   0   5   1    4.00    1.20
   0   5   1    4.50    1.00
  -1  -5  -1  219.68   13.40
  -1  -5  -1  210.58   13.20
   1   5   1  210.48   13.40
   1   5   1  208.78   13.30
  -2  -5  -1   17.20    2.40
  -2  -5  -1   19.30    2.30
   2   5   1   19.80    2.60
   2   5   1   20.30    2.70
  -3  -5  -1  173.98   11.40
  -3  -5  -1  182.08   12.30
   3   5   1  186.48   12.30
   3   5   1  172.28   12.00
  -4  -5  -1   53.29    5.70
  -4  -5  -1   55.49    4.60
   4   5   1   50.19    5.00
   4   5   1   54.99    5.50
  -5  -5  -1    7.90    2.50
  -5  -5  -1   10.20    1.70
   5   5   1    7.60    1.90
   5   5   1    7.80    2.30
  -6  -5  -1  189.18   15.10
  -6  -5  -1  201.08   13.10
   6   5   1  226.28   15.60
   6   5   1  193.18   13.80
  -7  -5  -1   16.40    2.60
  -7  -5  -1    9.40    3.30
   7   5   1   15.10    3.10
   7   5   1   14.70    3.70
  -8  -5  -1    2.40    2.40
  -8  -5  -1    3.60    1.40
   8   5   1    4.90    2.60
   8   5   1    2.50    1.70
  10  -6  -1    0.00    0.70
  10  -6  -1    0.00    0.60
 -10   6   1   -0.60    0.80
 -10   6   1    0.70    0.80
   9  -6  -1    0.40    0.80
  -9   6   1    0.80    1.00
   8  -6  -1    0.60    0.70
   8  -6  -1    0.80    0.90
  -8   6   1   -0.20    0.80
  -8   6   1    0.90    0.90
   7  -6  -1   16.90    2.40
  -7   6   1   10.80    2.80
   6  -6  -1  103.09    8.60
   6  -6  -1  131.89    8.70
   5  -6  -1  143.99   10.10
   5  -6  -1  135.09    9.10
  -5   6   1  125.99   10.10
  -5   6   1  136.29   10.20
   4  -6  -1   33.60    3.90
   4  -6  -1   25.80    2.60
  -4   6   1   27.70    3.70
  -4   6   1   26.50    3.40
   3  -6  -1   13.20    2.40
   3  -6  -1   13.10    1.90
  -3   6   1   12.80    2.20
  -3   6   1   14.60    2.60
   2  -6  -1  421.26   25.00
  -2   6   1  413.56   25.00
   1  -6  -1  192.58   11.80
   1  -6  -1  191.18   12.40
  -1   6   1  182.68   11.90
  -1   6   1  187.28   12.30
   0  -6  -1    2.20    0.90
   0  -6  -1    1.50    0.80
   0   6   1    2.40    1.10
   0   6   1    2.20    0.90
  -1  -6  -1  233.48   14.80
  -1  -6  -1  247.28   15.00
   1   6   1  232.88   15.10
   1   6   1  232.78   14.70
  -2  -6  -1  115.79    8.30
   2   6   1  117.39    8.60
  -3  -6  -1   12.50    2.30
   3   6   1   13.30    2.50
  -4  -6  -1   19.60    3.40
  -4  -6  -1   25.10    2.90
   4   6   1   21.20    3.40
  -5  -6  -1   46.90    5.60
  -5  -6  -1   43.30    4.10
   5   6   1   46.00    4.90
   5   6   1   47.00    5.50
  -6  -6  -1   24.50    4.90
  -6  -6  -1   34.60    3.70
   6   6   1   31.80    4.10
  -7  -6  -1  204.88   12.70
  -7  -6  -1  168.98   15.00
   7   6   1  181.58   14.90
   7   6   1  190.08   13.80
  10  -7  -1    4.60    1.60
  10  -7  -1    1.20    1.20
 -10   7   1    4.90    1.80
 -10   7   1   -0.60    1.40
   9  -7  -1    5.50    1.60
   9  -7  -1    1.90    1.50
  -9   7   1    9.80    2.40
  -9   7   1   -0.80    1.80
   8  -7  -1   55.99    5.00
   8  -7  -1   57.49    5.50
  -8   7   1   45.60    5.80
  -8   7   1   44.10    5.10
   7  -7  -1   35.10    3.60
   7  -7  -1   29.90    4.00
  -7   7   1   44.50    5.00
  -7   7   1   48.90    5.10
   6  -7  -1   46.80    4.70
   6  -7  -1   36.60    4.10
  -6   7   1   32.10    4.70
  -6   7   1   53.79    5.40
   5  -7  -1  309.97   18.90
   5  -7  -1  349.96   21.00
  -5   7   1  308.27   20.30
  -5   7   1  310.27   20.90
   4  -7  -1  153.58   10.20
   4  -7  -1  152.58   11.60
  -4   7   1  163.98   12.10
  -4   7   1  170.38   11.60
   3  -7  -1   41.30    4.60
   3  -7  -1   36.40    3.70
  -3   7   1   40.60    4.30
  -3   7   1   42.80    4.60
   2  -7  -1   98.59    7.10
   2  -7  -1  104.79    8.20
  -2   7   1  112.69    7.60
  -2   7   1   96.69    7.90
   1  -7  -1  372.06   22.50
  -1   7   1  350.76   22.00
   0  -7  -1    2.70    1.40
   0   7   1    2.40    1.20
  -1  -7  -1    3.60    1.30
   1   7   1    4.60    1.50
  -2  -7  -1  241.18   15.30
  -2  -7  -1  234.38   15.50
   2   7   1  234.88   15.60
   2   7   1  246.18   15.80
  -3  -7  -1    4.90    1.60
  -3  -7  -1    7.60    1.60
   3   7   1    5.90    1.80
   3   7   1    5.20    1.70
  -4  -7  -1  161.68   10.70
  -4  -7  -1  157.38   11.80
   4   7   1  130.39   11.20
   4   7   1  171.78   12.40
  -5  -7  -1   29.70    3.10
  -5  -7  -1   25.70    4.10
   5   7   1   24.40    3.60
   5   7   1   23.50    4.00
  -6  -7  -1   16.60    3.60
   6   7   1   13.50    3.10
   6   7   1   16.60    3.60
  10  -8  -1    1.60    1.50
 -10   8   1   -1.20    6.20
   9  -8  -1    5.30    1.70
   9  -8  -1    2.00    1.20
  -9   8   1    4.40    1.70
  -9   8   1   -0.30    1.00
   8  -8  -1   44.90    4.20
   8  -8  -1   35.60    4.60
   7  -8  -1   16.20    2.90
   7  -8  -1   14.20    2.10
  -7   8   1    7.90    2.30
  -7   8   1   15.90    3.10
   6  -8  -1    0.00    0.70
   6  -8  -1    0.00    0.50
  -6   8   1    0.20    0.70
  -6   8   1    0.30    1.20
   5  -8  -1   28.10    4.00
   5  -8  -1   26.50    2.80
  -5   8   1   25.40    3.60
  -5   8   1   21.70    4.00
   4  -8  -1  211.28   15.70
   4  -8  -1  229.18   14.30
  -4   8   1  235.28   15.70
  -4   8   1  250.77   16.50
   3  -8  -1   91.89    7.90
   3  -8  -1   88.59    6.80
  -3   8   1   88.09    7.10
  -3   8   1   86.59    7.70
   2  -8  -1    2.90    1.00
   2  -8  -1    3.20    1.30
  -2   8   1    2.00    1.20
  -2   8   1    2.40    1.00
   1  -8  -1  465.55   26.90
  -1   8   1  500.15   27.40
  -1   8   1  413.86   27.80
   0  -8  -1  122.89   15.70
   0  -8  -1  103.79    7.70
   0   8   1   98.59    8.30
   0   8   1  106.39    7.90
  -1  -8  -1   15.90    2.70
  -1  -8  -1   19.50    2.90
   1   8   1   18.90    2.80
   1   8   1   16.10    2.80
  -2  -8  -1   56.19    5.20
  -2  -8  -1   56.89    5.40
   2   8   1   57.69    5.50
   2   8   1   61.89    5.80
  -3  -8  -1  130.99    9.10
  -3  -8  -1  130.79    9.70
   3   8   1   99.29    9.30
   3   8   1  122.59    9.60
  -4  -8  -1   19.10    3.30
  -4  -8  -1   18.90    2.80
   4   8   1   15.40    3.20
   4   8   1   18.10    3.40
  -5  -8  -1   56.29    6.30
  -5  -8  -1   55.59    4.90
   5   8   1   53.99    5.50
   5   8   1   49.00    5.90
  10  -9  -1    1.60    1.10
 -10   9   1    1.00    1.30
   9  -9  -1    5.30    1.50
   9  -9  -1    4.40    1.60
  -9   9   1    6.30    2.20
  -9   9   1   10.60    2.70
   8  -9  -1    5.40    1.70
   8  -9  -1    9.40    2.10
  -8   9   1    3.70    1.80
  -8   9   1    6.40    2.20
   7  -9  -1  140.99    9.30
   7  -9  -1  144.19   10.70
  -7   9   1  106.09   10.10
  -7   9   1  131.49   11.00
   6  -9  -1   21.90    2.70
  -6   9   1   15.00    3.00
   5  -9  -1   14.20    3.10
  -5   9   1   11.60    3.00
   4  -9  -1  161.68   12.60
   4  -9  -1  158.58   10.90
  -4   9   1  164.28   12.20
  -4   9   1  178.78   13.10
   3  -9  -1  176.28   12.50
   3  -9  -1  192.98   14.10
  -3   9   1  203.38   13.40
  -3   9   1  198.78   14.20
   2  -9  -1    6.90    1.60
   2  -9  -1    6.90    2.10
  -2   9   1   10.30    2.00
  -2   9   1    7.40    2.10
   1  -9  -1   52.09    5.10
   1  -9  -1   50.09    4.60
  -1   9   1   50.59    5.50
  -1   9   1   44.20    4.50
   0  -9  -1  413.56   25.50
   0  -9  -1  394.16   24.40
   0   9   1  420.76   25.90
   0   9   1  408.26   24.70
  -1  -9  -1    0.80    0.90
  -1  -9  -1    0.90    1.00
   1   9   1    1.20    1.00
   1   9   1    1.60    1.00
  -2  -9  -1   16.10    2.70
  -2  -9  -1   14.10    2.90
   2   9   1   11.60    2.70
   2   9   1   14.90    2.90
  -3  -9  -1  168.98   12.20
  -3  -9  -1  190.28   12.00
   3   9   1  143.39   12.20
   3   9   1  161.28   12.10
  -4  -9  -1    5.10    1.60
  -4  -9  -1    5.00    1.90
   4   9   1    5.30    2.00
   4   9   1    4.80    2.00
   9 -10  -1    4.20    1.40
   9 -10  -1    5.10    1.80
  -9  10   1    1.40    1.40
  -9  10   1    5.40    2.10
   8 -10  -1   13.40    2.10
   8 -10  -1   14.40    3.10
  -8  10   1   13.50    3.30
   7 -10  -1    5.60    1.40
   7 -10  -1    7.90    2.30
  -7  10   1    6.20    2.50
  -7  10   1    2.00    1.60
   6 -10  -1   84.19    6.30
   6 -10  -1   93.89    8.60
  -6  10   1   81.39    7.60
  -6  10   1   81.29    8.70
   5 -10  -1    0.30    0.90
   5 -10  -1    0.10    0.50
  -5  10   1    0.90    1.00
  -5  10   1   -0.30    1.10
   4 -10  -1    5.60    2.10
   4 -10  -1    9.10    1.80
  -4  10   1    6.40    2.10
  -4  10   1    7.20    2.50
   3 -10  -1  268.57   18.90
   3 -10  -1  269.47   17.20
  -3  10   1  287.37   18.50
  -3  10   1  285.27   19.10
   2 -10  -1    9.30    2.80
   2 -10  -1   12.20    2.20
  -2  10   1   14.20    3.20
  -2  10   1   12.70    2.40
   1 -10  -1    0.60    0.80
   1 -10  -1    0.40    0.90
  -1  10   1    0.50    1.00
  -1  10   1    0.50    0.70
   0 -10  -1  262.87   31.20
   0 -10  -1  276.27   17.60
   0  10   1  268.77   18.30
   0  10   1  260.47   17.30
  -1 -10  -1  109.29    8.90
  -1 -10  -1  119.59    9.30
   1  10   1   99.59   40.70
   1  10   1  119.89   14.20
  -2 -10  -1   32.20    4.00
  -2 -10  -1   26.20    3.90
   2  10   1   26.60    4.10
   2  10   1   24.20    3.60
  -3 -10  -1   10.90    2.60
  -3 -10  -1   12.70    2.40
   3  10   1   11.70    2.80
   3  10   1    8.40    2.50
   9 -11  -1   25.00    3.80
  -9  11   1   22.00    4.30
   8 -11  -1    1.20    0.80
   8 -11  -1    1.50    1.20
  -8  11   1    0.70    1.30
  -8  11   1    0.00    1.00
   7 -11  -1    1.10    1.10
  -7  11   1    0.30    1.00
   6 -11  -1  125.99    8.40
   6 -11  -1  110.19   10.40
  -6  11   1  114.39    9.60
  -6  11   1  109.69   11.10
   5 -11  -1   53.69    6.50
   5 -11  -1   49.90    4.20
  -5  11   1   45.70    5.70
  -5  11   1   44.40    7.00
   4 -11  -1    0.90    0.80
   4 -11  -1    1.90    1.50
  -4  11   1    1.50    1.30
  -4  11   1    1.70    1.50
   3 -11  -1  147.59   12.60
   3 -11  -1  155.98   11.10
  -3  11   1  165.18   13.20
  -3  11   1  168.78   12.10
   2 -11  -1  207.58   13.90
   2 -11  -1  227.18   15.30
  -2  11   1  202.68   15.10
  -2  11   1  199.98   13.90
   1 -11  -1   -0.10    2.00
   1 -11  -1    0.30    0.70
  -1  11   1    0.60    0.80
  -1  11   1    0.70    1.00
   0 -11  -1   13.80    2.60
   0 -11  -1   16.40    3.30
   0  11   1   16.00    3.30
   0  11   1   11.40    2.60
  -1 -11  -1  353.36   21.80
  -1 -11  -1  321.57   26.80
   1  11   1  335.67   22.30
   1  11   1  323.67   21.40
  -2 -11  -1    0.20    0.70
  -2 -11  -1    0.10    1.30
   2  11   1   -0.30    0.80
   2  11   1    0.60    1.10
   8 -12  -1    0.40    0.90
   8 -12  -1    0.30    0.70
  -8  12   1    0.30    0.90
  -8  12   1    0.40    1.30
   7 -12  -1   24.20    4.40
   7 -12  -1   20.70    2.80
  -7  12   1   16.70    4.30
   6 -12  -1    0.40    0.50
   6 -12  -1    1.30    1.20
  -6  12   1    1.00    1.10
  -6  12   1    0.10    4.20
   5 -12  -1  127.99   11.30
   5 -12  -1  116.59    8.20
  -5  12   1  114.19   10.00
  -5  12   1  119.39   11.30
   4 -12  -1    9.40    2.00
   4 -12  -1   10.20    3.10
  -4  12   1    8.30    2.60
  -4  12   1    8.30    3.00
   3 -12  -1    3.30    2.00
   3 -12  -1    2.90    1.30
  -3  12   1    3.00    1.60
  -3  12   1    2.90    1.90
   2 -12  -1  250.97   17.30
  -2  12   1  231.78   17.70
   1 -12  -1   17.30    5.40
   1 -12  -1   19.30    3.20
  -1  12   1   20.90    9.60
  -1  12   1   20.00    3.40
   0 -12  -1    2.00    1.20
   0 -12  -1    1.90    8.30
   0  12   1    2.50    1.20
   0  12   1    1.80    1.50
   8 -13  -1   30.20    4.90
  -8  13   1   33.00    5.90
   7 -13  -1    1.50    0.90
   7 -13  -1    1.60    1.40
  -7  13   1    0.80    1.10
  -7  13   1    1.50    1.60
  -6  13   1    0.50    1.00
   5 -13  -1  142.89    9.60
   5 -13  -1  135.89   12.50
  -5  13   1  140.99   11.20
  -5  13   1  125.49   12.60
   4 -13  -1   58.99    5.00
   4 -13  -1   56.29    7.10
  -4  13   1   43.20    6.00
  -4  13   1   48.90    7.00
   3 -13  -1    1.00    0.90
   3 -13  -1    1.10    1.30
  -3  13   1    4.60    2.00
  -3  13   1    2.30    1.70
   2 -13  -1  106.49    8.30
  -2  13   1   89.29    8.80
   1 -13  -1  221.78   16.20
   1 -13  -1  281.17   19.40
   7 -14  -1    9.30    3.00
  -7  14   1    4.40    2.50
   6 -14  -1   30.80    5.40
   6 -14  -1   28.20    3.50
  -6  14   1   31.00    6.00
   5 -14  -1    3.20    1.20
   5 -14  -1    2.60    2.00
  -5  14   1    1.60    1.50
  -4  14   1   54.59    7.40
  -4  14   1   53.79    8.10
   1 -15   2    3.00    1.50
  -2  15  -2  175.88   13.20
  -2  15  -2  148.59   14.30
   2 -15   2  214.58   15.50
   2 -15   2  193.18   13.10
  -3  15  -2   28.70    4.10
  -3  15  -2   21.20    4.90
   3 -15   2   35.10    4.30
   3 -15   2   30.40    5.10
  -4  15  -2   28.10    5.30
  -4  15  -2   30.20    4.60
   4 -15   2   27.60    4.00
   4 -15   2   23.20    5.20
  -5  15  -2   38.60    6.80
   5 -15   2   39.60    6.20
   0  14  -2   49.80    7.00
   0 -14   2   58.69    6.90
  -1  14  -2    2.30    1.70
   1 -14   2    3.90    2.90
  -2  14  -2  325.87   23.70
   2 -14   2  340.87   23.00
  -3  14  -2  166.48   15.20
  -3  14  -2  190.38   13.60
   3 -14   2  198.78   15.30
   3 -14   2  204.28   13.50
  -4  14  -2   37.40    6.00
  -4  14  -2   36.20    4.90
   4 -14   2   30.00    5.60
   4 -14   2   51.69    5.20
  -5  14  -2   52.79    6.90
  -5  14  -2   80.09    9.00
   5 -14   2   82.39    8.80
   5 -14   2   68.89    6.30
  -6  14  -2  147.89   12.10
  -6  14  -2  133.99   13.90
   6 -14   2  136.49   13.10
   6 -14   2  162.08   10.60
   2  13  -2  127.69   11.50
   2  13  -2  115.59   10.50
  -2 -13   2  126.69   10.90
  -2 -13   2  140.39   10.80
   1  13  -2  104.59    9.60
   1  13  -2  128.19   11.10
  -1 -13   2  143.19   11.00
  -1 -13   2  116.79    9.90
   0  13  -2  158.78   12.60
   0  13  -2  198.18   15.00
   0 -13   2  175.78   13.00
   0 -13   2  188.98   14.40
  -1  13  -2   37.90    5.20
  -1  13  -2   51.59    6.50
   1 -13   2   44.50    5.30
   1 -13   2   70.09    7.00
  -2  13  -2    8.80    2.40
  -2  13  -2   14.50    3.50
   2 -13   2   15.10    3.40
   2 -13   2   11.80    2.70
  -3  13  -2  168.18   12.00
  -3  13  -2  152.38   13.40
   3 -13   2  156.58   13.60
   3 -13   2  166.98   11.70
  -4  13  -2   14.90    3.70
  -4  13  -2   13.00    2.70
   4 -13   2   15.50    2.90
   4 -13   2   13.80    3.40
  -5  13  -2   67.59    8.10
  -5  13  -2   57.39    6.30
   5 -13   2   61.79    5.90
   5 -13   2   53.09    7.20
  -6  13  -2   19.70    3.90
  -6  13  -2   20.90    4.80
   6 -13   2   27.70    5.20
   6 -13   2   25.30    3.20
  -7  13  -2    6.10    2.80
  -7  13  -2    5.90    2.10
   7 -13   2    5.50    1.40
   7 -13   2    8.40    2.70
   3  12  -2  316.57   21.40
   3  12  -2  295.47   20.90
  -3 -12   2  308.77   20.90
  -3 -12   2  317.17   20.80
   2  12  -2    0.00    0.70
   2  12  -2   -0.20    0.90
  -2 -12   2    0.90    1.10
  -2 -12   2    0.20    0.90
   1  12  -2    6.80    2.10
   1  12  -2    8.60    2.70
  -1 -12   2    7.60    2.30
  -1 -12   2   13.50    4.10
   0  12  -2  483.25   30.20
   0  12  -2  490.45   31.60
   0 -12   2  480.45   30.00
   0 -12   2  530.95   31.60
  -1  12  -2   93.99    9.00
  -1  12  -2   73.89    7.20
   1 -12   2   93.89    8.50
   1 -12   2   75.19    7.00
  -2  12  -2    1.00    1.20
  -2  12  -2    0.60    1.00
   2 -12   2    1.50    1.40
   2 -12   2    1.20    1.30
  -3  12  -2  410.06   25.80
  -3  12  -2  432.96   27.90
   3 -12   2  419.16   25.20
   3 -12   2  395.56   27.30
  -4  12  -2  220.58   15.10
  -4  12  -2  190.78   16.20
   4 -12   2  235.78   15.00
   4 -12   2  212.78   16.60
  -5  12  -2   17.20    4.20
  -5  12  -2   15.80    3.20
   5 -12   2   15.60    3.80
   5 -12   2   19.90    3.10
  -6  12  -2   80.89    9.20
  -6  12  -2   85.09    8.10
   6 -12   2   86.19    6.80
   6 -12   2   80.79    8.70
  -7  12  -2   85.39    9.40
  -7  12  -2   88.19    8.40
   7 -12   2   99.69    7.10
   7 -12   2   98.09    9.40
  -8  12  -2    0.50    1.00
  -8  12  -2    1.70    1.60
   8 -12   2    2.10    1.00
   8 -12   2    2.10    1.40
   4  11  -2   82.89    8.40
   4  11  -2   82.99    8.40
  -4 -11   2   84.99    8.20
  -4 -11   2   93.99    7.90
   3  11  -2  199.88   15.20
   3  11  -2  200.28   15.00
  -3 -11   2  195.58   14.70
  -3 -11   2  216.28   14.90
   2  11  -2   43.50    5.30
   2  11  -2   45.20    5.80
  -2 -11   2   52.59    5.70
  -2 -11   2   41.30    5.30
   1  11  -2  113.09    9.50
   1  11  -2  116.59   10.20
  -1 -11   2  116.99    9.40
  -1 -11   2  141.09   22.10
   0  11  -2  265.77   17.70
   0  11  -2  264.97   18.90
   0 -11   2  269.37   17.80
   0 -11   2  290.37   47.20
  -1  11  -2  145.09   12.20
  -1  11  -2  147.39   11.40
   1 -11   2  145.69   11.20
   1 -11   2  163.38   12.10
  -2  11  -2   43.50    5.30
  -2  11  -2   33.50    4.10
   2 -11   2   31.00    4.10
   2 -11   2   35.90    4.90
  -3  11  -2    8.30    1.90
   3 -11   2    9.20    2.00
  -4  11  -2  130.99    9.80
  -4  11  -2  128.99   11.40
   4 -11   2  122.89   11.30
   4 -11   2  135.79    9.80
  -5  11  -2    6.80    2.00
  -5  11  -2    7.10    2.70
   5 -11   2    6.70    1.80
   5 -11   2    5.20    2.20
  -6  11  -2   49.60    5.80
  -6  11  -2   48.50    6.70
   6 -11   2   42.00    6.00
   6 -11   2   51.69    4.70
  -7  11  -2   12.50    2.80
  -7  11  -2   13.90    3.70
   7 -11   2   15.90    2.40
   7 -11   2   16.10    3.60
  -8  11  -2   19.10    4.10
   8 -11   2   24.80    4.00
   8 -11   2   21.00    2.80
  -9  11  -2   81.69    8.80
   9 -11   2   89.19    8.30
   5  10  -2   66.09    7.60
   5  10  -2   79.09    8.10
  -5 -10   2   75.39    7.90
  -5 -10   2   77.69    6.80
   4  10  -2   44.90    5.70
   4  10  -2   49.40    6.10
  -4 -10   2   43.00    5.50
  -4 -10   2   55.09    5.60
   3  10  -2   75.49    7.30
  -3 -10   2   66.39    6.80
   2  10  -2  426.96   26.90
  -2 -10   2  410.26   25.90
   1  10  -2    2.70    1.40
   1  10  -2    3.50    1.70
  -1 -10   2    2.90    1.50
  -1 -10   2    4.70    2.60
   0  10  -2   12.30    2.90
   0  10  -2   11.80    2.50
   0 -10   2   12.00    2.70
   0 -10   2   11.20    2.50
  -1  10  -2  699.23   42.90
  -1  10  -2  722.23   41.90
   1 -10   2  740.83   42.80
   1 -10   2  711.43   41.80
  -2  10  -2  139.59   11.40
  -2  10  -2  137.09   10.50
   2 -10   2  151.08   10.50
   2 -10   2  132.39   11.40
  -3  10  -2    4.50    1.90
   3 -10   2    4.80    1.90
  -4  10  -2  422.96   26.20
  -4  10  -2  464.75   28.50
   4 -10   2  436.16   28.20
   4 -10   2  415.86   26.00
  -5  10  -2  142.69   10.70
  -5  10  -2  137.89   12.20
   5 -10   2  132.99    9.90
   5 -10   2  131.39   11.60
  -6  10  -2    1.80    1.20
  -6  10  -2    0.90    1.20
   6 -10   2    0.80    1.20
   6 -10   2    1.10    0.80
  -7  10  -2  106.49    9.10
  -7  10  -2  102.89   10.50
   7 -10   2  109.59    7.80
   7 -10   2  117.69   10.30
  -8  10  -2   38.60    5.30
  -8  10  -2   17.40    3.70
   8 -10   2   32.10    3.40
   8 -10   2   28.80    4.40
  -9  10  -2    0.80    0.90
  -9  10  -2    0.50    1.00
   9 -10   2    0.20    0.70
   9 -10   2   -0.10    0.50
   6   9  -2   44.60    5.80
   6   9  -2   44.50    6.40
  -6  -9   2   55.49    5.30
   5   9  -2  163.98   13.20
   5   9  -2  164.88   13.10
  -5  -9   2  172.68   13.40
  -5  -9   2  171.68   12.20
   4   9  -2    9.20    2.50
  -4  -9   2    9.40    2.40
   3   9  -2   94.49    8.50
   3   9  -2   80.99    8.40
  -3  -9   2   94.89    8.00
   2   9  -2  281.57   19.40
   2   9  -2  292.57   19.70
  -2  -9   2  279.27   19.10
  -2  -9   2  305.37   19.40
   1   9  -2   32.80    4.50
   1   9  -2   31.20    4.20
  -1  -9   2   29.00    3.90
  -1  -9   2   33.00    4.60
   0   9  -2   59.59    6.40
   0   9  -2   56.99    5.90
   0  -9   2   55.59    5.50
   0  -9   2   58.19    5.90
  -1   9  -2  242.28   17.00
  -1   9  -2  265.37   16.30
   1  -9   2  253.27   16.20
   1  -9   2  223.48   17.00
  -2   9  -2  165.58   12.20
  -2   9  -2  165.98   11.50
   2  -9   2  157.78   11.30
   2  -9   2  158.58   12.30
  -3   9  -2    2.70    1.50
  -3   9  -2    4.10    1.40
   3  -9   2    4.80    1.80
   3  -9   2    3.00    1.20
  -4   9  -2    9.80    2.70
  -4   9  -2    8.90    1.90
   4  -9   2    8.50    1.90
   4  -9   2   11.10    2.70
  -5   9  -2   83.29    7.40
  -5   9  -2   75.79    8.20
   5  -9   2   79.79    8.20
   5  -9   2   73.59    6.30
  -6   9  -2   14.90    3.70
  -6   9  -2   15.20    3.10
   6  -9   2   19.10    2.50
   6  -9   2   17.90    3.50
  -7   9  -2   28.40    4.10
  -7   9  -2   27.50    4.60
   7  -9   2   26.80    3.00
   7  -9   2   30.60    4.20
  -8   9  -2    1.90    1.40
  -8   9  -2    0.10    0.90
   8  -9   2    1.00    1.00
   8  -9   2    1.50    0.80
   9  -9   2   56.29    5.10
   9  -9   2   56.69    5.90
   7   8  -2    0.50    1.30
  -7  -8   2    0.20    1.40
   6   8  -2  102.89    9.30
   6   8  -2  103.39   10.30
  -6  -8   2  122.39    8.80
  -6  -8   2  115.49   10.30
   5   8  -2  162.68   12.60
   5   8  -2  164.28   13.00
  -5  -8   2  168.58   11.80
  -5  -8   2  160.08   12.90
   4   8  -2  105.99    9.20
  -4  -8   2   96.99    8.30
   3   8  -2   39.10    4.80
   3   8  -2   31.50    4.30
  -3  -8   2   30.00    4.10
  -3  -8   2   21.60    3.40
   2   8  -2  126.29   10.20
   2   8  -2  135.69   10.30
  -2  -8   2  120.99    9.80
  -2  -8   2  126.79   10.00
   1   8  -2  537.55   32.50
   1   8  -2  543.05   33.30
  -1  -8   2  560.84   32.90
  -1  -8   2  537.75   32.80
   0   8  -2   23.90    3.60
   0   8  -2   21.70    3.10
   0  -8   2   23.30    3.30
   0  -8   2   25.10    3.30
  -1   8  -2   33.30    3.80
  -1   8  -2   32.20    4.10
   1  -8   2   34.10    3.90
   1  -8   2   37.50    4.50
  -2   8  -2  913.11   49.70
  -2   8  -2  874.61   50.39
   2  -8   2  833.52   50.19
   2  -8   2  839.12   49.20
  -3   8  -2  140.39    9.90
  -3   8  -2  138.69   10.90
   3  -8   2  137.69    9.90
   3  -8   2  151.48   11.30
  -4   8  -2   66.19    6.80
  -4   8  -2   55.99    5.30
   4  -8   2   61.69    6.70
   4  -8   2   55.29    5.20
  -5   8  -2  353.26   24.00
  -5   8  -2  340.97   23.70
   5  -8   2  381.96   23.90
  -6   8  -2   28.30    3.80
   6  -8   2   29.90    3.10
  -7   8  -2    9.50    2.20
  -7   8  -2   12.10    2.90
   7  -8   2    9.80    1.70
   7  -8   2   11.70    2.50
  -8   8  -2   37.90    5.20
  -8   8  -2   53.39    6.20
   8  -8   2   57.39    5.60
   8  -8   2   47.60    4.50
  -9   8  -2    9.30    2.70
  -9   8  -2    7.10    2.30
   9  -8   2    8.30    1.80
   9  -8   2    9.00    2.10
 -10   8  -2   -0.20    0.90
  10  -8   2    0.30    0.70
   8   7  -2    9.90    3.50
   8   7  -2   14.40    3.00
  -8  -7   2    7.80    3.30
  -8  -7   2   13.90    2.40
   7   7  -2   15.80    3.10
   7   7  -2   13.70    3.60
  -7  -7   2    8.90    3.30
  -7  -7   2   16.60    2.50
   6   7  -2  233.18   16.60
   6   7  -2  242.58   17.40
  -6  -7   2  255.37   18.10
  -6  -7   2  237.28   15.70
   5   7  -2   94.79    8.60
   5   7  -2   83.69    8.00
  -5  -7   2   90.79    8.70
  -5  -7   2   92.59    7.50
   4   7  -2  274.27   19.10
  -4  -7   2  307.07   20.30
  -4  -7   2  298.67   18.90
   3   7  -2   22.20    3.50
   3   7  -2   24.80    3.60
  -3  -7   2   21.90    3.30
  -3  -7   2   19.10    2.90
   2   7  -2   48.80    5.20
   2   7  -2   45.30    5.00
  -2  -7   2   43.60    4.80
  -2  -7   2   47.50    5.00
   1   7  -2  330.17   20.70
   1   7  -2  343.67   21.30
  -1  -7   2  319.47   20.40
  -1  -7   2  315.27   20.30
   0   7  -2   65.19    6.20
   0   7  -2   65.89    5.70
   0  -7   2   68.99    5.90
   0  -7   2   63.39    5.80
  -1   7  -2    1.00    0.70
  -1   7  -2    0.50    0.80
   1  -7   2    1.50    0.90
   1  -7   2    1.00    0.90
  -2   7  -2  165.78   11.70
  -2   7  -2  162.08   11.10
   2  -7   2  157.78   11.00
   2  -7   2  166.68   11.90
  -3   7  -2  128.19    9.10
  -3   7  -2  132.59   10.20
   3  -7   2  130.09    9.10
   3  -7   2  129.79   10.10
  -4   7  -2    2.40    1.00
  -4   7  -2    1.70    1.30
   4  -7   2    2.40    1.30
   4  -7   2    2.90    1.20
  -5   7  -2   30.10    4.00
  -5   7  -2   23.30    3.90
   5  -7   2   30.00    4.00
   5  -7   2   23.30    2.80
  -6   7  -2   39.90    4.70
  -6   7  -2   44.70    5.60
   6  -7   2   41.90    4.20
   6  -7   2   47.40    5.30
  -7   7  -2   67.79    6.60
  -7   7  -2   50.89    5.80
   7  -7   2   43.70    4.40
   7  -7   2   45.00    5.30
  -8   7  -2    5.00    1.90
  -8   7  -2    4.90    1.80
   8  -7   2    4.60    1.60
   8  -7   2    5.00    1.30
  -9   7  -2    2.00    1.30
  -9   7  -2    1.40    1.20
   9  -7   2    1.30    1.00
   9  -7   2    1.40    0.90
 -10   7  -2   -1.80   28.70
   9   6  -2   81.49    7.60
  -9  -6   2   76.59    6.50
   8   6  -2   77.89    7.30
   8   6  -2   59.89    7.80
  -8  -6   2   85.29    6.50
   7   6  -2  123.59   10.90
   7   6  -2  125.49    9.80
  -7  -6   2  125.29    8.80
  -7  -6   2  110.69   10.80
   6   6  -2    1.30    1.00
   6   6  -2    2.10    1.60
  -6  -6   2    3.80    2.00
  -6  -6   2    0.80    0.80
   5   6  -2   87.09    8.00
  -5  -6   2   96.89    7.60
   4   6  -2  188.08   13.40
   4   6  -2  183.28   13.20
  -4  -6   2  179.28   13.50
  -4  -6   2  186.88   12.90
   3   6  -2  154.58   11.20
   3   6  -2  159.48   11.60
  -3  -6   2  154.38   11.00
  -3  -6   2  157.18   11.80
   2   6  -2   37.50    4.20
  -2  -6   2   28.10    3.70
  -2  -6   2   28.20    3.50
   1   6  -2  131.29    9.50
   1   6  -2  131.39    9.70
  -1  -6   2  117.39    9.00
  -1  -6   2  126.19    9.30
   0   6  -2  654.93   36.80
   0   6  -2  581.74   35.50
   0  -6   2  629.04   36.00
   0  -6   2  617.14   36.00
  -1   6  -2   55.59    5.30
  -1   6  -2   60.79    5.20
   1  -6   2   55.39    5.10
   1  -6   2   58.99    5.40
  -2   6  -2  139.29   10.80
  -2   6  -2  149.99   10.30
   2  -6   2  168.18   10.50
   2  -6   2  148.69   11.20
  -3   6  -2  693.43   41.40
  -3   6  -2  772.22   42.90
   3  -6   2  707.23   41.20
   3  -6   2  744.43   43.10
  -4   6  -2   67.89    6.50
  -4   6  -2   64.39    5.80
   4  -6   2   69.99    5.70
   4  -6   2   62.39    6.20
   5  -6   2  164.28   11.00
   5  -6   2  187.48   12.80
  -6   6  -2  235.78   16.40
   6  -6   2  238.78   16.30
  -7   6  -2   22.50    3.80
  -7   6  -2   26.30    3.90
   7  -6   2   29.00    3.60
   7  -6   2   24.90    2.90
  -8   6  -2   46.30    5.80
  -8   6  -2   53.69    5.90
   8  -6   2   56.59    5.00
   8  -6   2   55.69    5.30
  -9   6  -2   -0.80   37.40
  -9   6  -2   47.50    5.60
   9  -6   2   28.20    4.40
 -10   6  -2    0.00    1.00
 -10   6  -2    0.90    1.10
  10  -6   2    0.60    0.90
  10  -6   2    0.30    0.90
   9   5  -2   22.90    3.80
   9   5  -2   18.20    3.90
  -9  -5   2   25.70    3.30
  -9  -5   2   10.70    3.60
   8   5  -2  389.66   23.80
  -8  -5   2  354.66   22.00
   7   5  -2   50.89    5.50
   7   5  -2   52.99    6.20
  -7  -5   2   40.70    6.20
  -7  -5   2   56.89    4.90
   6   5  -2   23.20    3.60
   6   5  -2   27.50    4.20
  -6  -5   2   28.20    3.30
  -6  -5   2   25.00    4.30
   5   5  -2  241.28   16.30
   5   5  -2  229.88   16.40
  -5  -5   2  243.68   17.10
  -5  -5   2  245.98   15.50
   4   5  -2   32.90    4.10
   4   5  -2   33.80    4.30
  -4  -5   2   34.00    4.40
  -4  -5   2   34.50    3.90
   3   5  -2  332.67   21.20
   3   5  -2  338.67   21.10
  -3  -5   2  343.17   20.80
  -3  -5   2  333.27   21.30
   2   5  -2   34.50    3.80
   2   5  -2   35.70    4.00
  -2  -5   2   37.00    3.80
  -2  -5   2   35.50    4.00
   1   5  -2    0.60    0.70
  -1  -5   2    1.00    0.70
   0   5  -2  209.78   13.60
   0   5  -2  208.18   14.00
   0  -5   2  211.88   13.70
   0  -5   2  228.68   14.40
  -1   5  -2   72.19    5.80
  -1   5  -2   67.89    5.80
   1  -5   2   69.29    5.80
   1  -5   2   70.99    5.60
  -2   5  -2   31.00    3.50
   2  -5   2   31.00    3.40
  -3   5  -2  257.77   15.70
   3  -5   2  245.28   15.40
  -4   5  -2   51.89    5.50
  -4   5  -2   52.39    5.20
   4  -5   2   57.29    5.50
   4  -5   2   58.39    4.60
  -5   5  -2   26.00    3.40
   5  -5   2   19.70    2.30
   5  -5   2   17.70    3.00
  -6   5  -2   34.10    4.40
  -6   5  -2   38.40    4.50
   6  -5   2   37.20    4.10
   6  -5   2   38.30    3.70
  -7   5  -2    1.90    1.30
   7  -5   2    1.90    1.00
  -8   5  -2    6.50    3.60
   8  -5   2   21.80    3.30
  -9   5  -2    0.50    1.20
  -9   5  -2    3.60    1.70
   9  -5   2    3.90    1.50
   9  -5   2    1.40    1.30
 -10   5  -2   10.90    2.60
 -10   5  -2   -0.90    2.30
  10  -5   2   11.00    2.30
  10  -5   2    3.00    2.10
   9   4  -2   68.79    6.70
   9   4  -2   70.49    8.10
  -9  -4   2   74.29    6.10
   8   4  -2  143.29   10.50
   8   4  -2  136.79   11.60
  -8  -4   2  144.69    9.50
  -8  -4   2  109.79   11.40
   7   4  -2   65.89   10.70
   7   4  -2   61.89    6.10
  -7  -4   2   64.29    7.40
  -7  -4   2   67.59    5.50
   6   4  -2  152.88   11.40
  -6  -4   2  151.08   10.60
   5   4  -2    3.80    1.60
   5   4  -2    3.90    1.60
  -5  -4   2    3.10    1.60
  -5  -4   2    3.20    1.20
   4   4  -2   65.29    6.20
  -4  -4   2   76.09    7.00
  -4  -4   2   79.59    6.20
   3   4  -2   96.79    7.70
   3   4  -2  105.39    7.90
  -3  -4   2  113.79    8.40
  -3  -4   2   96.29    7.40
   2   4  -2  303.17   19.50
  -2  -4   2  336.67   19.60
   1   4  -2   16.10    2.30
   1   4  -2   17.30    2.30
  -1  -4   2   15.60    2.20
  -1  -4   2   13.20    2.00
   0   4  -2  209.18   13.30
   0   4  -2  217.58   13.30
   0  -4   2  203.08   13.30
   0  -4   2  205.28   13.20
  -1   4  -2  418.86   24.00
  -1   4  -2  417.06   24.20
   1  -4   2  398.66   23.80
   1  -4   2  397.06   23.80
  -2   4  -2   47.00    4.30
  -2   4  -2   48.40    4.00
  -3   4  -2  610.94   34.60
  -3   4  -2  634.44   35.60
   3  -4   2  588.44   34.90
   3  -4   2  574.74   34.30
  -4   4  -2  520.95   30.80
  -4   4  -2  516.55   31.00
   4  -4   2  530.95   30.60
   4  -4   2  491.95   29.30
  -5   4  -2  101.19    8.10
  -5   4  -2   92.59    7.80
   5  -4   2  111.89    7.90
   5  -4   2   93.29    6.90
  -6   4  -2  264.27   17.90
  -6   4  -2  254.67   17.20
   6  -4   2  272.37   17.10
   6  -4   2  279.47   16.70
  -7   4  -2   93.29    8.80
  -7   4  -2  101.09    8.00
   7  -4   2   93.19    7.60
   7  -4   2  100.49    8.00
  -8   4  -2    0.90    1.20
  -8   4  -2    1.40    1.10
   8  -4   2    0.50    1.00
   8  -4   2    2.20    1.20
  -9   4  -2   41.90    4.80
   9  -4   2   40.40    4.50
 -10   4  -2    3.00   83.59
  10  -4   2   11.30    3.60
  10   3  -2  338.47   21.60
 -10  -3   2  322.27   20.10
  -9  -3   2    8.60    1.80
  -9  -3   2    1.70    1.90
   8   3  -2   13.30    3.50
   8   3  -2   16.10    3.00
  -8  -3   2   15.90    3.90
  -8  -3   2   15.60    2.40
   7   3  -2  404.76   25.60
   7   3  -2  367.16   24.60
  -7  -3   2  402.36   26.10
  -7  -3   2  400.26   23.70
   6   3  -2   44.10    4.70
   6   3  -2   43.10    5.10
  -6  -3   2   42.30    4.10
  -6  -3   2   41.60    5.30
   5   3  -2    8.50    2.10
   5   3  -2   11.80    2.50
  -5  -3   2   11.80    2.60
  -5  -3   2   13.00    2.00
   4   3  -2  247.68   15.80
   4   3  -2  224.68   15.00
  -4  -3   2  229.28   14.80
  -4  -3   2  243.68   16.00
   3   3  -2    6.20    1.50
   3   3  -2    7.40    1.60
  -3  -3   2    7.40    1.50
  -3  -3   2    6.50    1.60
   2   3  -2  165.98   10.80
   2   3  -2  150.48   10.30
  -2  -3   2  157.38   10.20
  -2  -3   2  152.28   10.50
   1   3  -2    0.70    0.60
   1   3  -2    0.20    0.50
  -1  -3   2   -0.40    0.30
  -1  -3   2    0.50    0.70
   0   3  -2   54.49    4.30
   0   3  -2   55.09    4.40
   0  -3   2   58.09    4.50
   0  -3   2   51.69    4.20
   1  -3   2  219.08   13.50
   1  -3   2  230.88   13.80
  -2   3  -2   47.70    3.80
  -2   3  -2   49.50    4.20
   2  -3   2   48.10    3.80
   2  -3   2   54.79    4.40
  -3   3  -2  126.59    9.20
   3  -3   2  133.99    9.30
  -4   3  -2  120.69    9.40
   4  -3   2  137.59    8.60
  -5   3  -2    4.30    1.60
  -5   3  -2    5.50    1.60
   5  -3   2    4.80    1.30
   5  -3   2    4.40    1.20
  -6   3  -2    9.70    2.20
  -6   3  -2    7.80    2.20
   6  -3   2    8.60    1.90
   6  -3   2   10.80    2.00
  -7   3  -2   89.29    7.30
   7  -3   2   97.19    7.10
   7  -3   2   65.69    7.10
  -8   3  -2   19.90    3.40
  -8   3  -2    8.30    2.90
   8  -3   2   17.80    2.70
   8  -3   2   11.40    2.80
  -9   3  -2   47.60    5.40
   9  -3   2   49.80    5.00
 -10   3  -2   23.20    3.70
 -10   3  -2   15.10    4.00
  10  -3   2   22.20    3.20
  10  -3   2   23.20    4.20
  10   2  -2  183.38   12.90
  10   2  -2  162.88   13.80
 -10  -2   2  181.78   11.60
 -10  -2   2  148.79   13.70
   9   2  -2    8.00    2.50
   9   2  -2    8.30    2.20
  -9  -2   2    4.70    2.30
  -9  -2   2    8.10    1.80
   8   2  -2   73.69    6.60
   8   2  -2   68.49    7.10
  -8  -2   2   60.19    7.30
  -8  -2   2   75.69    5.90
   7   2  -2  121.49   10.20
   7   2  -2  128.89    9.40
  -7  -2   2  113.49   10.30
  -7  -2   2  122.69    8.40
   6   2  -2   46.30    5.10
   6   2  -2   69.29    6.40
  -6  -2   2   51.29    6.00
  -6  -2   2   67.19    5.10
   5   2  -2   63.39    6.10
   5   2  -2   73.29    6.00
  -5  -2   2   63.39    6.30
  -5  -2   2   64.49    5.30
   4   2  -2    3.40    1.30
  -4  -2   2    2.50    1.30
   3   2  -2   19.30    2.50
  -3  -2   2   16.40    2.20
   2   2  -2  169.08   11.00
   2   2  -2  183.58   11.40
  -2  -2   2  168.48   10.90
  -2  -2   2  183.18   11.60
   1   2  -2  248.08   15.00
   1   2  -2  261.77   15.40
  -1  -2   2  238.58   15.00
  -1  -2   2  266.07   15.30
   0   2  -2   39.40    3.30
   0   2  -2   42.40    3.30
   0  -2   2   46.60    3.50
   0  -2   2   35.60    3.10
  -1   2  -2  647.14   34.90
  -1   2  -2  615.74   34.50
   1  -2   2  623.54   34.70
   1  -2   2  590.74   34.30
  -2   2  -2  288.47   16.50
  -2   2  -2  288.07   16.60
   2  -2   2  256.77   16.20
   2  -2   2  277.87   16.50
  -3   2  -2  128.79    9.20
  -3   2  -2  120.79    9.20
   3  -2   2  146.29    8.80
   3  -2   2  149.29    9.40
  -4   2  -2  739.13   41.90
  -4   2  -2  700.53   42.00
   4  -2   2  775.22   42.00
   4  -2   2  702.53   41.00
  -5   2  -2  141.79    9.70
  -5   2  -2  127.49    9.70
   5  -2   2  107.69    8.60
   5  -2   2  135.99    9.30
  -6   2  -2   20.80    3.10
  -6   2  -2   16.60    3.30
   6  -2   2   21.70    2.80
   6  -2   2   15.10    2.80
  -7   2  -2  302.17   19.60
   7  -2   2  295.57   18.80
  -8   2  -2   88.19    7.30
  -8   2  -2   55.29    7.50
   8  -2   2   87.49    6.80
   8  -2   2   56.49    6.90
  -9   2  -2    2.80    1.40
   9  -2   2    2.10    1.20
 -10   2  -2   41.40    4.90
 -10   2  -2   37.40    6.10
  10  -2   2   35.70    5.60
  10  -2   2   40.70    4.60
  10   1  -2  117.69    9.70
  10   1  -2  124.39   10.90
 -10  -1   2   98.39   11.10
 -10  -1   2  123.79    8.70
   9   1  -2  325.77   21.60
  -9  -1   2  353.16   20.70
   8   1  -2   12.90    2.90
   8   1  -2   15.50    2.80
  -8  -1   2   10.20    2.90
  -8  -1   2   12.70    2.10
   7   1  -2   52.29    5.20
   7   1  -2   44.70    5.50
  -7  -1   2   60.99    4.90
  -7  -1   2   43.30    5.80
   6   1  -2  563.74   35.00
   6   1  -2  615.94   35.10
  -6  -1   2  602.84   34.00
  -6  -1   2  595.04   35.90
   5   1  -2   56.69    5.40
   5   1  -2   60.89    5.40
  -5  -1   2   59.09    5.80
  -5  -1   2   67.09    5.10
   4   1  -2   11.20    1.90
   4   1  -2    9.00    1.80
  -4  -1   2   11.50    1.70
  -4  -1   2    8.50    1.90
   3   1  -2   57.49    4.90
   3   1  -2   60.49    4.90
  -3  -1   2   63.79    5.30
  -3  -1   2   59.19    4.60
   2   1  -2   12.30    1.70
   2   1  -2   12.90    1.70
   1   1  -2   36.90    3.00
   1   1  -2   37.60    3.00
  -1  -1   2   37.90    3.00
  -1  -1   2   39.00    3.10
   0   1  -2   -0.20    0.30
   0   1  -2   -0.30    0.20
   0  -1   2   -0.30    0.30
   0  -1   2   -0.50    0.20
  -1   1  -2  190.98   11.10
  -1   1  -2  199.68   11.20
   1  -1   2  175.58   10.80
   1  -1   2  195.88   11.20
  -2   1  -2   97.09    6.70
  -2   1  -2   94.69    6.80
   2  -1   2  104.99    6.40
   2  -1   2  104.99    6.90
  -3   1  -2   45.30    4.00
  -3   1  -2   48.10    4.10
   3  -1   2   41.80    3.50
   3  -1   2   46.40    4.10
  -4   1  -2  139.49    9.30
  -4   1  -2  147.29    9.80
   4  -1   2  128.69    9.40
   4  -1   2  130.89    8.90
  -5   1  -2  164.58   11.60
  -5   1  -2  157.68   10.60
   5  -1   2  156.88   10.90
  -6   1  -2   15.50    2.70
  -6   1  -2   16.50    3.20
   6  -1   2   13.80    2.50
   6  -1   2   15.90    2.80
  -7   1  -2   11.30    2.50
   7  -1   2   15.10    2.70
  -8   1  -2  124.79    9.80
  -8   1  -2  116.29   10.80
   8  -1   2  115.99    9.20
   8  -1   2  115.49   10.30
  -9   1  -2   52.39    6.10
   9  -1   2   56.79    5.60
 -10   1  -2   23.30    4.70
 -10   1  -2   22.00    3.70
  10  -1   2   17.40    3.20
  10  -1   2   18.60    4.00
  10   0  -2   11.10    2.60
  10   0  -2   10.10    2.90
 -10   0   2    8.80    3.10
 -10   0   2   11.50    2.20
   9   0  -2  162.28   12.50
   9   0  -2  158.88   11.40
  -9   0   2  120.39   12.10
  -9   0   2  155.08   10.30
   8   0  -2   16.40    3.00
   8   0  -2   14.70    3.20
  -8   0   2   16.40    3.50
  -8   0   2   18.30    2.40
   7   0  -2    5.20    1.60
  -7   0   2    6.50    1.50
   6   0  -2  115.39    8.50
   6   0  -2  115.09    9.10
  -6   0   2  112.49    9.30
  -6   0   2  110.49    7.90
   5   0  -2    4.30    1.30
   5   0  -2    2.30    1.10
  -5   0   2    3.20    1.30
  -5   0   2    3.60    1.00
   4   0  -2   35.20    3.70
   4   0  -2   38.80    3.70
  -4   0   2   39.00    3.30
  -4   0   2   39.70    4.10
  -3   0   2    5.50    1.30
  -3   0   2    6.40    1.10
   2   0  -2    5.10    1.00
   2   0  -2    6.50    1.20
  -2   0   2    4.60    0.90
  -2   0   2    5.20    1.10
   1   0  -2  275.47   17.10
   1   0  -2  314.37   17.50
  -1   0   2  309.37   17.40
  -1   0   2  332.67   17.70
   0   0  -2   84.79    4.50
   0   0  -2   70.99    4.30
   0   0   2   71.09    4.30
   0   0   2   61.69    4.20
  -1   0  -2  214.38   12.40
  -1   0  -2  224.38   12.50
   1   0   2  200.48   12.10
   1   0   2  232.98   12.60
  -2   0  -2  368.56   22.00
  -2   0  -2  396.76   22.30
   2   0   2  365.76   21.70
   2   0   2  439.76   23.00
  -3   0  -2   38.30    3.50
  -3   0  -2   36.80    3.10
   3   0   2   37.40    3.40
   3   0   2   32.80    3.00
  -4   0  -2  183.48   11.30
  -4   0  -2  189.28   12.30
   4   0   2  171.58   11.70
   4   0   2  175.78   11.60
  -5   0  -2  783.92   46.30
  -5   0  -2  832.42   47.90
   5   0   2  788.62   47.20
   5   0   2  917.21   48.70
  -6   0  -2   73.79    6.70
  -6   0  -2   59.09    5.30
   6   0   2   58.39    5.80
   6   0   2   63.79    6.00
  -7   0  -2    1.50    1.00
   7   0   2    2.70    1.40
  -8   0  -2  278.87   20.00
  -8   0  -2  321.17   19.30
   8   0   2  243.38   18.40
   8   0   2  289.07   19.90
  -9   0  -2   41.70    5.20
   9   0   2   38.30    4.60
 -10   0  -2   13.60    3.80
 -10   0  -2   13.50    3.00
  10   0   2   14.30    2.90
  10   0   2   17.40    3.90
  10  -1  -2   20.50    3.70
  10  -1  -2   19.10    3.90
 -10   1   2   23.70    3.20
 -10   1   2   20.50    4.40
   9  -1  -2  207.08   14.60
   9  -1  -2  187.28   15.40
  -9   1   2  215.48   13.50
  -9   1   2  205.68   16.10
   8  -1  -2  436.66   26.30
   8  -1  -2  413.96   27.20
  -8   1   2  425.16   27.90
  -8   1   2  427.66   25.20
   7  -1  -2   51.69    5.20
  -7   1   2   48.20    4.30
   6  -1  -2   67.19    6.00
   6  -1  -2   60.39    6.00
  -6   1   2   66.99    5.30
  -6   1   2   71.99    6.70
   5  -1  -2  413.86   24.70
   5  -1  -2  419.66   25.00
  -5   1   2  423.06   24.00
  -5   1   2  389.86   25.00
   4  -1  -2    3.90    1.10
   4  -1  -2    5.30    1.20
  -4   1   2    4.50    1.30
  -4   1   2    3.50    0.80
   3  -1  -2   10.70    1.50
   3  -1  -2   10.90    1.60
  -3   1   2   12.10    1.90
  -3   1   2    8.80    1.20
   2  -1  -2   77.19    5.10
   2  -1  -2   74.69    5.10
  -2   1   2   72.59    4.80
  -2   1   2   84.89    5.50
   1  -1  -2  136.89    7.30
   1  -1  -2  111.09    7.00
  -1   1   2  124.79    7.30
  -1   1   2  118.99    6.90
  -1  -1  -2    5.60    0.80
  -1  -1  -2    6.00    0.70
   1   1   2    6.40    0.80
   1   1   2    6.40    0.80
  -2  -1  -2  338.87   20.30
  -2  -1  -2  374.66   20.10
   2   1   2  348.67   20.20
   2   1   2  360.86   20.40
  -3  -1  -2   67.19    5.40
  -3  -1  -2   72.49    4.80
   3   1   2   69.09    5.10
   3   1   2   71.59    5.30
  -4  -1  -2    0.70    0.70
  -4  -1  -2    0.50    0.40
   4   1   2    0.40    0.50
   4   1   2    0.30    0.50
  -5  -1  -2  171.18   11.20
  -5  -1  -2  175.38   12.50
   5   1   2  181.88   12.20
   5   1   2  195.88   12.80
  -6  -1  -2  189.58   13.80
  -6  -1  -2  192.28   12.50
   6   1   2  181.58   13.20
   6   1   2  209.78   13.90
  -7  -1  -2   67.49    5.80
  -7  -1  -2   57.79    6.80
   7   1   2   57.39    6.10
   7   1   2   64.29    7.30
  -8  -1  -2   16.40    3.00
  -8  -1  -2   10.10    3.00
   8   1   2    9.50    2.60
   8   1   2   14.70    3.30
  -9  -1  -2   59.09    8.00
  -9  -1  -2   75.89    7.60
   9   1   2   83.09    7.40
   9   1   2   87.09    8.70
 -10  -1  -2   62.09    8.90
 -10  -1  -2   80.09   17.20
  10   1   2   81.29   11.00
  10   1   2   90.79   12.90
  10  -2  -2    3.40    1.70
  10  -2  -2    2.60    2.30
 -10   2   2    3.20    1.50
 -10   2   2    3.90    2.20
   9  -2  -2    4.00    1.90
   9  -2  -2    5.70    2.00
  -9   2   2    6.10    2.50
  -9   2   2    2.40    1.20
   8  -2  -2  136.39   11.80
   8  -2  -2  152.58   11.10
  -8   2   2  160.78   13.10
  -8   2   2  153.88   10.30
   7  -2  -2    2.90    1.30
  -7   2   2    2.60    1.00
   6  -2  -2    0.20    0.60
   6  -2  -2    0.30    0.60
   5  -2  -2   20.10    2.90
   5  -2  -2   28.90    3.10
  -5   2   2   23.80    2.40
  -5   2   2   20.50    3.40
   4  -2  -2    3.40    1.10
   4  -2  -2    4.40    1.20
  -4   2   2    3.60    0.80
  -4   2   2    2.70    1.10
   3  -2  -2    0.80    0.50
   3  -2  -2    0.70    0.50
  -3   2   2    0.50    0.40
  -3   2   2    0.40    0.60
   2  -2  -2   78.19    4.60
   2  -2  -2   54.39    4.50
  -2   2   2   68.19    4.80
  -2   2   2   68.79    4.40
   1  -2  -2  103.89    6.00
   1  -2  -2   97.59    6.20
  -1   2   2   92.09    6.10
  -1   2   2  112.19    6.40
   0  -2  -2  234.18   12.70
   0   2   2  224.78   12.70
  -1  -2  -2    5.90    0.70
  -1  -2  -2    6.00    0.80
   1   2   2    5.30    0.70
   1   2   2    5.00    0.70
  -2  -2  -2  262.47   14.80
  -2  -2  -2  262.97   15.50
   2   2   2  262.97   15.10
   2   2   2  255.57   15.30
  -3  -2  -2  542.95   30.40
  -3  -2  -2  571.94   31.80
   3   2   2  507.75   30.80
   3   2   2  547.85   30.90
  -4  -2  -2   12.90    2.30
  -4  -2  -2    9.40    1.40
   4   2   2    8.20    1.70
   4   2   2   12.70    1.90
  -5  -2  -2  154.18   11.20
  -5  -2  -2  138.59    9.20
   5   2   2  141.89   10.00
   5   2   2  137.59   10.50
  -6  -2  -2  570.54   33.60
  -6  -2  -2  549.15   31.30
   6   2   2  539.15   33.20
   6   2   2  516.55   31.90
  -7  -2  -2   12.60    3.20
  -7  -2  -2   12.10    2.40
   7   2   2   13.90    2.90
   7   2   2   11.80    2.80
  -8  -2  -2    0.60    1.00
  -8  -2  -2    1.50    1.40
   8   2   2    0.60    1.10
   8   2   2    0.20    0.90
  -9  -2  -2  207.88   17.00
   9   2   2  235.48   17.20
  10  -3  -2  168.58   12.50
  10  -3  -2  162.48   13.70
 -10   3   2  184.18   12.60
 -10   3   2  157.28   14.50
   9  -3  -2   78.59    7.10
   9  -3  -2   68.99    7.50
  -9   3   2   71.99    8.20
  -9   3   2   68.89    6.40
   8  -3  -2  109.19   10.80
   8  -3  -2  161.28   11.60
  -8   3   2  168.88   10.80
  -7   3   2  207.68   13.50
   6  -3  -2   40.50    4.60
   6  -3  -2   41.00    4.40
  -6   3   2   35.20    4.90
  -6   3   2   43.10    3.90
   5  -3  -2  223.58   15.80
   5  -3  -2  265.37   16.20
  -5   3   2  260.37   15.30
  -5   3   2  247.48   17.00
   4  -3  -2  241.88   14.50
   4  -3  -2  194.78   13.50
  -4   3   2  247.18   14.90
  -4   3   2  214.48   13.50
   3  -3  -2   43.90    3.50
  -3   3   2   44.00    3.70
   2  -3  -2   29.20    2.60
   2  -3  -2   36.30    3.00
  -2   3   2   32.90    3.00
  -2   3   2   32.10    3.00
   1  -3  -2    0.70    0.40
   1  -3  -2    0.40    0.30
  -1   3   2    0.90    0.40
  -1   3   2    1.30    0.60
   0  -3  -2  144.99    8.70
   0  -3  -2  153.08    8.90
   0   3   2  153.88    8.80
   0   3   2  157.28    9.10
  -1  -3  -2   15.80    1.60
  -1  -3  -2   16.80    1.60
   1   3   2   16.60    1.60
   1   3   2   15.60    1.70
  -2  -3  -2    2.80    0.70
  -2  -3  -2    2.00    0.80
   2   3   2    2.90    0.90
   2   3   2    2.30    0.70
  -3  -3  -2  496.35   26.80
  -3  -3  -2  449.95   27.50
   3   3   2  459.95   26.90
   3   3   2  480.65   27.70
  -4  -3  -2   49.10    5.10
  -4  -3  -2   56.89    4.20
   4   3   2   50.39    4.90
   4   3   2   53.69    4.70
  -5  -3  -2   32.80    3.20
  -5  -3  -2   33.60    4.30
   5   3   2   33.50    9.50
   5   3   2   37.60    4.00
  -6  -3  -2  193.98   12.00
  -6  -3  -2  167.28   13.70
   6   3   2  185.88   13.70
   6   3   2  187.78   12.90
  -7  -3  -2   77.29    8.90
  -7  -3  -2  104.89    7.80
   7   3   2  110.99   24.90
   7   3   2   98.79    9.00
  -8  -3  -2   84.79   10.60
  -8  -3  -2   94.59    9.90
   8   3   2   89.59    8.50
   8   3   2   94.99    9.20
  -9  -3  -2    8.80    2.80
  -9  -3  -2    3.60    5.90
  10  -4  -2   56.99    6.60
  10  -4  -2   59.19    5.80
 -10   4   2   63.69    6.20
 -10   4   2   47.70    6.90
   9  -4  -2    2.80    1.40
   9  -4  -2    1.10    1.40
  -9   4   2    0.10    1.90
  -9   4   2    2.10    1.20
   8  -4  -2   19.50    3.20
   8  -4  -2   12.50    3.10
  -8   4   2   15.50    2.80
  -8   4   2    1.10  417.06
   7  -4  -2   77.59    6.80
  -7   4   2   73.49    6.30
   6  -4  -2    3.70    1.50
   6  -4  -2    4.50    1.50
  -6   4   2    4.80    1.40
  -6   4   2    2.00    1.40
   5  -4  -2   41.30    4.10
   5  -4  -2   54.49    4.80
  -5   4   2   33.90    4.40
  -5   4   2   51.59    4.60
   4  -4  -2   96.59    7.70
   4  -4  -2  127.49    8.00
   3  -4  -2   37.50    3.30
   3  -4  -2   30.40    2.90
  -3   4   2   22.30    3.10
  -3   4   2   29.70    3.20
   2  -4  -2    2.60    0.70
   2  -4  -2    3.10    0.90
  -2   4   2    3.20    1.00
  -2   4   2    3.10    1.00
   1  -4  -2    1.80    0.60
   1  -4  -2    2.10    0.70
  -1   4   2    2.00    0.60
  -1   4   2    1.80    0.70
   0  -4  -2  182.08   11.00
   0  -4  -2  195.78   11.40
   0   4   2  194.18   11.50
   0   4   2  184.68   11.00
  -1  -4  -2  215.58   13.30
  -1  -4  -2  221.58   13.30
   1   4   2  241.38   13.70
   1   4   2  225.48   13.40
  -2  -4  -2   17.40    2.20
  -2  -4  -2   19.80    2.00
   2   4   2   14.70    1.90
   2   4   2   18.80    2.20
  -3  -4  -2  252.97   14.90
  -3  -4  -2  241.78   15.90
   3   4   2  257.77   15.50
   3   4   2  259.37   16.00
  -4  -4  -2  487.35   29.60
  -4  -4  -2  481.85   27.90
   4   4   2  506.35   28.90
   4   4   2  488.05   29.30
  -5  -4  -2    0.50    0.90
  -5  -4  -2    0.40    0.60
   5   4   2    0.40    0.70
   5   4   2    0.20    0.60
  -6  -4  -2   93.49    7.10
  -6  -4  -2   91.39    9.00
   6   4   2  100.89    8.70
   6   4   2  102.79    8.10
  -7  -4  -2  417.96   28.30
   7   4   2  448.66   28.10
  -8  -4  -2    3.10    2.10
  -8  -4  -2    5.60    2.10
   8   4   2    5.10    2.20
   8   4   2    6.00    2.30
  10  -5  -2   85.69    9.10
  10  -5  -2  125.69    8.90
   9  -5  -2  115.99    8.80
   9  -5  -2   90.99    9.40
  -9   5   2  116.59    9.30
   8  -5  -2  108.99    8.50
   8  -5  -2  105.39    9.20
  -8   5   2  116.79    9.20
   7  -5  -2  291.27   18.90
   7  -5  -2  288.87   18.10
  -7   5   2  101.69  166.68
  -7   5   2  280.57   18.50
   6  -5  -2  217.58   13.30
   6  -5  -2  197.08   13.00
  -6   5   2  200.18   13.50
  -6   5   2  165.28   13.70
   5  -5  -2   88.49    6.80
   5  -5  -2   93.09    6.70
  -5   5   2   81.09    6.80
  -5   5   2   73.29    7.20
   4  -5  -2  338.87   19.60
  -4   5   2  316.47   20.50
   3  -5  -2   10.50    1.90
  -3   5   2   12.60    2.20
   2  -5  -2    6.90    1.60
   2  -5  -2    9.70    1.30
  -2   5   2    7.40    1.60
  -2   5   2    8.40    1.60
   1  -5  -2  150.88    9.60
   1  -5  -2  146.39    9.00
  -1   5   2  141.09    9.40
  -1   5   2  144.59    9.10
   0  -5  -2    6.30    1.10
   0  -5  -2    5.60    1.10
   0   5   2    7.40    1.40
   0   5   2    5.50    1.00
  -1  -5  -2  183.28   11.70
  -1  -5  -2  196.98   12.00
   1   5   2  189.58   12.00
   1   5   2  209.78   12.30
  -2  -5  -2    7.20    1.50
  -2  -5  -2    7.10    1.30
   2   5   2    6.00    1.40
   2   5   2    6.80    1.50
  -3  -5  -2    5.40    1.20
   3   5   2    6.20    1.80
   3   5   2    7.10    1.60
  -4  -5  -2  421.16   26.30
   4   5   2  426.66   26.00
  -5  -5  -2   16.50    2.40
  -5  -5  -2   15.30    3.40
   5   5   2   16.80    2.80
   5   5   2   20.90    3.60
  -6  -5  -2   37.10    3.70
  -6  -5  -2   33.60    5.20
   6   5   2   40.30    5.30
   6   5   2   39.10    4.60
  -7  -5  -2  140.49   13.40
  -7  -5  -2  177.38   12.00
   7   5   2  171.88   13.30
   7   5   2  171.08   13.80
  10  -6  -2    5.00    2.30
 -10   6   2   -0.40    2.60
 -10   6   2   16.50    3.00
   9  -6  -2   12.60    2.50
  -9   6   2   12.20    2.60
   8  -6  -2    3.10    1.50
   8  -6  -2    3.40    1.40
  -8   6   2   -0.80    1.20
  -8   6   2    3.00    1.40
   7  -6  -2  148.49    9.80
   7  -6  -2  120.29    9.30
  -7   6   2  127.09    9.90
  -7   6   2  123.59   10.80
   6  -6  -2   72.69    5.60
   6  -6  -2   54.09    5.30
   5  -6  -2    7.40    1.50
   5  -6  -2    7.90    1.80
  -5   6   2    7.80    2.10
  -5   6   2    6.80    2.00
   4  -6  -2   45.60    3.90
   4  -6  -2   46.50    4.70
  -4   6   2   42.90    4.90
  -4   6   2   45.60    4.70
   3  -6  -2   35.90    4.00
   3  -6  -2   36.80    3.20
  -3   6   2   43.10    4.40
  -3   6   2   38.70    4.10
   2  -6  -2   91.19    6.40
   2  -6  -2   87.09    6.90
  -2   6   2   89.79    6.90
  -2   6   2   92.99    6.80
   1  -6  -2    3.70    0.90
   1  -6  -2    4.90    1.30
  -1   6   2    4.40    1.00
  -1   6   2    4.20    1.20
   0  -6  -2   25.00    2.70
   0  -6  -2   27.80    2.60
   0   6   2   24.10    2.50
   0   6   2   26.60    3.00
  -1  -6  -2  340.07   20.10
  -1  -6  -2  332.37   20.10
   1   6   2  350.66   20.50
   1   6   2  342.07   20.50
  -2  -6  -2  153.48   10.70
  -2  -6  -2  170.38   10.50
   2   6   2  167.28   10.80
   2   6   2  153.98   10.70
  -3  -6  -2   38.00    4.10
  -3  -6  -2   41.50    3.60
   3   6   2   36.90    4.60
   3   6   2   38.70    4.10
  -4  -6  -2  205.68   14.60
  -4  -6  -2  218.08   13.30
   4   6   2  215.78   14.10
   4   6   2  226.68   15.20
  -5  -6  -2  414.36   24.40
  -5  -6  -2  397.76   26.10
   5   6   2  422.96   25.50
   5   6   2  420.16   26.90
  -6  -6  -2    3.80    1.40
  -6  -6  -2    4.30    2.30
   6   6   2    6.10    2.30
   6   6   2    3.50    1.60
  10  -7  -2   50.99    5.90
 -10   7   2   -0.50   43.70
   9  -7  -2  123.19    9.80
   8  -7  -2   95.29    8.30
   8  -7  -2  113.69    8.40
  -8   7   2  120.09    9.20
  -8   7   2    4.00   24.80
   7  -7  -2  185.48   12.10
   7  -7  -2  176.68   12.60
  -7   7   2  159.28   13.20
  -7   7   2  194.98   13.30
   6  -7  -2  300.27   17.90
   6  -7  -2  295.77   18.80
  -6   7   2  276.97   19.30
  -6   7   2  297.97   19.20
   5  -7  -2   31.30    3.90
   5  -7  -2   22.10    2.80
  -5   7   2   22.00    3.60
  -5   7   2   26.70    3.90
   4  -7  -2   78.49    7.00
   4  -7  -2   83.59    5.90
  -4   7   2   83.69    7.10
  -4   7   2   77.99    7.20
   3  -7  -2  450.85   26.10
  -3   7   2  455.45   27.30
   2  -7  -2    2.80    1.20
   2  -7  -2    3.90    1.20
  -2   7   2    3.40    1.20
  -2   7   2    2.80    2.30
   1  -7  -2   28.10    2.70
  -1   7   2   26.00    3.30
  -1   7   2   29.20    2.80
   0  -7  -2  151.58   10.40
   0  -7  -2  151.18   12.70
   0   7   2  147.69    9.90
   0   7   2  162.18   10.90
  -1  -7  -2   18.10    2.40
  -1  -7  -2   16.10    2.40
  -2  -7  -2  230.58   14.30
   2   7   2  211.38   14.40
   2   7   2  234.68   14.70
  -3  -7  -2    7.60    1.90
  -3  -7  -2   10.80    1.80
   3   7   2   10.50    2.10
   3   7   2    9.50    2.10
  -4  -7  -2   11.60    1.90
  -4  -7  -2   25.60    3.60
   4   7   2   10.00    2.30
   4   7   2   24.90    3.50
  -5  -7  -2  383.86   37.20
  -5  -7  -2  332.77   22.30
   5   7   2  372.96   30.40
   5   7   2  333.07   22.40
  10  -8  -2    2.40    1.10
  10  -8  -2    0.10    0.90
 -10   8   2    1.80    1.30
 -10   8   2    0.00    1.10
   9  -8  -2   37.70    4.60
  -9   8   2    0.70   12.10
   8  -8  -2   10.30    2.10
   8  -8  -2    7.50    2.10
  -8   8   2   19.10    3.40
  -8   8   2   18.60    3.60
   7  -8  -2    2.40    1.20
   7  -8  -2    2.60    1.10
  -7   8   2    1.40    1.20
  -7   8   2    4.80    1.80
   6  -8  -2  134.19    9.80
   6  -8  -2  119.19    8.50
  -6   8   2  103.59    9.60
  -6   8   2  130.09   10.30
   5  -8  -2    5.70    1.80
   5  -8  -2    7.70    1.50
  -5   8   2    5.90    2.20
  -5   8   2    5.40    1.90
   4  -8  -2    8.20    1.50
   4  -8  -2    7.40    2.10
  -4   8   2    7.30    2.00
  -4   8   2    7.70    2.30
   3  -8  -2  127.39    8.80
   3  -8  -2  133.99   10.10
  -3   8   2  127.69   10.00
  -3   8   2  139.19   10.40
   2  -8  -2   37.00    3.60
  -2   8   2   42.90    4.20
   1  -8  -2  248.58   15.40
   1  -8  -2  225.88   14.40
  -1   8   2  228.18   15.50
  -1   8   2  244.68   14.90
   0  -8  -2    2.20    1.00
   0   8   2    1.90    1.10
  -1  -8  -2   37.10    3.80
   1   8   2   41.10    4.40
  -2  -8  -2  315.37   18.80
  -2  -8  -2  295.27   18.70
   2   8   2  304.47   19.20
   2   8   2  293.77   21.20
  -3  -8  -2   76.49    6.50
   3   8   2   74.89    6.50
  -4  -8  -2   34.50    4.60
  -4  -8  -2   42.20    3.80
   4   8   2   32.40    4.30
   4   8   2   37.50    4.40
  10  -9  -2   44.90    4.90
 -10   9   2   33.70    4.80
   9  -9  -2   77.39    7.30
  -9   9   2   -1.60   65.99
   8  -9  -2  120.29    8.70
   8  -9  -2  136.89    9.70
  -8   9   2  121.49   10.30
  -8   9   2   90.29    9.30
   7  -9  -2    8.60    1.70
   7  -9  -2   12.20    2.50
  -7   9   2    6.10    2.10
  -7   9   2   11.50    2.90
   6  -9  -2  244.28   14.70
  -6   9   2  212.18   16.10
   5  -9  -2  352.76   21.00
   5  -9  -2  365.26   23.70
  -5   9   2  353.76   22.50
  -5   9   2  358.16   23.90
   4  -9  -2    3.00    1.60
   4  -9  -2    2.10    0.90
  -4   9   2    4.50    1.90
  -4   9   2    3.10    1.50
   3  -9  -2   67.89    6.50
   3  -9  -2   60.69    5.20
  -3   9   2   63.09    6.30
  -3   9   2   66.59    6.40
  -2   9   2  328.07   20.20
  -2   9   2  309.57   20.40
   1  -9  -2   37.50    3.60
  -1   9   2   29.40    3.50
   0  -9  -2   51.49    4.90
   0  -9  -2   46.50    6.20
   0   9   2   37.20    4.20
   0   9   2   54.59    5.40
  -1  -9  -2  164.18   11.70
  -1  -9  -2  169.78   11.50
   1   9   2  160.38   11.30
   1   9   2  177.18   12.10
  -2  -9  -2   42.60    4.40
  -2  -9  -2   36.10    4.10
   2   9   2   13.30   10.10
  -3  -9  -2  264.37   16.90
  -3  -9  -2  269.67   18.20
   3   9   2  250.77   16.90
   3   9   2  238.48   17.10
   9 -10  -2    5.70    1.80
   9 -10  -2    0.00    1.10
  -9  10   2   -0.20    8.00
  -9  10   2    8.20    2.50
   8 -10  -2   54.89    5.10
   8 -10  -2   61.99    6.20
  -8  10   2   57.49    6.60
   7 -10  -2    2.40    1.10
   7 -10  -2    3.00    1.50
  -7  10   2    1.30    1.50
  -7  10   2    1.30    1.30
   6 -10  -2    8.20    2.40
   6 -10  -2    7.00    1.60
  -6  10   2    7.20    2.50
  -6  10   2    4.30    1.90
   5 -10  -2  219.28   13.90
   5 -10  -2  224.08   16.40
  -5  10   2  220.48   16.70
  -5  10   2  226.48   15.60
   4 -10  -2    3.10    1.70
   4 -10  -2    0.50    0.60
  -4  10   2    1.30    1.00
  -4  10   2    0.90    1.20
   3 -10  -2   56.79    4.80
   3 -10  -2   55.89    6.10
  -3  10   2   50.79    5.80
  -3  10   2   52.39    6.00
   2 -10  -2  108.49    8.60
   2 -10  -2   97.29    7.50
  -2  10   2   98.89    8.90
  -2  10   2   91.29    7.90
   1 -10  -2   37.30    3.90
   1 -10  -2   40.30    4.80
  -1  10   2   34.90    3.80
  -1  10   2   36.60    4.80
   0 -10  -2  219.88   14.10
   0 -10  -2  222.68   14.80
   0  10   2  215.18   15.30
   0  10   2  227.78   14.40
  -1 -10  -2    4.20    1.60
   1  10   2    2.40    1.20
  -2 -10  -2   38.30    4.00
   2  10   2   27.30    3.70
   9 -11  -2    0.40    1.30
   9 -11  -2   14.90    3.00
   8 -11  -2  138.89    9.70
  -8  11   2  108.39   10.70
   7 -11  -2  113.29    8.70
  -7  11   2  144.29   12.20
   6 -11  -2    1.00    0.80
   6 -11  -2    2.60    1.60
  -6  11   2    1.40    1.80
  -6  11   2    1.90    1.30
   5 -11  -2  249.38   15.60
   5 -11  -2  242.58   18.00
  -5  11   2  268.87   19.40
  -5  11   2  253.17   17.20
   4 -11  -2  221.08   14.70
   4 -11  -2  264.17   18.10
  -4  11   2  249.68   18.10
   3 -11  -2    9.70    3.00
   3 -11  -2   13.30    2.30
  -3  11   2   15.00    3.70
  -3  11   2   11.40    3.10
   2 -11  -2   37.00    4.70
   2 -11  -2   36.40    3.70
  -2  11   2   30.50    4.60
  -2  11   2   32.90    4.90
   1 -11  -2  258.17   17.90
   1 -11  -2  251.27   16.30
  -1  11   2  264.17   17.30
  -1  11   2  251.67   18.00
   0 -11  -2   53.99    5.20
   0 -11  -2   75.09   12.00
   0  11   2   54.99    6.70
  -1 -11  -2   70.89    6.30
  -1 -11  -2   72.29    5.90
   1  11   2   60.69    5.80
   1  11   2   58.19    6.70
   8 -12  -2   24.00    4.20
   8 -12  -2   20.80    2.80
  -8  12   2   20.60    4.60
   6 -12  -2    8.50    1.80
   6 -12  -2    9.00    2.80
  -6  12   2    1.70    1.80
  -6  12   2    8.20    3.10
   5 -12  -2   -0.10    1.00
  -5  12   2    0.70    1.20
  -5  12   2   -0.10    1.10
   4 -12  -2  201.88   16.30
   4 -12  -2  208.68   13.20
  -4  12   2  203.28   17.60
  -4  12   2  201.08   14.80
   3 -12  -2   -0.20    1.00
  -3  12   2    0.40    1.30
   2 -12  -2   63.19    6.70
   2 -12  -2   58.09    5.10
  -2  12   2   41.70    5.90
  -2  12   2   49.60    6.50
   1 -12  -2  138.59   11.00
   1 -12  -2  139.39   10.20
  -1  12   2  108.49   61.29
  -1  12   2  128.59   12.00
   8 -13  -2   11.50    3.10
  -8  13   2    9.80    3.30
   7 -13  -2  254.27   18.20
   7 -13  -2  237.78   15.00
  -7  13   2  224.58   18.90
  -7  13   2   64.49   47.90
   6 -13  -2   70.29    8.40
   6 -13  -2   61.09    5.50
  -6  13   2   54.99    8.30
   5 -13  -2    5.50    2.40
   5 -13  -2    5.50    2.10
  -5  13   2    2.00    6.50
  -5  13   2    5.50    2.70
   4 -13  -2  226.58   14.40
   4 -13  -2  219.68   17.80
  -4  13   2  220.18   16.60
  -4  13   2  214.08   17.60
   3 -13  -2  235.18   16.60
   3 -13  -2  214.88   13.40
  -3  13   2  170.38   14.60
   7 -14  -2   11.30    3.30
   0  15  -3  107.29   11.20
   0 -15   3  126.99   11.30
   0 -15   3   91.49   41.00
  -1  15  -3  186.58   14.80
   1 -15   3  233.18   15.20
  -2  15  -3    1.60    1.60
  -2  15  -3    1.80    1.10
   2 -15   3    1.60    1.50
   2 -15   3    2.40    1.30
  -3  15  -3    0.40    0.80
  -3  15  -3    0.20    1.10
   3 -15   3    0.50    0.90
   3 -15   3    0.60    0.90
  -4  15  -3  236.98   16.50
  -4  15  -3  239.88   19.10
   4 -15   3  241.58   16.40
   4 -15   3  255.67   19.70
  -5  15  -3    0.60    1.20
   5 -15   3   -0.20    0.90
   1  14  -3   72.29    7.30
   1  14  -3   75.09    8.10
  -1 -14   3   86.99    8.10
  -1 -14   3   60.79    7.10
   0  14  -3  171.58   14.00
   0  14  -3  227.48   17.40
   0 -14   3  223.18   15.00
  -1  14  -3   18.80    4.00
  -1  14  -3   10.00    2.80
   1 -14   3   17.50    4.40
   1 -14   3   11.90    2.80
  -2  14  -3   17.00    3.90
  -2  14  -3   10.90    2.80
   2 -14   3   14.90    3.20
   2 -14   3   19.70    3.90
  -3  14  -3  766.22   45.90
   3 -14   3  825.22   46.30
  -4  14  -3    6.40    2.60
  -4  14  -3    3.70    1.50
   4 -14   3    3.00    1.90
   4 -14   3    3.60    1.60
  -5  14  -3    0.50    0.90
  -5  14  -3    1.40    1.50
   5 -14   3    0.40    1.00
   5 -14   3    1.00    0.90
  -6  14  -3  803.72   45.60
  -6  14  -3  654.73   46.30
   6 -14   3  763.82   46.90
   6 -14   3  773.62   43.40
   3  13  -3    3.90    2.10
   3  13  -3    6.10    2.40
  -3 -13   3    8.80    2.80
  -3 -13   3    4.00    2.00
   2  13  -3  661.13   40.20
   2  13  -3  664.03   40.50
  -2 -13   3  644.14   39.60
  -2 -13   3  623.44   38.80
   1  13  -3  515.75   32.10
   1  13  -3  487.05   30.60
  -1 -13   3  471.35   30.30
   0  13  -3    2.60    1.50
   0  13  -3    3.10    1.80
   0 -13   3    3.30    1.70
   0 -13   3    2.40    2.50
  -1  13  -3  161.98   13.00
  -1  13  -3  195.88   15.00
   1 -13   3  179.78   13.30
   1 -13   3  223.18   15.10
   2 -13   3  463.15   30.50
   2 -13   3  573.24   33.10
  -3  13  -3   15.30    3.60
  -3  13  -3   18.50    2.80
   3 -13   3   12.70    2.50
   3 -13   3   15.70    3.60
  -4  13  -3   12.40    3.40
   4 -13   3   17.50    3.70
  -5  13  -3  521.15   31.40
   5 -13   3  496.05   30.70
  -6  13  -3    2.80    2.00
  -6  13  -3    3.40    1.80
   6 -13   3    2.50    1.20
   6 -13   3    2.00    1.60
  -7  13  -3  250.27   17.20
  -7  13  -3  215.88   18.70
   7 -13   3  261.47   18.80
   7 -13   3  258.07   15.70
   4  12  -3   18.40    3.70
   4  12  -3   19.10    4.00
  -4 -12   3   20.00    3.60
  -4 -12   3   18.90    3.70
   3  12  -3  267.57   18.60
   3  12  -3  284.37   19.30
  -3 -12   3  259.27   18.20
  -3 -12   3  267.67   18.70
   2  12  -3   82.19    8.40
   2  12  -3   76.09    7.80
  -2 -12   3   78.89    7.60
  -2 -12   3   78.19    7.50
   1  12  -3  169.88   13.60
   1  12  -3  161.48   12.70
  -1 -12   3  163.98   12.90
  -1 -12   3  158.88   12.10
   0  12  -3  138.19   11.70
   0  12  -3  144.29   10.80
   0 -12   3  129.19   10.80
  -1  12  -3  457.85   29.70
  -1  12  -3  486.85   31.40
   1 -12   3  522.15   30.40
   1 -12   3  501.65   30.90
  -2  12  -3   29.60    4.30
  -2  12  -3   38.40    5.20
   2 -12   3   43.50    5.90
   2 -12   3   30.60    4.10
  -3  12  -3   67.59    7.50
  -3  12  -3   72.59    6.20
   3 -12   3   70.39    7.70
   3 -12   3   59.09    5.80
  -4  12  -3 1621.74   83.99
  -4  12  -3 1317.47   78.19
   4 -12   3 1334.27   80.59
   4 -12   3 1358.86   78.19
  -5  12  -3    5.10    1.80
  -5  12  -3    4.70    2.30
   5 -12   3    5.50    1.70
   5 -12   3    6.20    2.50
  -6  12  -3    0.30    0.90
  -6  12  -3    0.60    1.30
   6 -12   3    0.20    0.60
   6 -12   3    1.00    1.20
  -7  12  -3  819.42   53.29
  -7  12  -3  929.31   52.09
   7 -12   3  886.11   50.09
   7 -12   3  911.61   53.49
  -8  12  -3  147.29   13.30
   8 -12   3  164.08   12.90
   5  11  -3   21.70    4.50
   5  11  -3   33.70    5.10
  -5 -11   3   37.90    5.20
  -5 -11   3   32.90    4.30
   4  11  -3  928.11   57.69
   4  11  -3 1002.60   58.09
  -4 -11   3 1043.90   57.79
  -4 -11   3  971.10   57.69
   3  11  -3  344.07   22.70
   3  11  -3  339.47   22.20
  -3 -11   3  318.27   21.70
  -3 -11   3  314.97   21.40
   2  11  -3    8.50    2.50
   2  11  -3    7.70    2.30
  -2 -11   3   10.90    2.60
  -2 -11   3    7.70    2.20
   1  11  -3 1169.78   65.89
  -1 -11   3 1114.79   65.29
   0  11  -3  655.03   40.50
   0  11  -3  691.03   40.10
   0 -11   3  641.94   40.10
   0 -11   3  671.23   39.70
  -1  11  -3   41.70    5.30
  -1  11  -3   38.10    4.50
   1 -11   3   33.40    4.30
   1 -11   3   41.60    5.00
  -2  11  -3  249.88   16.70
   2 -11   3  246.98   16.30
  -3  11  -3  883.71   49.20
  -3  11  -3  720.33   46.00
   3 -11   3  903.11   49.60
   3 -11   3  748.23   46.10
  -4  11  -3   76.19    8.10
  -4  11  -3   74.39    6.70
   4 -11   3   88.59    8.50
   4 -11   3   72.69    6.50
  -5  11  -3   78.79    8.70
  -5  11  -3   85.39    7.40
   5 -11   3   76.99    6.90
   5 -11   3   75.59    8.30
  -6  11  -3  691.83   41.10
  -6  11  -3  629.14   42.10
   6 -11   3  683.63   39.30
   6 -11   3  696.43   42.30
  -7  11  -3    6.60    2.00
   7 -11   3    4.20    1.30
  -8  11  -3  280.07   18.90
  -8  11  -3  269.77   20.40
   8 -11   3  291.67   20.20
   8 -11   3  288.97   17.40
   6  10  -3    0.60    1.20
   6  10  -3    0.80    1.20
  -6 -10   3    0.70    0.80
  -6 -10   3    1.20    1.30
   5  10  -3  365.56   23.50
   5  10  -3  350.96   23.70
  -5 -10   3  336.67   22.50
  -5 -10   3  365.66   23.90
   4  10  -3    5.00    2.00
   4  10  -3    3.90    1.80
  -4 -10   3    3.50    1.70
  -4 -10   3    3.70    1.60
   3  10  -3   93.69    8.70
   3  10  -3   97.39    9.20
   2  10  -3  473.95   28.90
   2  10  -3  462.75   28.20
  -2 -10   3  426.76   27.70
  -2 -10   3  417.46   27.70
   1  10  -3  181.28   14.00
  -1 -10   3  186.18   13.90
   0  10  -3  320.77   21.60
   0  10  -3  325.77   20.70
   0 -10   3  311.37   20.60
   0 -10   3  330.27   21.50
  -1  10  -3  333.87   22.30
  -1  10  -3  348.47   21.10
   1 -10   3  320.37   21.40
   1 -10   3  318.07   20.70
  -2  10  -3  889.91   50.49
  -2  10  -3  893.21   51.79
   2 -10   3  850.11   50.09
   2 -10   3  863.01   51.99
  -3  10  -3  223.08   15.50
  -3  10  -3  250.47   17.00
   3 -10   3  230.08   16.60
   3 -10   3  211.78   15.00
  -4  10  -3  108.59    8.70
   4 -10   3  119.09    8.70
  -5  10  -3 1417.86   82.89
  -5  10  -3 1507.75   81.59
   5 -10   3 1413.66   79.99
   5 -10   3 1368.36   81.99
  -6  10  -3    3.40    2.00
  -6  10  -3    4.10    1.80
   6 -10   3    6.20    1.60
   6 -10   3    4.30    2.00
  -7  10  -3    0.10    1.00
   7 -10   3    1.00    2.80
  -8  10  -3 1040.40   56.39
  -8  10  -3  822.32   52.69
   8 -10   3  958.00   54.99
   8 -10   3  905.01   52.09
  -9  10  -3  180.58   14.10
   9 -10   3  170.08   11.90
   9 -10   3  192.58   13.40
   7   9  -3  117.39   10.60
   7   9  -3   93.59    9.30
  -7  -9   3  117.49   10.50
  -7  -9   3  109.29    8.70
   6   9  -3  955.40   59.39
   6   9  -3 1098.89   62.09
  -6  -9   3 1063.49   59.49
  -6  -9   3 1034.80   60.99
   5   9  -3   56.49    6.50
   5   9  -3   66.19    7.20
  -5  -9   3   71.49    6.50
  -5  -9   3   67.49    7.30
   4   9  -3   86.89    8.30
   4   9  -3   98.29    8.60
  -4  -9   3   86.19    7.70
  -4  -9   3   83.59    8.00
   3   9  -3 2043.40  109.59
   3   9  -3 1944.71  108.59
  -3  -9   3 1884.31  107.49
  -3  -9   3 1839.02  107.99
   2   9  -3  398.16   25.50
   2   9  -3  388.86   24.80
  -2  -9   3  380.76   24.60
   1   9  -3    0.60    0.80
   1   9  -3    0.40    0.80
  -1  -9   3    2.20    2.00
  -1  -9   3    0.40    0.80
   0   9  -3 1680.53   89.99
   0   9  -3 1572.04   89.99
   0  -9   3 1563.24   89.39
   0  -9   3 1549.14   88.89
  -1   9  -3 1082.69   61.99
  -1   9  -3 1057.99   60.59
   1  -9   3 1011.20   61.59
   1  -9   3 1114.39   61.09
  -2   9  -3  143.39   11.00
  -2   9  -3  134.19    9.90
   2  -9   3  131.39   10.00
   2  -9   3  141.79   11.10
  -3   9  -3  337.37   21.60
  -3   9  -3  347.27   20.50
   3  -9   3  280.97   19.50
   3  -9   3  321.77   21.60
  -4   9  -3 1298.97   71.29
   4  -9   3 1132.69   69.99
  -5   9  -3  119.49    9.10
   5  -9   3   99.79    8.20
  -6   9  -3   80.39    8.60
  -6   9  -3   81.99    7.80
   6  -9   3   92.99    9.00
   6  -9   3   82.39    6.60
  -7   9  -3  922.11   53.39
  -7   9  -3  916.41   54.99
   7  -9   3  928.11   54.29
   7  -9   3  918.81   51.79
  -8   9  -3   11.10    2.90
   8  -9   3   17.40    2.40
  -9   9  -3  383.26   23.30
  -9   9  -3  273.67   21.30
   9  -9   3  340.07   20.70
   9  -9   3  375.16   22.40
   8   8  -3   47.40    5.50
  -8  -8   3   53.09    4.80
   7   8  -3  278.27   19.30
   7   8  -3  266.17   19.70
  -7  -8   3  282.57   20.50
  -7  -8   3  297.57   18.30
   6   8  -3  112.29    9.80
  -6  -8   3   98.59   10.20
  -6  -8   3  116.99    8.90
   5   8  -3    4.80    2.10
   5   8  -3    4.60    1.80
  -5  -8   3    3.60    1.80
  -5  -8   3    4.70    1.60
   4   8  -3  649.54   38.50
   4   8  -3  628.84   37.90
  -4  -8   3  631.64   37.30
  -4  -8   3  581.94   37.20
   3   8  -3    2.80    1.50
   3   8  -3    1.80    1.30
  -3  -8   3    3.40    1.50
  -3  -8   3    0.70    0.80
   2   8  -3  129.89   10.80
   2   8  -3  136.49   10.50
  -2  -8   3  122.29   10.20
  -2  -8   3  136.39   10.40
   1   8  -3  850.01   49.80
   1   8  -3  865.71   50.29
  -1  -8   3  821.92   49.20
  -1  -8   3  871.51   50.09
   0   8  -3  157.48   12.30
   0   8  -3  155.28   11.60
   0  -8   3  159.68   11.90
   0  -8   3  197.78   13.00
  -1   8  -3 1222.28   68.09
  -1   8  -3 1205.88   68.69
   1  -8   3 1168.28   68.59
   1  -8   3 1203.38   67.99
  -2   8  -3  857.91   50.19
  -2   8  -3  850.01   49.30
   2  -8   3  889.21   49.80
   2  -8   3  853.41   50.29
  -3   8  -3 1456.55   82.99
  -3   8  -3 1486.15   81.99
   3  -8   3 1405.26   80.99
   3  -8   3 1491.85   83.09
  -4   8  -3  141.99   11.40
  -4   8  -3  133.29    9.70
   4  -8   3  132.59    9.70
   4  -8   3  145.59   11.50
  -5   8  -3  153.08   12.50
   5  -8   3  139.39   12.30
  -6   8  -3 1520.95   83.79
  -6   8  -3 1347.47   83.79
   6  -8   3 1511.95   84.69
   6  -8   3 1505.75   81.99
  -7   8  -3    8.50    2.60
  -7   8  -3    9.40    2.40
   7  -8   3    8.30    2.30
   7  -8   3   10.40    1.80
  -8   8  -3    3.70    2.10
   8  -8   3    7.10    2.10
  -9   8  -3 1045.30   57.69
  -9   8  -3  881.01   55.69
   9  -8   3  997.80   56.39
   9  -8   3  981.80   54.99
   8   7  -3  376.46   26.10
   8   7  -3  428.66   25.40
  -8  -7   3  410.96   24.00
  -8  -7   3  348.27   26.10
   7   7  -3    1.60    1.30
  -7  -7   3    0.90    0.90
   6   7  -3  296.07   20.60
   6   7  -3  302.37   20.60
  -6  -7   3  299.07   21.40
  -6  -7   3  314.07   19.60
   5   7  -3 1953.10  116.19
   5   7  -3 2123.69  116.89
  -5  -7   3 2170.38  117.69
   4   7  -3   18.00    3.20
   4   7  -3   23.30    3.60
  -4  -7   3   18.50    3.50
  -4  -7   3   20.40    3.10
   3   7  -3  102.89    8.50
   3   7  -3   85.69    8.00
  -3  -7   3   94.29    8.20
  -3  -7   3   90.29    7.80
   2   7  -3 2803.92  155.38
   2   7  -3 2757.02  155.28
  -2  -7   3 2739.33  154.88
  -2  -7   3 2942.41  156.08
   1   7  -3  646.44   40.00
   1   7  -3  704.93   40.40
  -1  -7   3  668.73   39.80
  -1  -7   3  693.33   39.90
   0   7  -3    0.60    1.20
   0   7  -3    2.00    1.10
   0  -7   3    0.50    0.80
   0  -7   3    1.60    1.00
  -1   7  -3 2593.64  144.19
  -1   7  -3 2588.74  144.49
   1  -7   3 2713.73  145.49
   1  -7   3 2580.14  143.79
  -2   7  -3 1402.96   78.49
  -2   7  -3 1419.66   79.49
   2  -7   3 1310.97   77.89
   2  -7   3 1495.85   80.19
  -3   7  -3  226.08   14.30
  -3   7  -3  213.58   15.00
   3  -7   3  233.38   15.40
   3  -7   3  199.78   13.90
  -4   7  -3  280.67   17.80
  -4   7  -3  283.77   19.20
   4  -7   3  296.07   19.70
   4  -7   3  277.07   17.60
  -5   7  -3 1195.18   67.19
  -5   7  -3 1148.79   67.99
   5  -7   3 1120.69   65.49
   5  -7   3 1246.28   68.49
  -6   7  -3  227.88   16.30
  -6   7  -3  208.78   14.90
   6  -7   3  216.38   13.70
   6  -7   3  224.98   15.50
  -7   7  -3   95.99    8.70
  -7   7  -3  109.09    9.70
   7  -7   3  114.09    9.10
   7  -7   3   92.39    7.40
  -8   7  -3  726.43   45.10
  -8   7  -3  807.42   46.40
   8  -7   3  752.02   43.60
   8  -7   3  805.12   45.40
  -9   7  -3   24.20    4.10
  -9   7  -3   31.30    4.50
   9  -7   3   26.70    3.30
   9  -7   3   34.00    4.10
 -10   7  -3  216.88   16.80
  10  -7   3  259.77   16.50
   9   6  -3  151.88   11.60
  -9  -6   3  145.89   10.30
   8   6  -3   97.39   13.30
   8   6  -3  126.59    9.50
  -8  -6   3   57.69   17.70
  -8  -6   3  104.59    8.00
   7   6  -3   92.29    9.20
   7   6  -3  101.99    8.80
  -7  -6   3  103.39    7.80
  -7  -6   3   78.49    9.00
   6   6  -3  492.95   31.00
   6   6  -3  494.85   30.30
  -6  -6   3  463.65   30.90
  -6  -6   3  500.05   29.50
   5   6  -3  176.28   12.90
  -5  -6   3  179.48   12.50
   4   6  -3   10.10    2.40
   4   6  -3    7.50    2.00
  -4  -6   3    8.70    2.00
  -4  -6   3   10.80    2.70
   3   6  -3 1133.29   64.99
   3   6  -3 1168.58   65.49
  -3  -6   3 1156.08   65.59
  -3  -6   3 1114.29   64.79
   2   6  -3   52.49    5.30
   2   6  -3   46.40    5.10
  -2  -6   3   45.30    4.80
  -2  -6   3   54.09    5.20
   1   6  -3  484.25   29.00
  -1  -6   3  473.05   28.80
   0   6  -3 1737.73   95.89
   0   6  -3 1706.63   96.19
   0  -6   3 1723.53   95.69
  -1   6  -3  289.07   18.20
   1  -6   3  301.87   18.30
  -2   6  -3  824.02   43.90
   2  -6   3  697.93   42.90
  -3   6  -3 1241.08   69.29
  -3   6  -3 1267.67   70.69
   3  -6   3 1299.27   71.29
   3  -6   3 1167.88   68.79
  -4   6  -3 1229.78   72.29
  -4   6  -3 1450.15   75.69
   4  -6   3 1272.17   73.79
   4  -6   3 1259.17   72.49
  -5   6  -3  192.58   14.70
  -5   6  -3  210.68   14.70
   5  -6   3  219.58   14.80
   5  -6   3  207.18   13.10
  -6   6  -3  151.88   12.10
   6  -6   3  155.58   11.70
  -7   6  -3 1541.55   90.89
  -7   6  -3 1683.63   92.09
   7  -6   3 1667.53   91.39
   7  -6   3 1589.34   89.59
  -8   6  -3   18.10    3.40
  -8   6  -3   14.50    3.10
   8  -6   3   17.00    2.50
   8  -6   3   13.50    2.80
  -9   6  -3   -0.30    1.60
  -9   6  -3    9.30    2.90
   9  -6   3    0.10    1.20
   9  -6   3    8.60    2.60
 -10   6  -3  557.54   36.50
  10  -6   3  677.63   37.40
   9   5  -3   73.99    6.70
   9   5  -3   50.69    6.70
  -9  -5   3   62.59    5.30
   8   5  -3  346.67   22.70
   8   5  -3  325.67   21.10
  -8  -5   3  311.77   22.80
  -8  -5   3  324.97   19.90
   7   5  -3  872.81   51.29
   7   5  -3  856.51   52.19
  -7  -5   3  867.21   50.39
  -7  -5   3  935.71   53.69
   6   5  -3   19.30    3.50
   6   5  -3   17.60    3.40
  -6  -5   3   22.70    4.20
  -6  -5   3   13.70    2.90
   5   5  -3  429.36   26.50
   5   5  -3  405.46   25.70
  -5  -5   3  418.86   25.40
  -5  -5   3  405.76   26.70
   4   5  -3 2960.40  161.68
   4   5  -3 3000.40  161.88
  -4  -5   3 2833.42  161.08
  -4  -5   3 2893.71  160.58
   3   5  -3   45.90    4.90
   3   5  -3   43.10    4.70
  -3  -5   3   42.30    4.90
  -3  -5   3   49.30    4.70
   2   5  -3  251.17   16.50
  -2  -5   3  262.77   16.90
   1   5  -3 5994.70  330.07
   1   5  -3 6024.30  330.27
  -1  -5   3 6040.70  330.27
  -1  -5   3 6196.78  331.17
   0   5  -3  728.83   42.00
   0  -5   3  720.53   42.20
  -1   5  -3   24.60    3.10
   1  -5   3   24.50    3.20
  -2   5  -3 2337.57  126.59
  -2   5  -3 2047.60  124.09
   2  -5   3 2446.16  127.39
   2  -5   3 2333.97  125.99
  -3   5  -3 2147.39  116.59
   3  -5   3 2079.99  115.99
  -4   5  -3  412.56   25.40
  -4   5  -3  438.96   25.00
   4  -5   3  400.96   25.10
   4  -5   3  378.06   23.90
  -5   5  -3  337.27   21.30
  -5   5  -3  313.67   20.20
   5  -5   3  305.07   18.90
   5  -5   3  332.27   21.00
  -6   5  -3 1162.78   67.09
  -6   5  -3 1116.69   66.89
   6  -5   3 1260.77   68.09
   6  -5   3 1177.88   65.79
  -7   5  -3  288.07   18.70
  -7   5  -3  265.47   19.00
   7  -5   3  257.97   18.10
   7  -5   3  279.87   17.00
  -8   5  -3   53.19   17.00
  -8   5  -3   46.10    5.80
   8  -5   3   47.60    5.00
   8  -5   3   46.30    4.70
  -9   5  -3  357.06   22.60
   9  -5   3  278.57   21.20
   9  -5   3  390.46   22.40
 -10   5  -3   12.50    2.90
 -10   5  -3    0.00  108.09
  10  -5   3    0.30    1.90
   9   4  -3  406.06   28.10
   9   4  -3  444.66   27.60
  -9  -4   3  419.26   25.10
   8   4  -3  151.08   12.90
   8   4  -3  185.68   12.40
  -8  -4   3  148.89   13.40
  -8  -4   3  171.58   11.30
   7   4  -3  201.08   15.60
   7   4  -3  217.98   14.80
  -7  -4   3  228.68   16.50
  -7  -4   3  202.98   13.70
   6   4  -3  142.19   10.90
  -6  -4   3  142.59   10.10
   5   4  -3  665.53   41.60
   5   4  -3  722.43   42.60
  -5  -4   3  748.03   43.40
  -5  -4   3  742.23   41.70
   4   4  -3  483.75   28.80
   4   4  -3  452.75   28.20
  -4  -4   3  500.15   28.30
  -4  -4   3  439.16   28.80
   3   4  -3   79.69    6.50
  -3  -4   3   80.89    7.00
   2   4  -3 3111.49  168.48
   2   4  -3 2991.90  167.28
  -2  -4   3 3169.48  168.88
  -2  -4   3 2958.60  167.08
   1   4  -3   12.90    2.10
   1   4  -3   12.20    2.10
  -1  -4   3   12.60    2.00
  -1  -4   3   12.80    2.00
   0   4  -3  279.47   16.90
   0   4  -3  269.27   16.50
   0  -4   3  256.17   16.40
   0  -4   3  264.17   16.70
  -1   4  -3 1496.55   81.29
  -1   4  -3 1452.35   80.59
   1  -4   3 1490.95   80.79
   1  -4   3 1379.76   80.49
  -2   4  -3  120.29    8.50
   2  -4   3  114.59    8.60
  -3   4  -3 1018.50   53.39
  -3   4  -3  886.61   51.49
   3  -4   3  978.80   53.09
   3  -4   3  830.62   51.09
  -4   4  -3 1312.97   71.79
  -4   4  -3 1256.67   71.49
   4  -4   3 1272.77   71.59
   4  -4   3 1215.78   69.79
  -5   4  -3 1501.75   85.09
  -5   4  -3 1472.95   85.29
   5  -4   3 1556.34   84.09
   5  -4   3 1535.25   85.19
  -6   4  -3  182.38   13.30
  -6   4  -3  171.08   13.00
   6  -4   3  188.98   12.80
   6  -4   3  189.98   12.20
  -7   4  -3   94.79    8.50
  -7   4  -3   82.69    8.10
   7  -4   3  106.29    7.70
   7  -4   3   81.99    8.00
  -8   4  -3  988.90   56.99
   8  -4   3  969.10   56.89
   8  -4   3 1010.90   57.09
  -9   4  -3    3.20  196.28
   9  -4   3   12.80    3.40
 -10   4  -3    0.40    1.20
  10  -4   3    1.60    1.40
  10  -4   3    2.00    1.20
  10   3  -3  334.17   22.10
 -10  -3   3  349.07   20.90
   9   3  -3   77.69    8.30
   9   3  -3   91.19    7.70
  -9  -3   3   90.69    6.90
   8   3  -3  213.28   13.90
   8   3  -3  188.48   15.00
  -8  -3   3  191.98   15.50
  -8  -3   3  194.58   12.70
   7   3  -3  631.64   37.20
   7   3  -3  594.64   37.80
  -7  -3   3  642.64   36.20
  -7  -3   3  638.04   38.80
   6   3  -3 1411.56   78.49
   6   3  -3 1349.36   77.19
  -6  -3   3 1394.56   76.89
  -6  -3   3 1336.17   78.39
   5   3  -3   43.50    4.50
   5   3  -3   42.00    4.70
  -5  -3   3   28.00    4.20
  -5  -3   3   28.00    3.40
   4   3  -3  913.41   53.49
   4   3  -3  975.80   53.99
  -4  -3   3  949.31   54.49
  -4  -3   3  912.71   52.89
   3   3  -3 5372.36  292.67
   3   3  -3 5188.58  291.57
  -3  -3   3 5799.32  296.27
  -3  -3   3 5137.89  290.77
   2   3  -3    5.10    1.30
   2   3  -3    4.40    1.20
  -2  -3   3    4.00    1.30
  -2  -3   3    5.00    1.20
   1   3  -3  109.49    8.10
   1   3  -3  123.49    8.10
  -1  -3   3  118.19    8.20
  -1  -3   3  106.39    7.70
   0   3  -3 5871.11  300.17
   0   3  -3 5107.89  294.97
   0  -3   3 5327.17  296.47
   0  -3   3 5583.24  297.97
  -1   3  -3  888.01   49.99
  -1   3  -3  895.41   50.29
   1  -3   3  849.61   49.70
   1  -3   3  950.00   50.79
  -2   3  -3    4.40    1.10
  -2   3  -3    3.80    1.20
   2  -3   3    3.20    0.90
   2  -3   3    6.40    1.40
  -3   3  -3 3800.52  199.38
   3  -3   3 3451.25  196.98
  -4   3  -3 1657.13   93.69
   4  -3   3 1714.53   92.89
  -5   3  -3  755.92   43.10
  -5   3  -3  698.03   42.90
   5  -3   3  743.93   42.60
   5  -3   3  743.43   42.00
  -6   3  -3  212.08   14.20
  -6   3  -3  181.08   14.20
   6  -3   3  197.98   13.20
   6  -3   3  210.68   13.60
  -7   3  -3  646.04   43.50
  -7   3  -3  781.92   43.00
   7  -3   3  785.22   42.40
   7  -3   3  674.43   42.10
  -8   3  -3   80.49    8.50
   8  -3   3   80.89    7.70
  -9   3  -3   28.70    4.00
   9  -3   3   23.30    3.40
 -10   3  -3  258.67   17.80
 -10   3  -3  218.78   18.90
  10  -3   3  261.37   18.50
  10  -3   3  266.47   17.20
  10   2  -3   23.80    3.70
  10   2  -3   22.20    4.30
 -10  -2   3   17.70    4.20
 -10  -2   3   22.90    3.00
   9   2  -3   81.19    8.00
   9   2  -3   81.29    7.20
  -9  -2   3   64.69    7.90
  -9  -2   3   70.49    6.30
   8   2  -3  723.83   42.00
   8   2  -3  700.53   42.90
  -8  -2   3  690.83   43.40
  -8  -2   3  751.72   41.20
   7   2  -3  287.87   19.80
  -7  -2   3  311.97   20.90
   6   2  -3  534.45   31.50
   6   2  -3  532.45   30.90
  -6  -2   3  458.15   31.10
  -6  -2   3  513.55   30.00
   5   2  -3  148.59   10.80
   5   2  -3  140.19   10.30
  -5  -2   3  143.79    9.80
  -5  -2   3  145.79   11.30
   4   2  -3 1412.86   82.09
   4   2  -3 1525.45   83.19
  -4  -2   3 1425.86   81.89
  -4  -2   3 1570.04   84.09
   3   2  -3  665.03   37.50
  -3  -2   3  628.94   36.90
   2   2  -3   45.80    4.30
   2   2  -3   44.70    4.20
  -2  -2   3   54.49    4.40
  -2  -2   3   54.59    4.60
   1   2  -3 3992.00  211.18
   1   2  -3 3612.44  208.38
  -1  -2   3 3812.12  209.78
  -1  -2   3 4004.40  211.28
   0   2  -3  169.48   10.50
   0   2  -3  172.58   10.60
   0  -2   3  161.38   10.40
   0  -2   3  168.78   10.50
  -1   2  -3  789.02   43.80
  -1   2  -3  802.32   43.70
   1  -2   3  787.02   43.90
   1  -2   3  752.52   43.30
  -2   2  -3 2161.38  108.39
  -2   2  -3 1815.22  105.69
   2  -2   3 1878.31  106.09
   2  -2   3 1945.71  106.89
  -3   2  -3  292.07   18.30
  -3   2  -3  304.17   18.40
   3  -2   3  278.47   18.20
   3  -2   3  318.87   17.60
  -4   2  -3  557.24   33.10
  -4   2  -3  530.35   32.50
   4  -2   3  539.95   31.90
   4  -2   3  610.04   33.00
  -5   2  -3  868.61   49.30
  -5   2  -3  897.31   49.20
   5  -2   3  762.12   47.40
   5  -2   3  874.91   48.70
  -6   2  -3 1108.09   58.29
  -6   2  -3  943.61   57.89
   6  -2   3 1023.60   57.19
   6  -2   3  938.01   56.79
  -7   2  -3   25.50    4.50
  -7   2  -3   40.10    4.50
   7  -2   3   26.70    4.10
  -8   2  -3   63.59    7.90
  -8   2  -3   85.79    7.20
   8  -2   3   76.39    6.60
   8  -2   3   67.59    7.40
  -9   2  -3  957.00   54.59
  -9   2  -3  978.50   58.39
   9  -2   3  892.91   53.49
 -10   2  -3    9.20    3.10
 -10   2  -3   11.60    3.20
  10  -2   3    6.90    3.70
  10  -2   3   13.00    3.50
  10   1  -3   95.89   10.60
  10   1  -3   85.49   22.10
 -10  -1   3   89.79    7.00
 -10  -1   3   82.59   18.30
   9   1  -3  520.85   32.90
  -9  -1   3  590.34   32.70
   8   1  -3  142.89   11.90
   8   1  -3  166.58   11.50
  -8  -1   3  142.59   10.20
  -8  -1   3  155.68   12.70
   7   1  -3  365.66   21.10
   7   1  -3  297.87   19.20
  -7  -1   3  318.97   18.60
  -7  -1   3  249.58   19.90
   6   1  -3 1466.15   82.99
   6   1  -3 1425.76   83.39
  -6  -1   3 1529.45   82.49
  -6  -1   3 1516.55   84.49
   5   1  -3 2418.46  131.49
   5   1  -3 2189.28  129.99
  -5  -1   3 2432.66  132.29
  -5  -1   3 2469.45  131.19
   4   1  -3   79.69    6.60
  -4  -1   3   75.69    6.80
   3   1  -3  652.93   38.40
   3   1  -3  667.13   38.40
  -3  -1   3  675.93   38.20
  -3  -1   3  695.33   39.10
   2   1  -3 4343.67  236.18
   2   1  -3 3936.71  233.28
  -2  -1   3 4746.92  238.48
   1   1  -3  167.78   10.50
   1   1  -3  177.68   10.90
  -1  -1   3  177.48   10.70
  -1  -1   3  176.58   10.90
   0   1  -3  274.57   15.70
   0   1  -3  276.27   15.80
   0  -1   3  254.37   15.50
   0  -1   3  278.07   15.90
  -1   1  -3 6311.07  346.77
   1  -1   3 5927.01  344.17
   1  -1   3 7026.80  351.76
  -2   1  -3  453.75   28.60
  -2   1  -3  552.34   29.10
   2  -1   3  468.85   28.10
   2  -1   3  552.84   29.30
  -3   1  -3  104.69    6.90
  -3   1  -3   80.39    6.60
   3  -1   3   82.39    6.70
   3  -1   3   91.49    6.10
  -4   1  -3 2242.18  126.69
  -4   1  -3 2391.26  127.69
   4  -1   3 2237.48  125.99
   4  -1   3 2363.16  127.39
  -5   1  -3 1261.67   71.69
  -5   1  -3 1235.28   71.69
   5  -1   3 1326.97   71.69
   5  -1   3 1269.47   71.59
  -6   1  -3  275.17   19.10
  -6   1  -3  300.07   18.60
   6  -1   3  273.77   17.70
   6  -1   3  281.47   18.40
  -7   1  -3  129.29   10.10
  -7   1  -3  135.69   10.90
   7  -1   3  131.69    9.70
   7  -1   3  122.59   10.60
   8  -1   3  472.65   30.50
   8  -1   3  484.85   29.20
  -9   1  -3  117.29   11.50
  -9   1  -3  139.49   10.80
   9  -1   3  119.09    9.90
 -10   1  -3   15.60    3.30
 -10   1  -3   17.20    8.70
  10  -1   3   17.90    4.00
  10  -1   3   16.00    3.20
  10   0  -3  887.11   52.29
  10   0  -3  853.61   50.09
 -10   0   3  939.01   49.60
 -10   0   3  762.02   51.79
   9   0  -3   31.50    4.10
   9   0  -3   32.40    4.50
  -9   0   3   33.00    3.40
  -9   0   3   26.00    4.80
   8   0  -3  209.08   14.90
   8   0  -3  244.98   16.50
  -8   0   3  212.18   16.20
  -8   0   3  223.38   14.30
   7   0  -3  986.90   55.99
   7   0  -3  968.00   55.09
  -7   0   3  923.91   55.89
  -7   0   3  958.30   53.79
   6   0  -3  525.25   30.90
   6   0  -3  502.75   31.40
  -6   0   3  548.25   32.30
  -6   0   3  521.35   30.20
   5   0  -3  772.92   45.40
   5   0  -3  849.12   45.60
  -5   0   3  768.42   44.10
  -5   0   3  757.52   45.50
   4   0  -3  264.77   17.40
   4   0  -3  281.27   17.40
  -4   0   3  275.47   17.70
  -4   0   3  296.67   17.10
   3   0  -3 1382.46   76.09
   3   0  -3 1387.46   75.89
  -3   0   3 1406.36   76.49
  -3   0   3 1295.77   74.89
   2   0  -3 1019.90   55.39
   2   0  -3  981.70   55.09
  -2   0   3 1008.90   55.59
  -2   0   3  960.20   54.79
   1   0  -3  108.89    7.30
   1   0  -3  125.09    7.50
  -1   0   3  125.19    7.60
  -1   0   3  120.99    7.30
   0   0  -3 3307.87  194.38
   0   0   3 4152.58  200.08
   0   0   3 3425.36  195.08
  -1   0  -3   85.89    5.10
  -1   0  -3   73.49    5.10
   1   0   3   85.89    5.10
   1   0   3   75.49    4.90
  -2   0  -3  574.04   31.70
  -2   0  -3  603.54   31.90
   2   0   3  538.85   31.00
   2   0   3  534.55   31.40
  -3   0  -3 2076.89  109.09
  -3   0  -3 1736.23  106.99
   3   0   3 2109.19  109.19
   3   0   3 1972.90  107.89
  -4   0  -3  203.88   13.70
  -4   0  -3  201.38   13.70
   4   0   3  213.78   13.50
   4   0   3  231.28   14.10
  -5   0  -3  207.08   13.50
  -5   0  -3  198.28   13.70
   5   0   3  182.58   13.20
   5   0   3  205.68   13.50
  -6   0  -3  486.75   28.20
  -6   0  -3  465.75   28.40
   6   0   3  434.36   27.70
   6   0   3  433.36   27.30
  -7   0  -3  777.52   45.70
  -7   0  -3  786.12   47.80
   7   0   3  781.52   45.30
  -8   0  -3   45.60    6.30
  -8   0  -3   39.90    5.40
   8   0   3   39.90    5.00
   8   0   3   41.70    5.70
  -9   0  -3   52.79    7.00
  -9   0  -3   56.59    6.20
   9   0   3   49.20    6.40
   9   0   3   49.20    5.30
 -10   0  -3  524.55   31.50
 -10   0  -3  452.35   32.30
  10   0   3  520.55   33.00
  10   0   3  513.45  249.88
  10  -1  -3   17.90    3.80
  10  -1  -3   17.70    3.30
 -10   1   3   19.60    2.70
 -10   1   3    9.90    3.40
   9  -1  -3  266.87   17.60
   9  -1  -3  287.57   19.40
  -9   1   3  246.18   16.20
   8  -1  -3 1011.90   60.29
   8  -1  -3 1014.40   58.99
  -8   1   3 1063.19   61.39
  -8   1   3 1049.99   58.19
   7  -1  -3  231.98   15.30
  -7   1   3  220.38   14.20
   6  -1  -3  509.25   33.40
  -6   1   3  603.34   34.40
  -6   1   3  546.85   31.70
   5  -1  -3 2063.19  114.59
   5  -1  -3 2095.89  114.49
  -5   1   3 2021.70  114.69
  -5   1   3 2093.09  113.59
   4  -1  -3 3076.59  164.58
   4  -1  -3 2883.91  163.48
  -4   1   3 2997.70  163.38
  -4   1   3 3044.70  164.88
   3  -1  -3   -0.20    0.70
   3  -1  -3    1.80    0.90
  -3   1   3    0.60    0.80
  -3   1   3    0.70    0.70
   2  -1  -3 1183.78   62.29
   2  -1  -3 1160.08   61.99
  -2   1   3 1060.69   61.59
  -2   1   3 1078.19   61.09
   1  -1  -3 5529.15  329.77
   1  -1  -3 6930.01  338.87
  -1   1   3 6065.49  333.07
  -1  -1  -3    6.30    0.70
  -1  -1  -3    6.10    0.70
   1   1   3    5.20    0.60
   1   1   3    5.60    0.70
  -2  -1  -3 5446.96  266.47
  -2  -1  -3 4036.30  257.37
   2   1   3 4395.96  259.47
   2   1   3 5575.64  267.27
  -3  -1  -3  713.83   42.10
  -3  -1  -3  743.73   42.40
   3   1   3  772.42   42.40
   3   1   3  778.72   42.90
  -4  -1  -3    4.70    1.30
  -4  -1  -3    3.70    1.40
   4   1   3    6.10    1.60
  -5  -1  -3 1338.27   76.69
  -5  -1  -3 1359.46   76.19
   5   1   3 1241.08   75.59
   5   1   3 1528.85   78.29
  -6  -1  -3  469.15   29.50
  -6  -1  -3  455.05   28.70
   6   1   3  518.35   29.60
   6   1   3  469.25   29.20
  -7  -1  -3  248.08   17.30
  -7  -1  -3  240.28   18.30
   7   1   3  280.07   17.50
  -8  -1  -3   65.59    7.70
  -8  -1  -3   73.99    7.10
   8   1   3   67.09    6.40
   8   1   3   71.39    7.50
  -9  -1  -3  222.58   18.60
  -9  -1  -3  270.57   17.70
   9   1   3  245.98   17.20
   9   1   3  258.07   18.40
  10  -2  -3   57.79    7.90
  10  -2  -3   57.79    6.70
 -10   2   3   68.19    6.00
   9  -2  -3 1024.40   58.09
   9  -2  -3  881.01   58.09
  -9   2   3 1076.09   60.89
  -9   2   3 1038.70   56.79
   8  -2  -3   39.10    5.30
   8  -2  -3   44.90    4.80
  -8   2   3   44.00    4.10
  -8   2   3   45.40    6.10
   7  -2  -3  232.98   15.10
  -7   2   3  221.38   14.10
   6  -2  -3 1445.16   79.69
   6  -2  -3 1366.46   79.79
  -6   2   3 1436.56   81.09
  -6   2   3 1441.46   78.79
   5  -2  -3  675.03   41.20
   5  -2  -3  772.72   41.80
  -5   2   3  674.53   40.20
  -5   2   3  767.82   42.70
   4  -2  -3 1205.78   71.69
   4  -2  -3 1349.86   72.69
  -4   2   3 1278.17   71.49
  -4   2   3 1369.96   73.59
   3  -2  -3   90.79    6.30
   3  -2  -3   85.09    6.20
  -3   2   3   98.89    6.10
  -3   2   3   88.69    6.60
   2  -2  -3 1788.12   96.79
   2  -2  -3 1724.83   96.49
  -2   2   3 1735.33   96.19
  -2   2   3 1830.22   97.39
   1  -2  -3  331.17   19.30
   1  -2  -3  361.66   19.70
  -1   2   3  412.26   20.20
  -1   2   3  294.47   19.20
  -1  -2  -3 3548.45  184.68
   1   2   3 3190.18  182.08
  -2  -2  -3  114.09    6.90
  -2  -2  -3  110.09    7.20
   2   2   3  112.49    7.30
   2   2   3  109.09    7.10
  -3  -2  -3  262.67   15.90
  -3  -2  -3  293.87   16.90
   3   2   3  259.67   16.40
   3   2   3  274.27   16.50
  -4  -2  -3  847.92   49.50
   4   2   3  936.71   50.99
  -5  -2  -3  181.88   13.10
  -5  -2  -3  191.68   12.20
   5   2   3  170.88   12.80
   5   2   3  196.78   13.30
  -6  -2  -3  154.18   11.40
  -6  -2  -3  125.49    9.80
   6   2   3  122.59   10.40
   6   2   3  127.49   10.80
  -7  -2  -3  297.27   19.20
  -7  -2  -3  279.57   19.60
   7   2   3  312.77   19.50
   7   2   3  261.17   19.10
  -8  -2  -3  418.46   29.50
  -8  -2  -3  516.05   29.60
   8   2   3  439.46   29.60
   8   2   3  468.85   28.60
  -9  -2  -3  121.09   11.80
  10  -3  -3  512.65   31.70
  10  -3  -3  485.05   32.40
 -10   3   3  584.04   31.30
 -10   3   3  453.25   33.10
   9  -3  -3   44.30    5.30
   9  -3  -3   38.90    5.50
  -9   3   3   42.60    6.80
  -9   3   3   49.50    4.80
   8  -3  -3  189.38   14.70
   8  -3  -3  186.78   13.70
  -8   3   3  202.18   15.70
  -8   3   3  203.78   13.10
   7  -3  -3 1413.96   77.79
  -7   3   3 1341.67   76.19
   6  -3  -3  315.17   18.80
   6  -3  -3  296.87   19.30
  -6   3   3  283.57   20.20
  -6   3   3  286.57   17.60
   5  -3  -3  246.18   16.30
   5  -3  -3  271.37   16.20
  -5   3   3  262.47   15.40
  -5   3   3  234.78   16.90
   4  -3  -3 2670.43  146.49
   4  -3  -3 2619.64  145.99
  -4   3   3 2762.22  147.89
  -4   3   3 2635.94  145.49
   3  -3  -3 3412.06  191.98
   3  -3  -3 3607.64  192.68
  -3   3   3 3648.03  193.58
  -3   3   3 3458.75  191.68
   2  -3  -3   24.00    2.30
   2  -3  -3   16.60    1.80
  -2   3   3   23.80    2.30
  -2   3   3   16.90    2.10
   1  -3  -3  815.02   46.40
   1  -3  -3  838.52   46.80
  -1   3   3  954.00   47.70
  -1   3   3  813.02   46.60
  -1  -3  -3  207.68   12.40
  -1  -3  -3  225.78   12.40
   1   3   3  232.58   12.50
   1   3   3  216.08   12.50
  -2  -3  -3   57.99    5.70
  -2  -3  -3   57.09    4.40
   2   3   3   57.19    4.30
   2   3   3   59.49    4.10
  -3  -3  -3 2882.41  157.38
  -3  -3  -3 2798.52  155.78
   3   3   3 2785.42  156.58
   3   3   3 3019.50  157.78
  -4  -3  -3  337.57   19.30
  -4  -3  -3  317.97   21.10
   4   3   3  325.27   20.00
  -5  -3  -3   22.60    3.80
  -5  -3  -3   25.10    3.30
   5   3   3   28.60    3.90
   5   3   3   28.90    3.80
  -6  -3  -3  778.62   44.20
  -6  -3  -3  690.43   41.90
   6   3   3  760.92   43.30
   6   3   3  675.33   42.30
  -7  -3  -3  214.38   17.70
  -7  -3  -3  276.07   63.89
   7   3   3  250.67   17.60
   7   3   3  272.27   17.80
  -8  -3  -3  148.89   11.50
  -8  -3  -3  136.89   12.60
   8   3   3  138.09   11.90
   8   3   3  105.29    9.80
 -10   4   3   21.10    5.00
 -10   4   3   35.20    4.20
   9  -4  -3   13.50    3.20
   9  -4  -3   12.20    2.70
  -9   4   3   14.20    2.60
  -9   4   3    7.00    2.60
   8  -4  -3  959.00   63.29
  -8   4   3 1302.57   65.39
   7  -4  -3   45.50    5.10
  -7   4   3   51.99    4.70
   6  -4  -3  216.48   15.60
   6  -4  -3  279.87   16.50
  -6   4   3  198.98   16.40
  -6   4   3  274.27   15.80
   5  -4  -3  921.31   54.89
   5  -4  -3  966.30   55.09
  -5   4   3  981.70   54.69
  -5   4   3 1012.10   56.69
   4  -4  -3 1128.49   60.79
   4  -4  -3 1049.89   60.29
  -4   4   3 1054.59   61.09
   3  -4  -3  812.52   52.49
   3  -4  -3 1050.19   54.59
  -3   4   3 1024.80   54.59
  -3   4   3  982.30   54.39
   2  -4  -3  224.18   14.80
   2  -4  -3  276.37   15.70
  -2   4   3  258.37   15.80
  -2   4   3  288.47   15.90
   1  -4  -3 1555.74   79.89
   1  -4  -3 1288.27   77.59
  -1   4   3 1492.85   79.39
   0  -4  -3  562.64   29.10
   0  -4  -3  479.75   28.40
   0   4   3  524.05   28.90
   0   4   3  509.95   28.70
  -1  -4  -3   16.90    1.40
  -1  -4  -3   16.70    1.50
   1   4   3   15.90    1.50
   1   4   3   15.30    1.40
  -2  -4  -3 1194.18   64.79
  -2  -4  -3 1123.79   63.49
   2   4   3 1217.78   64.59
   2   4   3 1131.79   64.39
  -3  -4  -3   10.10    1.40
  -3  -4  -3    9.60    2.00
   3   4   3    9.30    1.60
   3   4   3   10.80    1.60
  -4  -4  -3  105.39    7.50
  -4  -4  -3  124.99    9.10
   4   4   3  111.39    8.20
  -5  -4  -3  644.24   36.50
  -5  -4  -3  620.24   34.50
   5   4   3  603.44   98.79
   5   4   3  527.55   34.70
  -6  -4  -3  120.59   10.80
  -6  -4  -3  117.69   93.79
   6   4   3  140.59   10.90
   6   4   3  127.59   10.50
  -7  -4  -3  279.07   19.90
  -7  -4  -3  269.67   18.80
   7   4   3  258.47   18.70
  10  -5  -3   10.60    2.80
  10  -5  -3    8.50    2.10
 -10   5   3    9.80    2.40
 -10   5   3    7.30    3.00
   9  -5  -3  937.61   52.29
   9  -5  -3  833.42   52.39
  -9   5   3  927.51   52.79
   8  -5  -3   72.89    6.60
   8  -5  -3   63.19    7.10
  -8   5   3   86.09    7.30
   7  -5  -3   98.59    8.50
   7  -5  -3  103.59    8.20
  -7   5   3  107.89    8.50
   6  -5  -3 1467.15   82.69
   6  -5  -3 1465.15   83.49
  -6   5   3 1527.25   83.89
   5  -5  -3  336.17   21.40
   5  -5  -3  372.06   21.80
  -5   5   3  311.37   22.50
  -5   5   3  415.66   22.60
   4  -5  -3  108.59    7.20
  -4   5   3   81.69    7.60
   3  -5  -3 1945.91  107.39
  -3   5   3 1937.71  107.29
   2  -5  -3 2619.34  137.89
   2  -5  -3 2746.63  138.19
  -2   5   3 2082.69  134.69
  -2   5   3 2597.94  137.69
   1  -5  -3    0.70    0.40
   1  -5  -3    0.80    0.60
  -1   5   3    1.70    0.80
  -1   5   3    1.00    0.60
   0  -5  -3  715.03   41.20
   0  -5  -3  741.33   41.20
   0   5   3  773.92   41.50
   0   5   3  762.32   41.80
  -1  -5  -3 2633.24  152.38
  -1  -5  -3 2800.72  153.48
   1   5   3 2797.22  153.48
   1   5   3 3072.49  155.68
  -2  -5  -3   63.19    4.80
  -2  -5  -3   63.49    4.20
   2   5   3   62.19    4.80
   2   5   3   61.99    4.50
  -3  -5  -3   33.60    3.60
  -3  -5  -3   36.50    3.10
   3   5   3   39.00    3.90
   3   5   3   37.00    3.50
  -4  -5  -3 2157.18  117.79
  -4  -5  -3 2077.19  115.49
   4   5   3 2104.79  116.49
  -5  -5  -3  204.98   16.80
  -5  -5  -3  214.18   15.40
   5   5   3  238.28   16.40
   5   5   3  224.98   15.30
  -6  -5  -3   29.90    4.80
  -6  -5  -3    9.30    2.80
   6   5   3   10.90    2.90
   6   5   3   27.90    4.40
  10  -6  -3  863.51   49.10
  10  -6  -3  755.32   49.10
 -10   6   3  928.31   50.19
   9  -6  -3   30.90    3.80
  -9   6   3   29.60    4.00
   8  -6  -3    1.50    1.00
   8  -6  -3    1.90    1.40
  -8   6   3    2.00    1.20
  -8   6   3    1.00    1.40
   7  -6  -3 1286.37   73.49
   7  -6  -3 1353.56   74.59
  -7   6   3 1296.37   73.99
   6  -6  -3  100.89    8.40
   6  -6  -3  112.79    8.50
  -6   6   3  132.89    9.20
  -6   6   3  119.29   10.20
   5  -6  -3  173.48   11.70
   5  -6  -3  173.78   11.30
  -5   6   3  141.69   12.00
  -5   6   3  184.78   12.30
   4  -6  -3 1287.17   67.99
   4  -6  -3 1287.77   66.99
  -4   6   3 1129.29   66.89
  -4   6   3 1069.09   66.79
   3  -6  -3  587.84   32.30
   3  -6  -3  548.65   33.00
  -3   6   3  611.54   33.80
  -3   6   3  511.35   32.80
   2  -6  -3 1367.46   73.59
   2  -6  -3 1329.17   74.29
  -2   6   3 1289.37   73.99
  -2   6   3 1358.16   74.59
   1  -6  -3  117.39    8.30
   1  -6  -3  139.89    8.30
  -1   6   3  133.79    8.80
  -1   6   3  127.39    8.70
   0  -6  -3  738.13   42.90
   0  -6  -3  767.82   42.80
   0   6   3  790.02   43.00
   0   6   3  796.52   43.50
  -1  -6  -3  133.29    8.60
  -1  -6  -3  146.59    8.80
  -2  -6  -3    1.00    0.60
  -2  -6  -3    1.90    0.80
   2   6   3    4.80    1.10
   2   6   3    2.20    0.80
  -3  -6  -3  686.53   37.50
  -3  -6  -3  654.43   38.00
   3   6   3  742.03   47.50
   3   6   3  610.54   37.70
  -4  -6  -3    4.00    1.20
  -4  -6  -3    3.30    1.40
   4   6   3    3.90    1.40
   4   6   3    1.70    2.60
  -5  -6  -3  111.79    8.50
   5   6   3  139.39   10.20
   5   6   3  101.09    9.10
  10  -7  -3  226.48   49.70
  10  -7  -3  357.76   22.20
 -10   7   3  371.56   22.90
   9  -7  -3    1.50    1.10
   9  -7  -3    1.60    1.10
  -9   7   3    1.70    1.20
  -9   7   3   -0.30    1.30
   8  -7  -3  939.61   56.29
   8  -7  -3  994.30   57.39
  -8   7   3 1068.19   57.99
   7  -7  -3   79.29    7.20
   7  -7  -3   85.59    7.40
  -7   7   3  112.69    8.70
   6  -7  -3   63.19    5.80
   6  -7  -3   65.99    5.70
  -6   7   3   66.99    6.60
  -6   7   3   65.79    7.00
   5  -7  -3 1465.85   79.69
   5  -7  -3 1478.95   80.99
  -5   7   3 1394.96   80.69
  -5   7   3 1384.76   80.79
   4  -7  -3  441.16   23.60
   4  -7  -3  366.56   23.90
  -4   7   3  372.16   24.30
  -4   7   3  367.06   24.20
   3  -7  -3   65.29    5.80
   3  -7  -3   56.19    4.60
  -3   7   3   61.49    5.80
  -3   7   3   64.39    5.80
   2  -7  -3 1251.47   72.79
   2  -7  -3 1298.57   71.89
  -2   7   3 1311.07   73.39
  -2   7   3 1366.46   73.69
   1  -7  -3 1673.43   89.09
   1  -7  -3 1575.44   88.89
  -1   7   3 1585.54   89.19
  -1   7   3 1618.34   89.49
   0  -7  -3    3.80    0.90
   0  -7  -3    3.70    1.00
   0   7   3    3.80    1.00
   0   7   3    2.40    1.00
  -1  -7  -3  429.16   24.90
  -1  -7  -3  431.46   24.80
   1   7   3  440.16   25.20
   1   7   3  445.26   25.00
  -2  -7  -3 1993.20  110.89
  -2  -7  -3 2034.70  111.69
   2   7   3 2073.19  111.89
   2   7   3 2032.10  111.59
  -3  -7  -3   69.09    5.00
  -3  -7  -3   68.69    5.70
   3   7   3   70.89    5.70
   3   7   3   70.39    5.70
  -4  -7  -3   78.49    5.90
  -4  -7  -3   76.09    6.70
   4   7   3   83.69    6.70
  -5  -7  -3  904.61   50.49
  -5  -7  -3  814.42   48.90
  10  -8  -3  105.39    9.40
   9  -8  -3  782.72   48.20
   9  -8  -3  819.52   48.30
  -9   8   3  916.21   50.09
   8  -8  -3    2.20    1.50
  -8   8   3   -0.70   24.30
   7  -8  -3    3.40    1.50
   7  -8  -3    2.40    1.10
  -7   8   3    2.90    1.50
  -7   8   3    1.60    1.50
   6  -8  -3 1331.27   75.09
   6  -8  -3 1331.07   74.29
  -6   8   3 1326.57   75.89
   5  -8  -3   47.20    5.20
   5  -8  -3   51.89    4.50
  -5   8   3   43.10    5.50
  -5   8   3   41.30    5.30
   4  -8  -3  310.57   18.00
   4  -8  -3  268.77   19.20
  -4   8   3  314.17   19.90
  -4   8   3  276.27   19.10
   3  -8  -3  824.02   48.70
   3  -8  -3  882.41   47.40
  -3   8   3  846.42   48.60
  -3   8   3  808.32   48.50
   2  -8  -3  230.38   14.80
  -2   8   3  231.68   15.50
  -2   8   3  246.18   15.50
   1  -8  -3  361.36   22.00
   1  -8  -3  366.56   22.60
  -1   8   3  408.76   23.70
  -1   8   3  379.46   22.80
   0  -8  -3  193.58   11.80
   0  -8  -3  192.28   12.20
   0   8   3  187.78   12.40
   0   8   3  183.58   11.80
  -1  -8  -3  405.86   23.80
  -1  -8  -3  406.76   40.60
   1   8   3  426.76   24.30
   1   8   3  405.06   23.60
  -2  -8  -3   95.19    6.10
  -2  -8  -3   88.19    6.40
   2   8   3   93.29    6.60
   2   8   3   88.29    6.50
  -3  -8  -3    7.20    1.60
  -3  -8  -3   10.10    2.10
   3   8   3    2.80   44.60
   3   8   3    3.40    1.50
  10  -9  -3  170.88   12.00
 -10   9   3  142.39   11.80
   9  -9  -3  188.98   13.50
   8  -9  -3    1.10    1.00
   8  -9  -3    0.80    0.90
  -8   9   3    0.40    1.30
  -8   9   3    0.50    1.10
   7  -9  -3  806.12   46.20
   7  -9  -3  813.92   47.60
  -7   9   3  830.12   48.70
   6  -9  -3   48.40    4.30
  -6   9   3   36.50    5.10
   5  -9  -3   33.00    4.40
   5  -9  -3   21.40    2.70
  -5   9   3   27.70    4.60
  -5   9   3   18.90    3.80
  -4   9   3 1036.00   62.49
  -4   9   3 1163.98   64.29
   3  -9  -3  331.27   18.70
   3  -9  -3  299.47   20.10
  -3   9   3  305.27   19.90
  -3   9   3  295.77   20.00
   2  -9  -3   11.30    1.70
  -2   9   3   14.20    2.70
   1  -9  -3  845.92   48.50
  -1   9   3  850.71   49.00
   0  -9  -3 1214.28   68.29
   0  -9  -3 1249.97   68.99
   0   9   3 1277.57   69.69
   0   9   3 1193.18   68.69
  -1  -9  -3   14.60    2.00
  -1  -9  -3   18.80    2.20
   1   9   3    8.70    2.10
   1   9   3   15.00    2.00
  -2  -9  -3  360.66   21.00
  -2  -9  -3  380.56   22.00
   2   9   3  356.56   21.20
   2   9   3  367.66   21.50
   9 -10  -3   46.40  115.69
  -9  10   3    0.40   25.60
   8 -10  -3  464.95   28.00
   7 -10  -3   10.10    2.60
   7 -10  -3    8.40    2.00
  -7  10   3    4.40    2.10
  -7  10   3    9.80    2.90
   6 -10  -3    8.00    2.40
   6 -10  -3    4.60    1.30
  -6  10   3    2.30    1.60
  -6  10   3    5.00    2.30
   5 -10  -3 1082.79   64.59
   5 -10  -3 1108.59   62.29
  -5  10   3 1142.09   65.79
   4 -10  -3   36.00    4.90
   4 -10  -3   35.40    3.60
  -4  10   3   21.10    4.00
  -4  10   3   35.00    4.90
   3 -10  -3   63.59    5.10
   3 -10  -3   64.19    6.80
  -3  10   3   68.29    7.00
  -3  10   3   63.29    6.30
   2 -10  -3  533.55   31.10
   2 -10  -3  518.45   29.40
  -2  10   3  497.85   30.70
  -2  10   3  487.95   31.00
   1 -10  -3   84.29    6.20
   1 -10  -3   84.69    7.00
  -1  10   3   88.89    7.60
  -1  10   3   73.09    7.00
   0 -10  -3  179.98   17.70
   0 -10  -3  171.88   11.90
   0  10   3  200.28   12.60
   0  10   3  173.18   12.50
  -1 -10  -3   96.09    6.20
  -1 -10  -3   88.19    6.20
   1  10   3   65.69    6.20
  -9  11   3    0.30   17.80
   8 -11  -3   68.79    6.80
  -8  11   3    1.30  114.29
   7 -11  -3    4.00    1.30
   7 -11  -3    2.20    1.60
  -7  11   3    0.80    1.30
  -7  11   3    3.10    2.10
   6 -11  -3  567.44   35.10
   6 -11  -3  562.24   32.20
  -6  11   3  528.55   35.60
   5 -11  -3    8.70    1.80
  -5  11   3    2.60    2.00
   4 -11  -3    5.00    2.00
   4 -11  -3    2.20    1.10
  -4  11   3    4.00    2.00
  -4  11   3    2.80    1.70
   3 -11  -3  721.93   42.10
   3 -11  -3  707.63   39.60
  -3  11   3  680.83   41.10
  -3  11   3  649.24   41.60
   2 -11  -3  237.38   16.50
   2 -11  -3  262.07   15.40
  -2  11   3  245.18   16.70
  -2  11   3  237.88   17.30
   1 -11  -3    2.30    1.00
  -1  11   3    1.10    1.30
  -1  11   3    1.60    1.30
  -8  12   3   99.39   10.40
  -7  12   3  259.37   18.90
   6 -12  -3    3.00    1.90
   6 -12  -3    4.10    1.30
  -6  12   3    3.40    2.20
  -6  12   3    0.70    1.30
   5 -12  -3    2.10    1.60
   5 -12  -3    2.50    1.20
  -5  12   3    1.60    1.70
  -5  12   3    1.90    1.50
   4 -12  -3  672.73   38.90
   4 -12  -3  691.43   42.30
  -4  12   3  660.43   41.70
   3 -12  -3    7.20    1.80
   3 -12  -3    8.10    2.50
  -3  12   3    2.00    1.90
  -3  12   3    4.80    2.20
   2 -12  -3   31.30    3.40
   2 -12  -3   31.10    4.70
   8 -13  -3  102.39   10.00
  -8  13   3   93.09   10.60
   7 -13  -3   74.69    6.70
   7 -13  -3  114.29   10.30
  -7  13   3   73.99    9.70
  -7  13   3    5.10   31.40
   6 -13  -3    5.90    1.70
   6 -13  -3    3.60    2.20
  -6  13   3    0.30    1.70
  -6  13   3    5.00    2.70
   5 -13  -3  281.97   17.60
   5 -13  -3  270.67   20.60
  -5  13   3   -3.60  101.39
   1  15  -4    9.90    5.00
  -1 -15   4    9.00    2.80
   0  15  -4    5.20    2.30
   0  15  -4   14.10    3.50
   0 -15   4   10.20    2.80
   0 -15   4   10.90    3.60
  -1  15  -4    4.70    2.20
  -1  15  -4    7.80    2.80
   1 -15   4   12.30    3.70
   1 -15   4    8.50    2.50
  -2  15  -4    8.50    3.00
  -2  15  -4    0.60    1.60
   2 -15   4    3.90    2.00
   2 -15   4    8.30    2.80
  -3  15  -4  108.89    8.70
  -3  15  -4   89.39   10.10
   3 -15   4  104.49   10.00
   3 -15   4  115.69    8.50
  -4  15  -4    0.40    1.40
  -4  15  -4    0.60    0.70
   4 -15   4    0.20    1.00
   2  14  -4    1.00   20.30
   2  14  -4    1.90    1.30
  -2 -14   4    1.70    1.60
  -2 -14   4    2.00    1.70
   1  14  -4   23.70    4.50
   1  14  -4   16.00    3.30
  -1 -14   4   20.20    3.70
  -1 -14   4   29.60    5.10
   0  14  -4  193.48   14.80
   0  14  -4  231.18   17.00
   0 -14   4  250.27   17.40
   0 -14   4  202.28   14.90
  -1  14  -4   37.90    4.80
   1 -14   4   34.40    4.70
  -2  14  -4   11.40    2.70
   2 -14   4   22.30    4.20
   2 -14   4   14.10    3.00
  -3  14  -4  208.08   14.20
  -3  14  -4  209.28   16.30
   3 -14   4  213.78   14.20
   3 -14   4  198.28   16.70
  -4  14  -4  162.18   14.20
  -4  14  -4  160.38   11.90
   4 -14   4  167.78   11.80
   4 -14   4  170.38   14.50
  -5  14  -4    4.60    1.70
  -5  14  -4    3.50    2.10
   5 -14   4    2.80    1.80
   5 -14   4    4.30    1.70
  -6  14  -4   34.10    6.30
   6 -14   4   45.00    6.40
  -4 -13   4   63.49    6.60
  -4 -13   4   60.29    7.00
   3  13  -4    2.70    1.50
   3  13  -4    3.20    2.00
  -3 -13   4    6.10    2.20
  -3 -13   4    5.40    2.00
   2  13  -4   14.20    3.20
  -2 -13   4   11.40    2.90
   1  13  -4   58.79    7.20
  -1 -13   4   77.99    7.70
   0  13  -4    8.00    2.70
   0  13  -4    8.60    2.30
   0 -13   4    9.40    2.50
   0 -13   4    9.20    3.20
  -1  13  -4   39.90    5.60
  -1  13  -4   34.20    4.60
   1 -13   4   41.50    5.50
   1 -13   4   30.80    4.50
  -2  13  -4   14.20    3.00
  -2  13  -4   15.30    3.60
   2 -13   4   12.70    2.80
   2 -13   4   21.50    3.90
  -3  13  -4    0.90    0.90
  -3  13  -4    1.40    1.40
   3 -13   4    1.50    1.20
   3 -13   4    2.90    1.80
  -4  13  -4  197.38   13.60
  -4  13  -4  198.58   15.70
   4 -13   4  202.08   13.60
   4 -13   4  180.28   15.10
  -5  13  -4   20.70    4.90
  -5  13  -4   22.10    3.60
   5 -13   4   22.40    4.90
   5 -13   4   33.60    4.30
  -6  13  -4    0.10    1.20
  -6  13  -4    0.10    0.90
   6 -13   4    0.10    1.10
   6 -13   4    0.80    0.80
  -7  13  -4   35.90    6.40
   7 -13   4   63.59    7.10
   5  12  -4    6.60    2.30
   5  12  -4    5.00    2.00
  -5 -12   4    5.10    1.80
  -5 -12   4    7.10    2.30
   4  12  -4   13.80    3.20
   4  12  -4   16.00    3.50
  -4 -12   4   20.70    3.60
  -4 -12   4   15.40    3.30
   3  12  -4   29.60    4.80
  -3 -12   4   37.40    4.90
  -3 -12   4   30.70    4.50
   2  12  -4  205.68   15.60
   2  12  -4  198.78   14.90
  -2 -12   4  212.18   15.20
  -2 -12   4  197.48   14.80
   1  12  -4    3.40    1.90
   1  12  -4    5.60    2.00
  -1 -12   4    3.90    1.70
  -1 -12   4    3.70    2.60
   0  12  -4   47.70    5.50
   0  12  -4   50.69    6.30
   0 -12   4   70.19    7.70
   0 -12   4   49.80    5.70
  -1  12  -4  233.48   16.80
  -1  12  -4  207.88   15.00
   1 -12   4  216.28   15.10
   1 -12   4  236.68   16.50
  -2  12  -4  109.19    9.50
  -2  12  -4   88.39    8.00
   2 -12   4  107.29    9.80
   2 -12   4   86.49    7.90
  -3  12  -4    7.50    2.00
  -3  12  -4    8.50    2.70
   3 -12   4    4.00    1.70
   3 -12   4    8.50    2.70
  -4  12  -4  217.78   17.00
  -4  12  -4  228.08   15.00
   4 -12   4  227.88   17.20
   4 -12   4  221.98   14.80
  -5  12  -4  324.07   23.00
   5 -12   4  304.77   22.40
  -6  12  -4    2.90    2.10
  -6  12  -4    4.50    1.80
   6 -12   4    5.60    1.70
   6 -12   4    4.20    2.20
  -7  12  -4   13.70    3.80
  -7  12  -4   16.00    3.30
   7 -12   4   16.70    2.60
   7 -12   4   17.90    4.00
  -8  12  -4  116.39   11.60
   8 -12   4  122.89   10.80
   6  11  -4   42.80    6.00
  -6 -11   4   54.69    5.50
   5  11  -4    4.00    1.80
   5  11  -4    3.90    1.80
  -5 -11   4    3.50    1.50
  -5 -11   4    1.70    1.50
   4  11  -4  138.09   11.80
  -4 -11   4  147.99   11.40
   3  11  -4  156.48   12.70
   3  11  -4  159.68   12.50
  -3 -11   4  168.18   12.50
  -3 -11   4  151.78   12.10
   2  11  -4    2.90    1.40
   2  11  -4    3.10    1.60
  -2 -11   4    3.10    1.50
  -2 -11   4    2.60    1.80
   1  11  -4    3.60    1.70
   1  11  -4    4.00    1.60
  -1 -11   4    4.90    1.90
  -1 -11   4    5.00    2.70
   0  11  -4   90.79    8.20
   0  11  -4   94.79    8.90
   0 -11   4   92.69    8.10
   0 -11   4  102.69    8.90
  -1  11  -4   12.10    2.50
   1 -11   4   11.80    2.50
  -2  11  -4  103.19    8.40
  -2  11  -4  116.59    9.90
   2 -11   4   99.79    8.50
   2 -11   4  113.39   10.00
  -3  11  -4   19.70    3.00
  -3  11  -4   12.70    3.20
   3 -11   4   15.20    3.50
  -4  11  -4   12.20    3.20
  -4  11  -4    9.30    2.10
   4 -11   4   13.00    2.40
   4 -11   4   12.50    3.10
  -5  11  -4  244.58   17.80
  -5  11  -4  224.38   15.20
   5 -11   4  232.88   15.50
   5 -11   4  191.58   16.40
  -6  11  -4   22.00    4.80
   6 -11   4   36.80    5.50
  -7  11  -4    5.70    2.40
  -7  11  -4    5.70    1.90
   7 -11   4    4.90    1.40
   7 -11   4    5.80    2.30
  -8  11  -4   24.30    4.70
  -8  11  -4   25.70    4.00
   8 -11   4   29.30    4.50
   8 -11   4   24.80    3.10
   6  10  -4   33.10    4.90
   6  10  -4   25.30    4.50
  -6 -10   4   34.70    5.10
  -6 -10   4   34.50    4.10
   5  10  -4   22.50    4.10
  -5 -10   4   25.50    3.90
   4  10  -4   57.29    6.40
   4  10  -4   60.49    6.50
  -4 -10   4   56.19    6.60
   3  10  -4   18.20    3.60
   3  10  -4   21.80    3.70
  -3 -10   4   22.40    3.60
  -3 -10   4   18.50    3.50
   2  10  -4   45.50    5.40
  -2 -10   4   42.10    5.10
   1  10  -4  217.98   15.40
   1  10  -4  219.78   16.10
  -1 -10   4  202.28   18.30
  -1 -10   4  211.88   15.10
   0  10  -4   10.10    2.70
   0 -10   4   10.00    2.40
  -1  10  -4    7.60    2.30
  -2  10  -4  363.96   23.40
   2 -10   4  338.47   23.40
  -3  10  -4  314.67   20.20
  -3  10  -4  255.77   17.80
   3 -10   4  290.07   20.00
   3 -10   4  272.27   18.00
  -4  10  -4    8.80    2.00
  -4  10  -4    6.40    2.30
   4 -10   4    8.50    2.60
   4 -10   4    7.20    1.80
  -5  10  -4  162.18   11.70
  -5  10  -4  159.28   13.60
   5 -10   4  160.08   11.70
   5 -10   4  164.38   13.80
  -6  10  -4  296.87   21.80
  -6  10  -4  319.17   20.40
   6 -10   4  289.97   21.10
   6 -10   4  297.27   18.80
  -7  10  -4   17.20    4.00
  -7  10  -4   16.20    3.10
  -8  10  -4   13.50    3.40
  -8  10  -4   12.50    2.70
   8 -10   4   11.00    1.90
   8 -10   4   15.60    3.40
  -9  10  -4  129.69   11.10
   9 -10   4  105.09    9.80
   7   9  -4   19.70    3.80
   7   9  -4   23.30    4.40
  -7  -9   4   23.90    4.50
  -7  -9   4   24.40    3.50
   6   9  -4  302.17   21.20
   6   9  -4  307.77   22.10
  -6  -9   4  319.47   22.00
  -6  -9   4  353.76   21.10
  -5  -9   4  169.78   12.60
  -5  -9   4  171.78   13.50
   4   9  -4    4.70    1.80
   4   9  -4    5.90    2.10
  -4  -9   4    5.90    2.00
  -4  -9   4    5.10    1.70
   3   9  -4  100.99    8.90
   3   9  -4   99.49    9.20
  -3  -9   4   98.59    8.80
  -3  -9   4   99.79    8.50
   2   9  -4  213.68   15.20
  -2  -9   4  194.18   14.40
   1   9  -4    4.10    1.70
   1   9  -4    5.00    1.70
  -1  -9   4    3.90    1.50
  -1  -9   4    5.10    2.30
   0   9  -4   21.20    3.60
   0   9  -4   20.70    3.20
   0  -9   4   21.90    3.40
   0  -9   4   20.70    3.40
  -1   9  -4   84.39    7.30
  -1   9  -4   84.69    8.00
   1  -9   4   83.69    8.00
   1  -9   4   82.69    7.30
  -2   9  -4   10.40    2.60
  -2   9  -4   12.00    2.30
   2  -9   4   13.50    2.60
   2  -9   4   12.70    2.80
  -3   9  -4  137.69   10.30
  -3   9  -4  162.08   12.10
   3  -9   4  140.39   11.70
   3  -9   4  142.69   10.50
  -4   9  -4    1.00    0.80
  -4   9  -4    0.80    1.20
   4  -9   4    1.60    1.00
   4  -9   4    1.20    1.20
  -5   9  -4    0.50    0.80
  -5   9  -4    0.30    1.00
   5  -9   4    0.60    1.00
   5  -9   4    1.20    1.00
  -6   9  -4  114.29   12.40
   6  -9   4  125.89    9.20
   6  -9   4  152.18   12.00
  -7   9  -4  104.59    9.40
  -7   9  -4  115.39   11.30
   7  -9   4  137.59   11.20
   7  -9   4  121.09    8.40
  -8   9  -4    3.50    1.90
  -8   9  -4    3.20    1.60
   8  -9   4    7.10    1.60
   8  -9   4    3.10    1.60
  -9   9  -4    6.10    2.40
  -9   9  -4   13.10    3.50
   9  -9   4   15.10    3.20
   9  -9   4    9.10    1.90
   8   8  -4   22.60    3.70
  -8  -8   4   19.30    2.80
   7   8  -4   11.30    3.30
   7   8  -4   14.10    3.10
  -7  -8   4   21.80    3.00
  -7  -8   4    7.10    3.00
   6   8  -4    4.90    2.20
   6   8  -4    3.90    1.80
  -6  -8   4    5.50    1.70
  -6  -8   4    7.70    2.70
   5   8  -4  122.69   10.40
   5   8  -4  120.09   10.90
  -5  -8   4  126.09   10.70
  -5  -8   4  122.89    9.80
   4   8  -4   22.50    3.70
   4   8  -4   25.70    3.90
  -4  -8   4   19.30    3.50
  -4  -8   4   25.40    3.70
   3   8  -4   53.79    6.00
   3   8  -4   49.80    5.80
  -3  -8   4   49.10    5.70
  -3  -8   4   45.10    5.00
   2   8  -4   10.30    2.60
   2   8  -4   12.40    2.60
  -2  -8   4   15.10    3.00
  -2  -8   4   12.20    2.60
   1   8  -4   19.20    3.30
   1   8  -4   19.20    3.20
  -1  -8   4   19.00    3.20
   0   8  -4  539.75   33.90
   0   8  -4  558.44   33.50
   0  -8   4  571.54   33.70
   0  -8   4  573.54   33.80
  -1   8  -4  103.39    8.80
  -1   8  -4  103.59    8.40
   1  -8   4  108.19    8.30
   1  -8   4   96.89    8.80
  -2   8  -4    2.90    1.40
  -2   8  -4    3.90    1.40
   2  -8   4    4.00    1.60
   2  -8   4    2.90    1.50
  -3   8  -4  387.56   24.00
  -3   8  -4  392.56   25.30
   3  -8   4  394.66   25.40
   3  -8   4  408.76   24.30
  -4   8  -4  318.57   20.80
  -4   8  -4  361.66   23.10
   4  -8   4  336.47   20.80
   4  -8   4  339.37   22.70
  -5   8  -4   25.10    3.50
  -5   8  -4   31.00    4.70
   5  -8   4   23.40    3.20
   5  -8   4   27.40    4.30
  -6   8  -4  179.98   14.90
  -6   8  -4  187.08   13.60
   6  -8   4  196.38   14.70
   6  -8   4  184.48   12.20
  -7   8  -4  363.16   23.20
  -7   8  -4  363.16   24.80
   7  -8   4  341.97   21.30
   7  -8   4  390.06   24.20
  -8   8  -4   18.60    3.40
  -8   8  -4   21.80    3.80
   8  -8   4   28.60    4.00
   8  -8   4   20.30    2.70
  -9   8  -4    0.30    0.90
  -9   8  -4    0.10    0.80
   9  -8   4    0.30    0.70
   9  -8   4    0.20    0.50
   8   7  -4  252.67   17.30
   8   7  -4  234.58   18.10
  -8  -7   4  264.97   16.40
   7   7  -4   78.29    8.30
   7   7  -4   79.49    7.50
  -7  -7   4   80.49    6.80
  -7  -7   4   71.79    9.10
   6   7  -4   13.70    3.30
   6   7  -4   14.00    3.00
  -6  -7   4   17.90    2.80
  -6  -7   4   10.40    3.20
   5   7  -4  339.27   22.30
   5   7  -4  331.87   22.60
  -5  -7   4  334.57   22.60
  -5  -7   4  333.87   21.50
   4   7  -4  222.58   15.70
  -4  -7   4  224.08   15.20
   3   7  -4    7.00    2.10
   3   7  -4    7.90    2.20
  -3  -7   4    4.30    1.50
  -3  -7   4    3.90    1.50
   2   7  -4   39.30    4.80
   2   7  -4   38.40    4.70
  -2  -7   4   37.90    4.40
  -2  -7   4   43.20    4.80
   1   7  -4  358.76   23.20
   1   7  -4  364.06   23.00
  -1  -7   4  350.26   22.70
  -1  -7   4  380.16   23.10
   0   7  -4    4.60    1.40
   0   7  -4    5.50    1.90
   0  -7   4    3.60    1.40
   0  -7   4    4.80    1.50
  -1   7  -4   51.79    4.90
  -1   7  -4   51.69    5.50
   1  -7   4   46.10    4.80
   1  -7   4   53.79    5.60
  -2   7  -4  127.39    9.40
  -2   7  -4   99.49    8.10
   2  -7   4  120.99    9.30
   2  -7   4  104.99    8.30
  -3   7  -4    4.00    1.60
  -3   7  -4    5.80    1.50
  -4   7  -4  148.79   10.50
  -4   7  -4  177.98   12.50
   4  -7   4  148.99   12.30
   4  -7   4  142.29   10.40
  -5   7  -4   82.69    7.30
  -5   7  -4   77.79    8.10
   5  -7   4   78.39    7.90
   5  -7   4   82.99    6.50
  -6   7  -4    0.40    0.90
   6  -7   4    0.20    0.50
  -7   7  -4  164.48   13.00
  -7   7  -4  135.79   11.40
   7  -7   4  149.39   10.40
   7  -7   4  184.18   12.80
  -8   7  -4   85.09    8.90
  -8   7  -4  116.89   10.00
   8  -7   4  124.89    9.50
   8  -7   4  112.39    8.10
  -9   7  -4    4.80    2.00
  -9   7  -4    5.00    1.90
   9  -7   4    4.80    1.70
   9  -7   4    6.40    1.70
   9   6  -4    2.60    1.30
  -9  -6   4    3.80    1.30
  -8  -6   4   56.79    4.90
  -8  -6   4   23.70   17.30
   7   6  -4  135.09   10.30
   7   6  -4  121.49   11.00
  -7  -6   4  130.09    9.40
  -7  -6   4   97.49   11.40
   6   6  -4   13.00    2.80
   6   6  -4   13.50    3.30
  -6  -6   4    7.90    2.70
  -6  -6   4   15.10    2.50
  -5  -6   4   65.19    7.20
   4   6  -4  141.09   10.80
   4   6  -4  131.09   10.40
  -4  -6   4  135.59   10.20
  -4  -6   4  142.19   11.20
   3   6  -4   19.30    3.10
   3   6  -4   19.50    3.20
  -3  -6   4   17.60    2.80
  -3  -6   4   17.00    3.10
   2   6  -4  319.57   19.50
   2   6  -4  248.08   18.50
  -2  -6   4  308.17   19.10
  -2  -6   4  301.77   19.10
   1   6  -4   13.90    2.70
   1   6  -4   13.80    2.40
  -1  -6   4   12.40    2.30
  -1  -6   4   11.80    2.30
   0   6  -4    1.10    1.00
   0   6  -4    0.30    1.20
   0  -6   4    1.60    1.10
   0  -6   4    0.80    1.00
  -1   6  -4  552.74   32.80
  -1   6  -4  546.95   33.20
   1  -6   4  579.54   33.60
   1  -6   4  550.14   32.70
  -2   6  -4  182.58   14.40
   2  -6   4  205.68   13.50
   2  -6   4  223.88   14.40
  -3   6  -4   17.50    2.60
  -3   6  -4   26.80    3.60
   3  -6   4   24.50    3.40
   3  -6   4   16.10    2.30
  -4   6  -4  441.46   26.20
  -4   6  -4  384.36   23.80
   4  -6   4  387.36   23.70
   4  -6   4  384.06   25.50
  -5   6  -4  437.76   26.90
  -5   6  -4  417.86   27.30
   5  -6   4  433.46   25.30
   5  -6   4  426.76   27.20
  -6   6  -4   17.50    3.60
  -6   6  -4   20.80    3.30
   6  -6   4   21.00    3.40
   6  -6   4   20.50    2.50
  -7   6  -4   64.69    6.70
  -7   6  -4   74.99    7.60
   7  -6   4   66.59    5.60
   7  -6   4   72.89    7.00
  -8   6  -4  176.88   13.60
  -8   6  -4  171.28   13.00
   8  -6   4  181.18   12.80
   8  -6   4  170.78   11.80
  -9   6  -4   -1.40   61.09
   9  -6   4    7.70    2.50
 -10   6  -4    1.00    1.00
  10  -6   4    0.40    0.80
   9   5  -4    4.20    1.60
   9   5  -4    4.10    1.90
  -9  -5   4    3.80    1.30
   8   5  -4   29.20    4.00
   8   5  -4   34.90    5.00
  -8  -5   4   17.80    4.40
  -8  -5   4   37.90    3.60
   7   5  -4  355.46   23.30
   7   5  -4  340.07   22.00
  -7  -5   4  330.67   23.60
  -7  -5   4  346.37   21.20
   6   5  -4  128.39   10.70
  -6  -5   4  134.79   11.50
   5   5  -4   39.80    4.90
   5   5  -4   39.00    4.80
  -5  -5   4   43.10    4.50
  -5  -5   4   37.50    5.10
   4   5  -4  343.77   22.60
   4   5  -4  353.86   22.90
  -4  -5   4  368.46   23.50
  -4  -5   4  367.66   22.50
   3   5  -4  621.34   38.30
   3   5  -4  698.63   39.60
  -3  -5   4  621.24   38.70
  -3  -5   4  700.13   39.10
   2   5  -4    0.60    0.70
   2   5  -4    0.80    0.70
  -2  -5   4    1.50    1.00
  -2  -5   4    0.30    0.50
   1   5  -4   49.30    5.10
   1   5  -4   56.59    5.40
  -1  -5   4   49.99    5.00
  -1  -5   4   49.30    4.90
   0   5  -4  542.65   33.10
   0   5  -4  590.84   33.80
   0  -5   4  594.84   34.10
   0  -5   4  541.45   33.00
  -1   5  -4    1.60    0.90
  -1   5  -4    1.10    0.90
   1  -5   4    1.80    1.00
   1  -5   4    1.20    0.80
  -2   5  -4   56.49    4.80
  -2   5  -4   51.89    5.20
   2  -5   4   54.39    4.80
   2  -5   4   62.49    5.60
  -3   5  -4    1.20    0.90
  -3   5  -4    0.20    0.40
   3  -5   4    0.20    0.50
   3  -5   4    0.80    0.70
  -4   5  -4    5.30    1.50
  -4   5  -4    2.00    1.20
   4  -5   4    1.10    1.00
   4  -5   4   10.30    1.80
  -5   5  -4  310.97   21.10
  -5   5  -4  337.47   20.30
   5  -5   4  310.07   20.70
   5  -5   4  300.77   18.70
  -6   5  -4   83.39    8.10
   6  -5   4   96.39    8.20
  -7   5  -4    2.30    1.30
  -7   5  -4    2.60    1.60
   7  -5   4    2.10    1.30
   7  -5   4    3.50    1.20
  -8   5  -4   97.19    9.00
  -8   5  -4   90.69    8.90
   8  -5   4   98.29   16.20
   8  -5   4  106.29    8.60
  -9   5  -4   14.60   83.49
   9  -5   4   55.39   14.40
 -10   5  -4    0.10    0.90
  10  -5   4    0.30    1.00
  10  -5   4    0.20    0.80
   9   4  -4   27.30    4.70
   9   4  -4   34.70    4.30
  -9  -4   4   31.00    3.40
   8   4  -4    6.10    1.90
   8   4  -4    7.50    2.40
  -8  -4   4    3.20    2.00
  -8  -4   4    7.30    1.70
   7   4  -4   60.59    6.20
   7   4  -4   61.59    6.80
  -7  -4   4   64.99    5.70
  -7  -4   4   61.49    7.20
   6   4  -4  143.29   12.10
   6   4  -4  163.38   11.90
  -6  -4   4  157.08   11.00
  -6  -4   4  156.68   12.80
   5   4  -4   12.90    2.50
   5   4  -4   18.00    3.20
  -5  -4   4   16.40    2.50
  -5  -4   4   18.40    3.40
   4   4  -4  109.59    8.10
   4   4  -4   69.69    6.70
  -4  -4   4   75.69    7.60
  -4  -4   4   89.69    7.00
   3   4  -4  146.99   10.70
   3   4  -4  147.49   10.80
  -3  -4   4  149.39   11.00
  -3  -4   4  152.88   10.60
   2   4  -4    0.10    0.60
   2   4  -4    0.20    0.60
  -2  -4   4    0.00    0.70
  -2  -4   4    0.30    0.60
   1   4  -4  625.34   36.50
   0   4  -4   50.19    4.70
   0   4  -4   50.99    4.60
   0  -4   4   48.30    4.60
   0  -4   4   49.70    4.90
  -1   4  -4    0.30    0.70
  -1   4  -4    1.00    0.90
   1  -4   4    0.30    0.80
   1  -4   4    1.00    1.00
  -2   4  -4  510.05   29.70
   2  -4   4  494.75   29.60
  -3   4  -4  378.16   21.40
   3  -4   4  334.47   20.80
  -4   4  -4    4.10    1.70
  -4   4  -4    2.90    1.40
   4  -4   4    3.40    1.00
   4  -4   4    5.00    1.70
  -5   4  -4  173.08   12.00
  -5   4  -4  146.39   12.00
   5  -4   4  165.18   12.10
   5  -4   4  167.68   10.70
  -6   4  -4  332.87   22.90
  -6   4  -4  371.56   23.70
   6  -4   4  357.16   21.80
   6  -4   4  389.46   23.80
  -7   4  -4   53.49    6.00
   7  -4   4   66.39    5.70
  -8   4  -4   48.30    5.60
   8  -4   4   33.10    4.70
   8  -4   4   48.30    5.20
  -9   4  -4   34.10    6.40
 -10   4  -4   48.00    7.10
 -10   4  -4   47.40    6.10
  10  -4   4   70.99    7.20
  10  -4   4   58.89    6.10
  10   3  -4   44.50    5.30
 -10  -3   4   50.59    4.60
   9   3  -4  199.58   14.10
   9   3  -4  185.98   15.10
  -9  -3   4  225.58   13.30
   8   3  -4   15.20    2.80
   8   3  -4    9.70    3.10
  -8  -3   4   11.20    3.50
  -8  -3   4   12.80    2.20
   7   3  -4   87.39    7.70
   7   3  -4   88.49    8.50
  -7  -3   4   77.99    8.30
  -7  -3   4  104.79    7.50
   6   3  -4  427.06   26.50
  -6  -3   4  435.26   25.80
   5   3  -4  594.04   35.40
   5   3  -4  534.55   34.10
  -5  -3   4  621.54   34.90
  -5  -3   4  597.64   36.20
   4   3  -4   25.00    3.20
   4   3  -4   25.20    3.40
  -4  -3   4   25.70    3.10
  -4  -3   4   25.20    3.60
   3   3  -4  430.26   25.90
  -3  -3   4  424.56   26.20
   2   3  -4 1070.59   62.99
  -2  -3   4 1178.98   63.49
   1   3  -4    7.90    1.60
   1   3  -4   10.40    1.90
  -1  -3   4    6.50    1.30
  -1  -3   4    7.90    1.60
   0   3  -4    3.40    1.00
   0   3  -4    4.50    1.20
   0  -3   4    5.50    1.40
   0  -3   4    3.40    1.00
  -1   3  -4   71.79    5.50
  -1   3  -4   66.99    5.60
   1  -3   4   71.79    5.50
   1  -3   4   74.69    5.80
  -2   3  -4    0.60    0.60
  -2   3  -4    0.30    0.50
   2  -3   4    0.50    0.60
   2  -3   4    0.40    0.50
  -3   3  -4  185.98   14.10
  -3   3  -4  248.88   15.10
   3  -3   4  256.07   14.70
   3  -3   4  242.78   15.40
  -4   3  -4    1.60    1.00
  -4   3  -4    3.10    1.40
   4  -3   4    1.00    0.60
   4  -3   4    1.00    0.90
  -5   3  -4   29.60    3.90
  -5   3  -4   26.80    3.90
   5  -3   4   36.30    4.10
   5  -3   4   38.60    3.60
  -6   3  -4  170.78   13.20
  -6   3  -4  188.38   13.70
   6  -3   4  183.98   12.90
   6  -3   4  180.08   12.20
  -7   3  -4  166.28   11.80
  -7   3  -4  120.39   11.80
   7  -3   4  156.18   11.20
   7  -3   4  133.49   10.90
  -8   3  -4    1.60    1.30
  -8   3  -4   -0.20    0.90
   8  -3   4    0.50    0.90
   8  -3   4    1.20    1.10
  -9   3  -4   32.60    4.90
   9  -3   4   34.80    4.50
   9  -3   4   32.30    4.90
 -10   3  -4   46.80    7.40
 -10   3  -4   55.39    6.60
  10  -3   4   56.79    6.30
  10  -3   4   59.59    7.10
  10   2  -4    3.40    1.80
  10   2  -4    2.60    1.30
 -10  -2   4    4.00    1.30
 -10  -2   4    2.80    1.70
   9   2  -4   91.39    8.60
  -9  -2   4   82.29    8.60
   8   2  -4   58.89    5.40
   8   2  -4   46.20    5.60
  -8  -2   4   49.40    4.40
  -8  -2   4   50.19    6.20
   7   2  -4   10.30    2.40
  -7  -2   4    7.50    2.30
   6   2  -4   72.49    6.40
   6   2  -4   73.99    6.90
  -6  -2   4   64.79    7.00
  -6  -2   4   77.49    6.10
   5   2  -4  244.08   15.50
   5   2  -4  214.68   15.10
  -5  -2   4  218.28   14.30
  -5  -2   4  225.88   15.90
   4   2  -4   12.80    2.40
   4   2  -4   11.20    2.10
  -4  -2   4   13.70    2.60
  -4  -2   4   14.00    2.10
   3   2  -4   63.49    5.60
   3   2  -4   70.59    5.80
  -3  -2   4   75.59    6.30
  -3  -2   4   63.19    5.30
   2   2  -4  167.78   11.00
   2   2  -4  159.88   10.70
  -2  -2   4  166.48   10.70
  -2  -2   4  158.58   11.00
   1   2  -4    9.30    1.50
   1   2  -4   12.00    1.80
  -1  -2   4    9.70    1.70
  -1  -2   4    8.70    1.50
   0   2  -4  381.26   23.00
   0   2  -4  392.86   23.20
   0  -2   4  417.76   23.30
   0  -2   4  401.36   23.50
  -1   2  -4   71.99    5.00
  -1   2  -4   68.99    5.20
   1  -2   4   70.79    5.40
   1  -2   4   68.19    5.00
  -2   2  -4   37.00    3.40
  -2   2  -4   46.80    4.00
   2  -2   4   49.00    3.70
   2  -2   4   42.10    4.00
  -3   2  -4  528.05   29.10
   3  -2   4  456.45   28.40
  -4   2  -4  267.27   17.40
   4  -2   4  274.47   16.50
  -5   2  -4   27.00    3.80
  -5   2  -4   22.00    3.40
   5  -2   4   27.70    3.50
   5  -2   4   21.30    2.80
  -6   2  -4  115.79    9.50
  -6   2  -4  119.39   10.30
   6  -2   4  113.99    9.40
   6  -2   4  138.09    9.90
  -7   2  -4  262.57   20.10
  -7   2  -4  320.67   19.90
   7  -2   4  339.67   20.00
   7  -2   4  259.37   19.20
  -8   2  -4   91.59    9.00
  -8   2  -4   90.69    7.80
   8  -2   4   81.49    7.60
   8  -2   4   81.29    8.20
  -9   2  -4    1.50    1.50
  -9   2  -4    0.90    1.20
   9  -2   4    0.60    1.00
   9  -2   4    0.60    1.10
 -10   2  -4   48.30    6.30
 -10   2  -4   49.70    7.40
  10  -2   4   61.19    6.30
  10  -2   4   66.59    7.50
  10   1  -4    0.80    1.00
  10   1  -4    1.10    1.30
 -10  -1   4    0.70    1.50
 -10  -1   4    1.20    0.90
   9   1  -4   81.99    7.20
   9   1  -4   84.29    8.30
  -9  -1   4   69.19    8.10
  -9  -1   4   91.39    6.70
   8   1  -4  279.57   17.50
   8   1  -4  261.17   18.50
  -8  -1   4  246.18   18.40
  -8  -1   4  267.87   16.30
   7   1  -4  208.38   14.80
   7   1  -4  200.88   13.40
  -7  -1   4  193.48   12.40
  -7  -1   4  166.98   14.30
   6   1  -4   53.79    5.50
   6   1  -4   51.49    5.00
  -6  -1   4   55.99    4.60
  -6  -1   4   41.70    5.40
   5   1  -4  549.85   31.40
   5   1  -4  524.85   30.60
  -5  -1   4  499.45   31.70
  -5  -1   4  487.65   30.00
   4   1  -4  860.71   50.79
  -4  -1   4  919.31   51.49
   3   1  -4    0.80    0.60
  -3  -1   4    0.70    0.60
   2   1  -4  254.67   15.40
   2   1  -4  240.28   15.20
  -2  -1   4  262.17   15.70
  -2  -1   4  245.98   15.10
   1   1  -4  613.24   33.70
   1   1  -4  564.14   33.10
  -1  -1   4  542.05   32.90
  -1  -1   4  642.74   34.00
   0   1  -4   27.70    2.60
   0   1  -4   29.90    2.60
   0  -1   4   27.90    2.50
   0  -1   4   23.10    2.30
  -1   1  -4   63.29    4.60
  -1   1  -4   66.49    4.40
   1  -1   4   62.89    4.20
   1  -1   4   51.69    4.40
  -2   1  -4  216.08   13.10
  -2   1  -4  210.48   13.30
   2  -1   4  207.78   12.60
   2  -1   4  208.28   12.90
  -3   1  -4   76.09    5.90
  -3   1  -4   70.89    5.70
   3  -1   4   69.99    5.90
   3  -1   4   71.09    5.20
  -4   1  -4  147.69    9.50
  -4   1  -4  117.39    9.30
   4  -1   4  104.69    9.10
   4  -1   4  142.79    9.00
  -5   1  -4   40.60    4.60
  -5   1  -4   38.30    4.50
   5  -1   4   45.50    4.60
   5  -1   4   40.20    4.30
  -6   1  -4   13.70    2.90
  -6   1  -4   14.60    3.20
   6  -1   4   18.80    3.10
   6  -1   4   18.70    2.90
  -7   1  -4   96.79    8.50
  -7   1  -4  102.09    9.10
   7  -1   4   91.69    8.70
   7  -1   4   96.99    9.10
  -8   1  -4  126.09   11.60
  -8   1  -4  141.79   10.90
   8  -1   4  124.79   10.50
   8  -1   4  124.79   11.10
  -9   1  -4    0.10    1.20
  -9   1  -4    0.80    1.40
   9  -1   4    0.70    1.20
   9  -1   4    1.40    1.50
 -10   1  -4   15.80    3.70
 -10   1  -4   13.70    4.20
  10  -1   4   18.60    4.10
  10  -1   4   21.80    3.90
  10   0  -4    4.60    2.10
  10   0  -4    4.90    1.70
 -10   0   4    2.00    1.60
 -10   0   4    3.50    1.20
   9   0  -4    2.70    1.30
  -9   0   4    3.50    1.20
   8   0  -4   97.59    9.10
   8   0  -4  114.09    8.90
  -8   0   4  120.09    8.00
  -8   0   4   95.59    9.50
   7   0  -4  126.19   10.40
   7   0  -4  129.69    9.70
  -7   0   4  138.79    9.20
  -7   0   4  132.99   10.80
   6   0  -4   20.20    2.90
   6   0  -4   15.50    2.80
  -6   0   4   18.80    3.20
  -6   0   4   22.60    2.50
   5   0  -4   28.20    3.50
   5   0  -4   28.50    3.30
  -5   0   4   31.40    3.10
  -5   0   4   27.70    3.60
   4   0  -4  294.47   18.30
   4   0  -4  291.37   18.30
  -4   0   4  289.67   17.70
  -4   0   4  307.47   18.80
   3   0  -4   31.20    3.20
   3   0  -4   28.20    3.10
  -3   0   4   32.70    3.60
  -3   0   4   30.00    2.90
   2   0  -4    3.60    0.90
   2   0  -4    4.40    1.00
  -2   0   4    4.00    0.90
  -2   0   4    3.40    1.00
   1   0  -4   22.10    2.20
   1   0  -4   25.30    2.40
  -1   0   4   21.90    2.00
  -1   0   4   22.80    2.30
   0   0  -4   77.99    4.60
   0   0  -4   69.79    4.40
   0   0   4   59.29    4.20
   0   0   4   62.09    4.30
  -1   0  -4  716.83   37.80
  -1   0  -4  640.94   37.30
   1   0   4  726.83   37.90
   1   0   4  618.64   36.90
  -2   0  -4  146.09    9.30
  -2   0  -4  157.28    9.40
   2   0   4  147.29    8.90
   2   0   4  150.58   11.40
  -3   0  -4    0.20    0.60
  -3   0  -4    0.30    2.80
   3   0   4    0.70    0.70
   3   0   4    0.50    0.90
  -4   0  -4  259.87   18.60
  -4   0  -4  341.67   19.50
   4   0   4  339.67   19.10
   4   0   4  301.97   19.10
  -5   0  -4  282.37   19.00
  -5   0  -4  275.97   18.70
   5   0   4  337.67   19.20
   5   0   4  276.67   18.40
  -6   0  -4   42.90    5.00
  -6   0  -4   37.40    4.90
   6   0   4   44.20    4.70
   6   0   4   43.40    4.90
  -7   0  -4   13.90    3.20
  -7   0  -4   12.00    2.70
   7   0   4   12.20    2.80
   7   0   4    8.90    2.90
  -8   0  -4  215.68   15.50
  -8   0  -4  199.88   15.80
   8   0   4  213.28   15.80
   8   0   4  222.88   15.20
  -9   0  -4   60.39    7.90
  -9   0  -4   59.39    6.60
   9   0   4   68.09    7.00
   9   0   4   71.99    8.00
  10  -1  -4   59.59    7.20
  10  -1  -4   71.09    6.30
 -10   1   4   45.50    7.00
 -10   1   4   65.19    5.50
   9  -1  -4   46.90    5.20
   9  -1  -4   57.49    6.50
  -9   1   4   32.00    5.70
  -9   1   4   51.29    4.50
   8  -1  -4   58.39    5.70
   8  -1  -4   54.79    6.40
  -8   1   4   67.99    5.30
  -8   1   4   66.49    7.20
   7  -1  -4  379.56   24.20
   7  -1  -4  375.76   23.00
  -7   1   4  347.77   24.20
  -7   1   4  388.16   22.40
   6  -1  -4  255.27   16.40
   6  -1  -4  243.58   16.80
  -6   1   4  260.07   15.60
  -6   1   4  260.17   17.40
   5  -1  -4    1.20    0.80
   5  -1  -4    1.10    0.80
  -5   1   4    1.50    0.70
  -5   1   4    0.80    0.80
   4  -1  -4  539.05   32.40
   4  -1  -4  555.64   32.30
  -4   1   4  557.74   32.80
  -4   1   4  577.44   31.80
   3  -1  -4  668.13   38.20
   3  -1  -4  707.23   38.80
  -3   1   4  668.13   37.80
  -3   1   4  664.23   38.60
   2  -1  -4   57.89    4.40
   2  -1  -4   59.19    4.40
  -2   1   4   57.59    4.70
  -2   1   4   56.89    4.10
   1  -1  -4  302.17   16.60
   1  -1  -4  276.47   16.50
  -1   1   4  282.97   16.20
  -1   1   4  297.77   16.80
   0  -1  -4  987.10   54.29
  -1  -1  -4   79.59    4.80
  -1  -1  -4   72.89    4.70
   1   1   4   82.09    4.70
   1   1   4   78.99    4.80
  -2  -1  -4   72.49    5.20
  -2  -1  -4   83.39    5.20
   2   1   4   76.79    5.30
   2   1   4   82.89    5.20
  -3  -1  -4   33.60    3.20
  -3  -1  -4   39.10    3.40
   3   1   4   34.60    3.10
   3   1   4   24.20    2.80
  -4  -1  -4   46.10    4.60
   4   1   4   49.00    4.60
  -5  -1  -4   99.39    8.30
  -5  -1  -4   98.49    8.20
   5   1   4  116.39    8.60
   5   1   4  107.29    8.40
  -6  -1  -4   34.50    4.60
  -6  -1  -4   40.80    4.90
   6   1   4   40.70    4.50
   6   1   4   36.40    4.50
  -7  -1  -4   10.40   27.40
   7   1   4   11.00    2.60
  -8  -1  -4   85.59    8.20
  -8  -1  -4   90.09    9.20
   8   1   4   85.19    7.90
   8   1   4   93.79    9.00
  10  -2  -4   42.60    5.20
  10  -2  -4   41.70    6.00
 -10   2   4   50.59    4.70
 -10   2   4   44.70    6.70
   9  -2  -4   25.10    4.30
   9  -2  -4   28.10    3.70
  -9   2   4   23.40    4.50
  -9   2   4   21.50    3.40
   8  -2  -4    7.40    2.30
   8  -2  -4    9.20    2.20
  -8   2   4    9.50    2.80
  -8   2   4   11.20    1.90
   7  -2  -4  140.69   10.20
  -7   2   4  133.59    9.20
   6  -2  -4  264.27   17.60
   6  -2  -4  271.77   17.10
  -6   2   4  284.17   18.40
  -6   2   4  245.48   16.00
   5  -2  -4    3.70    1.30
   5  -2  -4    4.40    1.30
  -5   2   4    3.00    1.30
  -5   2   4    4.30    1.10
   4  -2  -4    8.70    1.70
   4  -2  -4    9.20    1.70
  -4   2   4    9.30    1.80
  -4   2   4    7.90    1.30
   3  -2  -4  147.49    9.80
   3  -2  -4  163.68    9.80
  -3   2   4  150.68    9.30
  -3   2   4  149.29   10.10
   2  -2  -4   65.39    4.70
   2  -2  -4   62.99    4.40
  -2   2   4   67.39    4.30
  -2   2   4   59.79    4.70
   1  -2  -4  239.08   13.70
   1  -2  -4  258.67   14.00
  -1   2   4  263.27   14.10
  -1   2   4  211.58   13.50
  -2  -2  -4  388.26   22.20
  -2  -2  -4  399.66   22.00
   2   2   4  396.56   22.00
   2   2   4  376.46   21.90
  -3  -2  -4  175.68   10.80
  -3  -2  -4  130.49    9.80
   3   2   4  180.48   10.50
  -4  -2  -4    0.30    0.80
   4   2   4    0.20    0.60
  -5  -2  -4   67.19    6.20
  -5  -2  -4   62.49    6.20
   5   2   4   64.49    5.70
   5   2   4   63.09    5.80
  -6  -2  -4  195.58   13.80
  -6  -2  -4  171.48   14.50
   6   2   4  209.08   14.60
   6   2   4  199.18   13.80
  -7  -2  -4   42.80    5.40
   7   2   4   45.10    5.00
  -8  -2  -4    3.20    1.90
  -8  -2  -4    3.50    2.10
   8   2   4    4.70    1.80
   8   2   4    4.40    2.10
  10  -3  -4   19.70    3.70
  10  -3  -4   20.70    4.20
 -10   3   4   23.10    3.30
 -10   3   4   20.90    4.60
   9  -3  -4   92.99    9.50
   9  -3  -4  109.79    8.90
  -9   3   4  105.89   10.80
  -9   3   4  106.29    8.10
   8  -3  -4   34.70    4.20
   8  -3  -4   31.10    4.60
  -8   3   4   35.20    5.50
  -8   3   4   36.30    3.70
   7  -3  -4    5.60    1.70
  -7   3   4    7.70    1.60
   6  -3  -4  397.06   25.80
   6  -3  -4  442.46   25.60
  -6   3   4  434.06   24.60
  -6   3   4  405.36   26.70
   5  -3  -4  316.57   20.90
   5  -3  -4  334.27   20.80
  -5   3   4  375.86   22.40
  -5   3   4  348.17   20.10
   4  -3  -4   57.09    5.00
   4  -3  -4   63.89    4.90
  -4   3   4   56.49    4.30
  -4   3   4   51.19    5.30
   3  -3  -4  509.75   28.20
   3  -3  -4  478.85   28.00
  -3   3   4  475.75   27.50
  -3   3   4  480.15   29.90
   2  -3  -4  819.22   45.60
   2  -3  -4  905.81   46.40
  -2   3   4  754.32   45.40
  -2   3   4  820.32   45.90
   1  -3  -4   52.89    3.40
   1  -3  -4   51.99    3.40
  -1   3   4   49.90    3.30
  -1   3   4   55.79    3.50
  -2  -3  -4   96.39    6.00
  -2  -3  -4   97.49    6.10
   2   3   4   97.89    6.20
   2   3   4  102.29    6.30
  -3  -3  -4   65.19    5.00
  -3  -3  -4   54.29    4.80
   3   3   4   62.99    4.70
  -4  -3  -4    2.00    1.10
  -4  -3  -4    1.70    1.00
   4   3   4    2.20    1.10
   4   3   4    1.50    0.90
  -5  -3  -4   51.99    5.60
   5   3   4   48.80    5.20
  -6  -3  -4  144.79   11.90
  -6  -3  -4  134.29   10.90
   6   3   4  147.99   11.50
   6   3   4  155.28   11.00
  -7  -3  -4   43.20    5.70
   7   3   4   39.40   29.10
  10  -4  -4   11.10    3.00
  10  -4  -4   10.80    2.60
 -10   4   4   10.80    2.50
 -10   4   4   11.10    3.60
   9  -4  -4   83.59    8.60
   9  -4  -4   91.79    8.20
  -9   4   4   72.29    8.90
  -9   4   4  107.59    7.70
   8  -4  -4   82.39    7.40
   8  -4  -4   60.89    7.00
  -8   4   4   69.09    7.90
  -8   4   4   74.19    6.30
   7  -4  -4    1.90    1.20
   7  -4  -4    1.20    1.10
  -7   4   4    1.70    1.00
  -7   4   4    1.90    1.60
   6  -4  -4   60.69    6.30
   6  -4  -4   74.79    6.40
  -6   4   4   70.19    5.60
  -6   4   4   51.29    6.70
   5  -4  -4   98.19    7.80
   5  -4  -4  101.89    8.10
  -5   4   4  102.69    7.40
  -5   4   4  104.99    8.90
   4  -4  -4   22.50    2.90
   4  -4  -4   24.10    3.00
  -4   4   4   19.40    3.10
  -4   4   4   29.90    3.10
   3  -4  -4   38.50    3.70
   3  -4  -4   46.40    3.90
  -3   4   4   41.10    3.90
   2  -4  -4  213.18   12.60
   2  -4  -4  208.38   12.40
  -2   4   4  187.88   12.40
  -2   4   4  218.68   12.70
   1  -4  -4   63.99    4.10
   1  -4  -4   70.59    4.40
  -1   4   4   65.29    4.30
  -1   4   4   69.49    4.40
  -3  -4  -4   61.39    5.30
  -3  -4  -4   88.79    5.90
   3   4   4   83.99    5.80
  -4  -4  -4  155.78   10.60
  -4  -4  -4  129.89   10.20
   4   4   4  159.28   10.30
   4   4   4  141.49   10.10
  -5  -4  -4    0.40    1.40
   5   4   4    1.80    1.10
  -6  -4  -4   37.80    5.20
  -6  -4  -4   28.60    4.20
   6   4   4   32.90    4.20
   6   4   4   31.60    4.70
  10  -5  -4    2.70    1.50
  10  -5  -4    4.10    1.60
 -10   5   4    3.50    1.60
 -10   5   4    1.40    1.50
   9  -5  -4    2.20    1.40
   9  -5  -4    1.20    1.00
  -9   5   4    1.30    1.10
  -9   5   4    0.50    1.10
   8  -5  -4  218.48   14.10
   8  -5  -4  162.78   13.70
  -8   5   4  212.18   14.20
  -8   5   4   58.79   52.99
   7  -5  -4   62.69    6.60
   6  -5  -4   15.80    3.00
   6  -5  -4   20.80    2.80
  -6   5   4   23.20    3.30
   5  -5  -4  416.96   23.80
   5  -5  -4  357.56   24.00
  -5   5   4  336.57   24.50
  -5   5   4  467.55   24.80
   4  -5  -4  318.07   20.20
  -4   5   4  346.77   21.30
   3  -5  -4   13.70    1.90
   3  -5  -4   17.10    2.30
  -3   5   4   17.20    2.60
  -3   5   4   14.60    2.30
   2  -5  -4  189.98   12.00
   2  -5  -4  172.78   11.40
  -2   5   4  201.18   12.10
  -2   5   4  211.18   12.40
   1  -5  -4  565.64   31.00
   1  -5  -4  543.35   31.10
  -1   5   4  576.54   31.30
  -1   5   4  552.04   31.30
  -2  -5  -4   99.19    5.90
  -3  -5  -4   82.69    5.80
  -3  -5  -4   71.49    5.60
   3   5   4   89.49    5.90
  -4  -5  -4  100.39    7.40
  -4  -5  -4   93.49    7.30
   4   5   4   90.69    7.10
  -5  -5  -4    0.40    0.90
  -5  -5  -4    1.60    1.20
   5   5   4    0.70    0.80
   5   5   4    0.70    0.80
  10  -6  -4    1.60    1.00
  10  -6  -4    2.00    1.30
 -10   6   4    0.30    1.10
 -10   6   4    1.30    1.00
   9  -6  -4   26.30    3.60
  -9   6   4   27.70    3.80
   8  -6  -4   56.19    5.20
   8  -6  -4   43.40    5.70
  -8   6   4    4.30   36.50
  -8   6   4   55.29    5.50
   7  -6  -4   56.39    5.50
   7  -6  -4   51.69    5.90
  -7   6   4   62.59    5.80
   6  -6  -4   20.70    3.30
   6  -6  -4   11.10    2.20
  -6   6   4   14.80    2.70
  -6   6   4    6.70    2.70
   5  -6  -4    8.70    1.80
   5  -6  -4    6.10    1.70
  -5   6   4    7.30    2.00
   4  -6  -4  138.39   10.60
   4  -6  -4  184.58   11.80
  -4   6   4  183.88   12.20
   3  -6  -4   60.69    5.40
  -3   6   4   66.19    5.70
   2  -6  -4   36.50    3.20
   2  -6  -4   43.90    3.90
  -2   6   4   35.90    3.60
  -2   6   4   42.00    3.80
   1  -6  -4  158.98    9.40
   1  -6  -4  120.89    8.50
  -1   6   4  153.38    9.30
  -1   6   4  166.68    9.70
  -3  -6  -4    3.50    0.80
  -3  -6  -4    2.70    0.80
  -4  -6  -4   62.09    4.90
  -4  -6  -4   69.89    5.10
   4   6   4   61.99    4.80
   4   6   4   44.10    4.40
  -5  -6  -4  148.59   10.50
   5   6   4  151.88   10.90
  10  -7  -4    9.10    2.90
 -10   7   4   -1.10   36.60
   9  -7  -4    0.50    1.00
   9  -7  -4    0.70    0.90
  -9   7   4    0.50    0.90
  -9   7   4    0.50    1.20
   8  -7  -4    0.00    0.60
   8  -7  -4    0.20    0.60
  -8   7   4   -0.30    0.70
  -8   7   4   -0.50    1.10
   7  -7  -4  218.88   15.10
   7  -7  -4  227.98   15.80
  -7   7   4  240.98   15.80
   6  -7  -4   96.39    7.80
   6  -7  -4   89.99    8.00
  -6   7   4  112.29    8.90
   5  -7  -4    3.60    1.30
   5  -7  -4    3.90    1.40
  -5   7   4    2.70    1.60
  -5   7   4    3.10    1.60
   4  -7  -4  314.37   19.10
   4  -7  -4  296.87   19.70
  -4   7   4  320.67   20.50
   3  -7  -4  294.77   18.10
   3  -7  -4  301.77   19.00
  -3   7   4  309.57   19.20
   2  -7  -4   29.00    3.20
   2  -7  -4   43.70    4.30
   1  -7  -4   26.80    2.30
  -1   7   4   28.30    2.90
   0  -7  -4  243.78   13.90
  10  -8  -4    6.80    2.60
 -10   8   4   -0.10   15.10
   9  -8  -4    1.00    1.10
   9  -8  -4    3.30    1.40
  -9   8   4    2.00    1.40
  -9   8   4   -0.20    1.20
   8  -8  -4    2.10    1.20
   8  -8  -4    3.50    1.70
  -8   8   4    6.90    2.70
  -8   8   4    1.00    1.60
   7  -8  -4   18.20    3.00
   7  -8  -4    7.80    2.30
  -7   8   4   17.30    3.30
  -7   8   4   -0.90   10.30
   6  -8  -4  171.38   12.60
  -6   8   4  189.88   13.90
   5  -8  -4   16.10    2.50
   5  -8  -4   13.50    2.80
  -5   8   4    7.10    2.40
  -5   8   4   15.90    3.50
  -4   8   4    0.70    1.00
  -4   8   4    0.10    0.90
   3  -8  -4  216.08   14.80
   3  -8  -4  218.28   13.70
  -3   8   4  227.58   15.00
   2  -8  -4   67.99    5.60
   2  -8  -4   70.29    5.40
  -2   8   4   74.89    6.20
   1  -8  -4   27.60    2.70
   1  -8  -4   21.90    2.30
  -1   8   4   26.00    3.00
  10  -9  -4    2.70    1.40
 -10   9   4    2.80    1.70
  -9   9   4    1.70   17.90
  -9   9   4   42.70    5.40
   8  -9  -4    1.50    1.30
   8  -9  -4    5.20    1.70
  -8   9   4   -0.70    1.20
  -8   9   4    3.80    2.10
  -7   9   4    2.20    1.70
  -7   9   4    0.80    1.40
   6  -9  -4  233.68   16.60
   6  -9  -4  237.18   15.30
  -6   9   4  228.38   17.30
   5  -9  -4  133.99    9.00
   5  -9  -4  116.49   10.30
  -5   9   4  124.19   10.60
  -5   9   4   90.89    9.80
   4  -9  -4    7.80    2.30
   4  -9  -4    9.40    1.90
  -4   9   4    5.00    2.10
  -4   9   4    7.40    2.40
   3  -9  -4  118.09    8.00
   3  -9  -4  109.49    9.10
  -3   9   4  113.29    9.30
   2  -9  -4  209.58   14.10
  -2   9   4  224.88   14.80
   1  -9  -4  106.99   64.49
   1  -9  -4   70.89    5.00
   9 -10  -4   10.50    2.40
  -9  10   4    6.90    2.50
  -9  10   4   -0.10   12.90
   8 -10  -4    4.00    2.10
  -8  10   4   -1.00   19.50
   7 -10  -4    0.20    0.90
   7 -10  -4    0.30    0.90
  -7  10   4    0.10    1.20
  -7  10   4    1.50    1.50
   6 -10  -4    1.70    1.10
   6 -10  -4    2.60    1.60
  -6  10   4    1.00    1.50
  -6  10   4    2.90    1.90
   5 -10  -4  194.18   14.20
  -5  10   4  136.49   13.30
  -5  10   4  204.38   14.90
   4 -10  -4   19.50    2.70
   4 -10  -4   17.40    3.50
  -4  10   4    6.90    2.60
  -4  10   4   15.00    3.40
   3 -10  -4    5.60    2.00
   3 -10  -4    6.40    1.60
  -3  10   4    2.50    1.60
  -3  10   4    5.00    1.90
   2 -10  -4   72.39    5.90
   2 -10  -4   89.09    7.00
  -2  10   4   90.49    7.70
   1 -10  -4   23.00    2.20
   9 -11  -4    7.50    2.30
  -9  11   4    7.80    2.70
  -8  11   4   61.49    7.00
  -8  11   4   -0.40    8.90
   7 -11  -4    0.90    1.20
   7 -11  -4    5.20    2.10
  -7  11   4   -0.70    1.30
  -7  11   4    3.50    2.10
   6 -11  -4    1.80    1.50
   6 -11  -4    2.20    1.20
  -6  11   4    1.40    1.60
  -6  11   4    0.20    1.40
   5 -11  -4  122.89    9.10
   5 -11  -4  122.89   11.00
  -5  11   4  119.39   11.40
   4 -11  -4  140.19   12.30
   4 -11  -4  160.28   11.00
  -4  11   4  155.08   12.90
   3 -11  -4   32.10    4.70
   3 -11  -4   26.40    3.30
  -3  11   4   12.30    3.60
  -3  11   4   17.60   11.40
   2 -11  -4   31.70    3.90
   2 -11  -4   28.30    3.20
  -2  11   4   31.20    4.40
   8 -12  -4    4.20    1.80
   8 -12  -4   -0.50    1.10
  -8  12   4    2.20    1.90
  -8  12   4   -0.40    1.10
   7 -12  -4   14.40    3.50
  -7  12   4   -0.50   14.10
  -7  12   4   30.20    6.30
   6 -12  -4    0.00    0.90
   6 -12  -4    0.70    1.30
  -6  12   4    0.20    1.20
  -6  12   4    0.90    1.40
   5 -12  -4    0.90    1.20
   5 -12  -4    2.70    1.40
  -5  12   4    2.00    1.80
  -5  12   4    1.10    1.60
   4 -12  -4   90.09    8.10
   1  15  -5    2.10    5.50
   0  15  -5  544.55   35.90
   0 -15   5  590.14   36.10
  -1  15  -5   38.20    5.20
  -1  15  -5   59.49    7.10
   1 -15   5   44.30    5.40
  -2  15  -5    7.70    2.60
  -2  15  -5    1.10    1.50
   2 -15   5    3.90    2.00
   2 -15   5   15.50    3.50
  -3  15  -5  266.97   16.90
  -3  15  -5  205.78   18.30
   3 -15   5  275.57   19.10
   3 -15   5  258.37   17.00
  -4  15  -5  164.28   14.20
   4 -15   5  145.69   13.50
   2  14  -5   73.09    8.00
   2  14  -5   54.09   23.10
  -2 -14   5   92.09    8.50
  -2 -14   5   89.29    8.30
   1  14  -5  100.29    9.20
   1  14  -5  113.79   10.70
  -1 -14   5  101.19    9.20
  -1 -14   5  132.89   10.50
   0  14  -5   39.00    5.60
   0  14  -5   38.90    5.60
   0 -14   5   33.40    4.60
   0 -14   5   40.70    5.70
  -1  14  -5  174.18   14.00
  -1  14  -5  144.09   11.20
   1 -14   5  134.69   11.60
  -2  14  -5   53.79    6.20
  -2  14  -5   80.39    8.30
   2 -14   5   52.19    6.00
  -3  14  -5   13.20    3.40
  -3  14  -5    5.40    2.20
   3 -14   5    4.20    1.90
   3 -14   5   14.30    3.70
  -4  14  -5  166.58   11.70
  -4  14  -5  147.69   13.80
   4 -14   5  173.38   11.90
   4 -14   5  152.08   13.90
  -5  14  -5   92.89    7.80
  -5  14  -5   95.49   10.40
   5 -14   5   96.29    8.00
   5 -14   5   80.29    9.20
  -6  14  -5  112.39   12.10
   6 -14   5  114.39   11.60
   4  13  -5   37.20    5.50
  -4 -13   5   44.70    5.40
   3  13  -5   58.39    7.60
   3  13  -5   79.69    7.80
  -3 -13   5   81.39    7.70
  -3 -13   5   70.59    7.40
   2  13  -5  746.33   46.50
   2  13  -5  765.72   47.50
  -2 -13   5  846.82   47.80
  -2 -13   5  793.42   46.80
   1  13  -5    0.40    1.10
   1  13  -5    0.70    0.90
  -1 -13   5    0.30    1.00
  -1 -13   5    0.40    2.00
   0  13  -5    2.80    1.70
   0 -13   5    2.30    2.60
  -1  13  -5  537.15   34.90
  -1  13  -5  611.84   37.10
   1 -13   5  632.34   37.00
  -2  13  -5   82.89    9.00
   2 -13   5   97.19    8.80
  -3  13  -5   -0.10    0.80
   3 -13   5    0.60    1.00
   3 -13   5    1.20    1.40
  -4  13  -5  303.07   19.30
   4 -13   5  295.57   19.00
  -5  13  -5  188.88   13.90
  -5  13  -5  235.08   17.70
   5 -13   5  206.18   16.80
  -6  13  -5   11.50    3.70
  -6  13  -5   15.80    3.00
   6 -13   5    9.80    3.30
   6 -13   5   13.70    2.50
  -7  13  -5   22.10    5.10
   7 -13   5   27.70    4.70
   5  12  -5  214.18   16.70
  -5 -12   5  241.78   16.30
   4  12  -5   15.10    3.30
   4  12  -5   11.40    3.10
  -4 -12   5   16.90    3.40
  -4 -12   5   19.80    3.60
   3  12  -5  106.29    9.60
   3  12  -5  113.69   10.30
  -3 -12   5  113.79    9.80
   2  12  -5  259.37   18.20
   2  12  -5  268.17   19.00
  -2 -12   5  259.97   18.30
  -2 -12   5  279.77   18.80
   1  12  -5  124.59   11.10
   1  12  -5  119.69   10.40
  -1 -12   5  128.79   15.20
  -1 -12   5  123.69   10.10
   0  12  -5  116.39   10.80
   0  12  -5  137.59   11.00
   0 -12   5  136.09   11.20
   0 -12   5  130.39   10.60
  -1  12  -5   29.00    4.70
  -1  12  -5   26.90    3.70
   1 -12   5   25.90    3.80
   1 -12   5   27.10    4.30
  -2  12  -5  156.18   12.60
  -2  12  -5  139.89   10.80
   2 -12   5  146.09   12.70
   2 -12   5  149.69   11.30
  -3  12  -5  105.39    9.00
  -3  12  -5  139.29   11.50
   3 -12   5  143.29   11.70
   3 -12   5  113.29    9.50
  -4  12  -5    3.10    1.30
  -4  12  -5    4.10    2.10
   4 -12   5    3.30    1.30
   4 -12   5    2.20    1.50
  -5  12  -5  100.29   10.00
  -5  12  -5   91.79    7.80
   5 -12   5   91.29    7.70
   5 -12   5   84.79    9.20
  -6  12  -5   93.59    8.10
  -6  12  -5   92.89   10.10
   6 -12   5   96.39    7.50
   6 -12   5   70.79    8.80
  -7  12  -5   78.79    9.70
  -7  12  -5   97.49    8.70
   7 -12   5   96.99    9.50
   7 -12   5  102.09    7.50
   6  11  -5   86.19    8.90
  -6 -11   5  110.69    8.70
   5  11  -5  184.58   14.00
   5  11  -5  179.58   13.90
  -5 -11   5  160.38   13.50
  -5 -11   5  182.48   13.40
   4  11  -5  379.16   24.80
   4  11  -5  370.36   24.70
  -4 -11   5  388.86   24.20
  -4 -11   5  358.96   24.40
   3  11  -5   33.30    4.70
   3  11  -5   37.50    5.30
  -3 -11   5   36.10    4.90
  -3 -11   5   38.20    4.90
   2  11  -5  143.29   11.00
   2  11  -5  124.69   11.20
  -2 -11   5  120.39   10.40
  -2 -11   5  125.69   12.00
   1  11  -5 1001.80   58.89
   1  11  -5  978.70   59.39
  -1 -11   5 1121.29   60.69
  -1 -11   5  968.70   58.79
   0  11  -5    1.90    1.30
   0  11  -5    1.30    1.30
   0 -11   5    2.60    1.60
   0 -11   5    2.30    1.40
  -1  11  -5   49.99    6.00
  -1  11  -5   40.60    4.90
   1 -11   5   48.90    5.70
   1 -11   5   40.30    5.00
  -2  11  -5  623.04   38.00
  -2  11  -5  647.24   39.40
   2 -11   5  647.24   39.90
   2 -11   5  660.73   38.60
  -3  11  -5  169.88   13.90
  -3  11  -5  149.59   12.10
   3 -11   5  191.68   14.50
   3 -11   5  197.78   12.90
  -4  11  -5    5.70    1.50
  -4  11  -5    3.40    1.90
   4 -11   5    5.70    2.20
   4 -11   5    4.40    1.50
  -5  11  -5  241.58   16.60
  -5  11  -5  256.87   19.20
   5 -11   5  254.07   16.70
   5 -11   5  256.27   19.00
  -6  11  -5   96.99   10.50
  -6  11  -5   94.89    8.70
   6 -11   5  110.59   10.50
   6 -11   5  116.09    8.40
   7 -11   5    6.00    2.40
   7 -11   5    5.60    1.50
  -8  11  -5   36.80    4.80
  -8  11  -5   23.80    5.00
   8 -11   5   41.40    5.40
   8 -11   5   35.80    3.70
   6  10  -5  252.17   18.50
   6  10  -5  237.88   17.30
  -6 -10   5  251.07   18.10
  -6 -10   5  253.17   16.90
   5  10  -5   32.70    4.80
   5  10  -5   40.30    5.30
  -5 -10   5   42.70    4.90
  -5 -10   5   34.00    4.90
   4  10  -5  268.17   19.20
   4  10  -5  269.87   19.30
  -4 -10   5  282.37   19.50
  -4 -10   5  300.47   19.20
   3  10  -5    6.90    2.30
   3  10  -5    8.00    2.30
  -3 -10   5    7.30    2.20
  -3 -10   5    4.70    1.70
   2  10  -5  121.29   10.10
   2  10  -5  116.29   10.50
  -2 -10   5  110.19    9.70
  -2 -10   5  123.79   10.20
   1  10  -5  247.98   17.00
  -1 -10   5  244.18   16.90
   0  10  -5  134.99   10.70
   0  10  -5  134.29   11.40
   0 -10   5  134.69   10.70
   0 -10   5  158.88   11.60
  -1  10  -5  176.38   13.40
  -1  10  -5  164.58   12.30
   1 -10   5  172.98   12.50
  -2  10  -5   70.89    7.40
  -2  10  -5   66.89    6.20
   2 -10   5   72.49    6.70
   2 -10   5   79.29    7.90
  -3  10  -5  102.89    8.60
   3 -10   5  109.79    8.60
  -4  10  -5  103.19    9.80
  -4  10  -5  100.39    7.90
   4 -10   5  104.59   10.10
   4 -10   5  105.29    8.10
  -5  10  -5    0.00    0.50
  -5  10  -5    0.70    1.10
   5 -10   5    0.10    0.90
   5 -10   5    0.30    0.70
  -6  10  -5   13.10    3.60
  -6  10  -5   16.00    3.30
   6 -10   5   11.00    3.10
   6 -10   5   15.30    2.50
  -7  10  -5  125.09   10.30
   7 -10   5  129.09    8.80
  -8  10  -5   48.10    6.70
  -8  10  -5   50.19    5.60
   8 -10   5   52.29    4.60
   8 -10   5   50.59    6.30
   7   9  -5  261.77   18.20
   7   9  -5  264.77   19.70
  -7  -9   5  266.47   19.20
  -7  -9   5  267.27   17.40
   6   9  -5   54.29    6.50
   5   9  -5  144.69   11.40
   5   9  -5  121.49   11.30
  -5  -9   5  158.08   11.30
  -5  -9   5  139.49   11.50
   4   9  -5  287.17   20.50
   4   9  -5  328.77   21.20
  -4  -9   5  306.67   19.90
  -4  -9   5  293.27   20.50
   3   9  -5  532.55   34.90
   3   9  -5  578.04   34.70
  -3  -9   5  558.34   34.00
  -3  -9   5  568.14   34.50
   2   9  -5    9.20    2.40
   2   9  -5    8.20    2.40
  -2  -9   5    8.20    2.20
  -2  -9   5    7.10   15.50
   1   9  -5  296.37   19.70
   1   9  -5  307.97   20.40
  -1  -9   5  275.67   19.30
  -1  -9   5  302.77   20.20
   0   9  -5  895.11   52.49
   0   9  -5  952.60   54.29
   0  -9   5  933.11   53.19
   0  -9   5  863.21   52.19
  -1   9  -5   56.99    5.90
  -1   9  -5   56.79    6.30
   1  -9   5   60.39    5.80
   1  -9   5   55.59    6.40
  -2   9  -5  119.59   10.00
  -2   9  -5  119.39    9.10
   2  -9   5  110.69    9.20
   2  -9   5  128.49   10.40
  -3   9  -5  659.33   39.80
   3  -9   5  642.84   39.60
  -4   9  -5  120.09    8.90
  -4   9  -5  118.29   10.50
   4  -9   5   98.89   10.30
  -5   9  -5   15.10    3.60
  -5   9  -5   18.30    2.90
   5  -9   5   19.30    3.80
   5  -9   5   14.40    2.70
  -6   9  -5  195.68   16.10
  -6   9  -5  191.58   14.50
   6  -9   5  193.78   15.70
   6  -9   5  211.08   13.30
  -7   9  -5   22.80    4.50
   7  -9   5   27.60    4.40
  -8   9  -5    0.40    0.90
  -8   9  -5   -0.20    1.10
   8  -9   5    0.30    0.70
   8  -9   5    0.30    0.90
  -9   9  -5   50.39    6.90
   9  -9   5   65.19    6.90
   8   8  -5  458.05   28.90
  -8  -8   5  450.45   27.40
   7   8  -5   11.90    3.30
   7   8  -5    8.70    2.50
  -7  -8   5    8.80    3.40
   6   8  -5   69.89    7.60
   6   8  -5   70.19    7.20
  -6  -8   5   67.59    7.90
  -6  -8   5   95.59    7.60
   5   8  -5  299.77   20.10
   5   8  -5  295.97   20.90
  -5  -8   5  288.07   20.40
  -5  -8   5  312.47   19.80
   4   8  -5   33.70    4.80
   4   8  -5   36.30    4.80
  -4  -8   5   35.10    4.80
  -4  -8   5   35.10    4.40
   3   8  -5  235.58   16.80
  -3  -8   5  240.98   16.30
   2   8  -5    2.50    1.50
   2   8  -5    4.00    1.50
  -2  -8   5    1.70    2.00
  -2  -8   5    3.00    1.40
   1   8  -5   62.89    6.60
   1   8  -5   72.29    6.80
  -1  -8   5   72.99    6.80
  -1  -8   5   62.89    6.40
   0   8  -5  398.76   25.30
   0   8  -5  399.76   24.90
   0  -8   5  393.76   24.80
   0  -8   5  392.66   24.90
  -1   8  -5   95.89    7.70
  -1   8  -5   96.49    8.40
   1  -8   5  100.29    7.90
   1  -8   5   88.19    8.40
  -2   8  -5  127.09   10.20
  -2   8  -5  124.59    9.30
   2  -8   5  118.59   10.10
   2  -8   5  127.59    9.50
   3  -8   5   84.69    8.00
   3  -8   5   77.79    6.70
  -4   8  -5   29.40    4.60
   4  -8   5   34.90    5.00
  -5   8  -5   50.99    5.40
   5  -8   5   49.90    5.00
  -6   8  -5   11.40    3.20
  -6   8  -5   13.60    2.90
   6  -8   5   10.30    2.90
   6  -8   5   11.90    2.10
  -7   8  -5    2.20    1.40
  -7   8  -5    1.20    1.40
   7  -8   5    1.40    0.80
   7  -8   5    2.40    1.50
  -8   8  -5  130.09   11.00
   8  -8   5  144.79    9.80
  -9   8  -5    7.20    2.30
  -9   8  -5   15.60    3.50
   9  -8   5   13.50    3.00
   9  -8   5   11.90    2.10
   8   7  -5   20.10    3.70
   8   7  -5   14.10   22.80
  -8  -7   5   17.80    3.00
   7   7  -5   62.59    9.80
   7   7  -5   61.89    6.50
  -7  -7   5   48.40    7.60
  -7  -7   5   68.19    6.10
   6   7  -5  405.86   25.60
   6   7  -5  399.46   26.00
  -6  -7   5  389.96   24.70
  -6  -7   5  400.46   26.60
   5   7  -5   91.09    8.60
   5   7  -5   92.79    8.30
  -5  -7   5   98.49    8.10
  -5  -7   5   87.09    8.70
   4   7  -5  134.39   11.50
   4   7  -5  168.48   12.10
  -4  -7   5  177.58   12.70
  -4  -7   5  135.19   11.10
   3   7  -5  601.64   36.10
   3   7  -5  583.74   36.00
  -3  -7   5  604.84   35.60
  -3  -7   5  578.44   35.80
   2   7  -5  575.84   34.00
   2   7  -5  544.45   33.40
  -2  -7   5  559.44   33.40
  -2  -7   5  515.45   33.00
   1   7  -5    7.40    2.20
   1   7  -5    7.00    1.90
  -1  -7   5    7.90    2.10
  -1  -7   5    7.30    1.90
   0   7  -5  550.74   32.50
   0   7  -5  526.65   31.40
   0  -7   5  509.15   31.50
   0  -7   5  510.45   31.50
  -1   7  -5  705.03   41.70
  -1   7  -5  728.73   42.50
   1  -7   5  695.73   42.40
   1  -7   5  720.53   41.60
  -2   7  -5   46.00    4.60
  -2   7  -5   50.49    5.40
   2  -7   5   50.99    5.50
   2  -7   5   52.19    5.10
  -3   7  -5  171.88   11.80
  -3   7  -5  185.98   13.30
   3  -7   5  176.08   13.00
   3  -7   5  168.08   12.00
  -4   7  -5  459.85   28.40
  -4   7  -5  518.15   30.80
   4  -7   5  494.75   30.50
   4  -7   5  461.35   28.40
  -5   7  -5   72.19    7.30
   5  -7   5   56.09    6.70
  -6   7  -5   54.09    6.90
  -6   7  -5   67.49    6.30
   6  -7   5   67.19    7.10
   6  -7   5   60.69    5.10
  -7   7  -5  247.68   16.90
  -7   7  -5  255.67   18.90
   7  -7   5  248.08   15.60
   7  -7   5  276.57   18.40
  -8   7  -5    2.10    1.50
  -8   7  -5    1.30    1.10
   8  -7   5    0.50    0.60
   8  -7   5    0.90    1.00
  -9   7  -5    0.10    0.90
  -9   7  -5    0.80    1.00
   9  -7   5    0.80    0.90
   9  -7   5    0.60    0.90
   9   6  -5    3.50    1.70
   8   6  -5    5.90    2.20
   8   6  -5    4.00    2.30
  -8  -6   5    7.90    1.80
  -8  -6   5    3.00    2.40
   7   6  -5  533.75   33.80
   7   6  -5  535.25   32.60
  -7  -6   5  559.04   31.90
  -7  -6   5  502.85   33.70
   6   6  -5   10.10    2.40
   6   6  -5    8.00    2.70
  -6  -6   5    8.00    2.90
  -6  -6   5    7.70    2.00
   5   6  -5   64.19    6.80
   5   6  -5   58.29    6.10
  -5  -6   5   58.39    6.90
  -5  -6   5   62.79    6.00
   4   6  -5  238.98   16.00
   4   6  -5  203.68   15.10
  -4  -6   5  238.98   16.20
  -4  -6   5  213.28   15.00
   3   6  -5   16.80    3.10
   3   6  -5   19.00    3.10
  -3  -6   5   19.10    3.30
  -3  -6   5   18.40    2.90
   2   6  -5  261.37   17.40
   2   6  -5  246.18   16.90
  -2  -6   5  238.18   16.50
  -2  -6   5  262.37   17.00
   1   6  -5    0.30    0.90
   1   6  -5    1.40    1.40
  -1  -6   5    2.70    1.40
  -1  -6   5    1.00    1.00
   0   6  -5    9.80    2.00
   0   6  -5   12.50    2.60
  -1   6  -5  421.36   25.60
  -1   6  -5  426.86   26.10
   1  -6   5  426.56   26.30
   1  -6   5  413.66   25.50
  -2   6  -5   21.90    3.20
  -2   6  -5   17.30    2.50
   2  -6   5   19.20    3.10
   2  -6   5   17.00    2.60
  -3   6  -5   26.40    3.80
  -3   6  -5   29.00    3.30
   3  -6   5   25.30    3.20
   3  -6   5   31.20    4.10
  -4   6  -5  120.59    8.80
  -4   6  -5  142.39   10.60
   4  -6   5  102.99    8.50
   4  -6   5  132.59   10.60
  -5   6  -5    1.40    1.30
  -5   6  -5    0.80    0.90
   5  -6   5    0.70    0.70
   5  -6   5    0.50    0.80
  -6   6  -5   37.20    5.70
  -6   6  -5   39.10    4.80
   6  -6   5   48.20    5.80
   6  -6   5   35.20    3.60
  -7   6  -5   10.70    2.70
  -7   6  -5   14.90    3.40
   7  -6   5   12.10    2.90
   7  -6   5   11.50    2.10
  -8   6  -5   22.00    4.30
  -8   6  -5   21.10    3.70
   8  -6   5   20.40    3.00
   8  -6   5   27.20    4.00
  -9   6  -5   -1.70   82.49
   9  -6   5   39.40   11.00
   9   5  -5   11.10    2.50
   9   5  -5    8.80    2.60
  -9  -5   5   12.30    2.10
  -9  -5   5    2.90    2.30
   8   5  -5  175.78   13.80
  -8  -5   5  174.88   14.40
   7   5  -5   10.60    2.60
   7   5  -5    7.20    2.50
  -7  -5   5    6.70    3.00
  -7  -5   5    8.30    2.00
   6   5  -5   32.40    4.40
   6   5  -5   38.60    4.90
  -6  -5   5   31.90    5.10
  -6  -5   5   36.00    4.10
   5   5  -5  537.05   33.00
  -5  -5   5  546.25   32.70
   4   5  -5   35.60    4.50
   4   5  -5   36.10    4.40
  -4  -5   5   35.50    4.70
  -4  -5   5   38.70    4.30
   3   5  -5  127.79   10.10
   3   5  -5  124.49    9.80
  -3  -5   5  131.09   10.30
  -3  -5   5  133.49    9.80
   2   5  -5  929.51   55.49
   2   5  -5  969.90   55.69
  -2  -5   5  995.00   55.59
  -2  -5   5  967.70   55.49
  -1  -5   5  374.16   23.00
   0   5  -5   25.40    3.20
   0  -5   5   25.20    3.20
  -1   5  -5  622.04   35.70
   1  -5   5  597.34   35.40
  -2   5  -5  480.05   29.70
  -2   5  -5  490.15   29.00
   2  -5   5  522.95   29.40
   2  -5   5  484.45   29.90
  -3   5  -5  117.49    9.20
  -3   5  -5  114.39    8.30
   3  -5   5  107.89    8.10
   3  -5   5  125.09    9.40
  -4   5  -5  443.96   27.60
  -4   5  -5  439.36   26.40
   4  -5   5  406.86   25.60
   4  -5   5  449.36   27.90
  -5   5  -5  358.86   22.80
  -5   5  -5  341.87   21.60
   5  -5   5  342.97   20.00
   5  -5   5  302.17   21.70
  -6   5  -5    5.10    2.20
  -6   5  -5    8.50    2.20
   6  -5   5    6.90    2.20
   6  -5   5    6.50    1.50
  -7   5  -5  145.19   11.60
  -7   5  -5  108.59    9.80
   7  -5   5  133.29   10.60
   7  -5   5  121.29    8.90
  -8   5  -5  135.69   11.90
  -8   5  -5  117.99   10.80
   8  -5   5  141.29   10.10
   8  -5   5  158.68   11.70
  -9   5  -5   14.60    3.60
  -9   5  -5   -0.50   12.10
   9  -5   5    0.00    1.70
 -10   5  -5    1.20    1.40
  10  -5   5    1.30    1.30
   9   4  -5  519.95   32.40
   9   4  -5  522.05   30.30
  -9  -4   5  519.85   29.10
  -9  -4   5  411.26   31.10
   8   4  -5    8.20    2.20
  -8  -4   5    9.50    2.00
   7   4  -5   24.60    4.00
   7   4  -5   24.10    3.60
  -7  -4   5   24.80    4.40
  -7  -4   5   24.80    3.20
   6   4  -5  514.35   31.10
   6   4  -5  526.35   32.20
  -6  -4   5  514.15   32.30
  -6  -4   5  474.15   29.80
   5   4  -5    1.80    1.20
   5   4  -5    1.40    1.00
  -5  -4   5    1.90    1.40
  -5  -4   5    2.30    1.10
   4   4  -5   26.20    3.50
   4   4  -5   26.10    3.60
  -4  -4   5   24.90    3.30
  -4  -4   5   25.90    3.90
   3   4  -5  121.79    9.20
   3   4  -5  107.29    8.70
  -3  -4   5  116.49    9.20
  -3  -4   5  112.69    8.70
   2   4  -5    9.80    1.90
  -2  -4   5    9.50    2.00
   1   4  -5  367.76   22.10
   1   4  -5  339.67   21.80
  -1  -4   5  360.96   21.80
  -1  -4   5  348.87   21.90
   0   4  -5   -1.30    0.90
   0  -4   5   -0.30    1.00
  -1   4  -5    5.70    1.50
   1  -4   5    5.80    1.50
  -2   4  -5  331.47   20.70
  -2   4  -5  351.76   21.40
   2  -4   5  373.56   21.80
   2  -4   5  335.27   20.70
  -3   4  -5   23.90    2.70
   3  -4   5   20.30    2.50
  -4   4  -5    1.30    0.90
  -4   4  -5    0.30    0.90
   4  -4   5    0.80    0.60
   4  -4   5    1.60    1.10
  -5   4  -5  124.49    9.60
  -5   4  -5  135.79   10.60
   5  -4   5  131.19    8.50
   5  -4   5   98.69    9.40
  -6   4  -5   15.90    3.20
  -6   4  -5   20.80    4.00
   6  -4   5   20.80    2.80
   6  -4   5   19.80    3.50
  -7   4  -5   17.10    5.90
  -7   4  -5   20.00    3.80
   7  -4   5   22.40    3.70
   7  -4   5   22.30    3.10
  -8   4  -5   20.00    4.10
   8  -4   5   15.10    3.20
  -9   4  -5   45.50    6.00
   9  -4   5   44.60    5.10
   9  -4   5    9.10    7.40
 -10   4  -5  117.89   11.70
  10  -4   5  163.88   14.80
  10   3  -5   40.20    4.90
 -10  -3   5   45.80    4.30
   9   3  -5  111.49    8.60
   9   3  -5  100.39   13.80
  -9  -3   5  107.09    7.70
   8   3  -5    6.90    1.90
   8   3  -5    7.80    2.70
  -8  -3   5    5.80    2.80
  -8  -3   5    7.70    1.70
   7   3  -5  215.28   14.30
   7   3  -5  205.28   15.00
  -7  -3   5  206.98   13.50
  -7  -3   5  184.18   15.30
   6   3  -5   24.00    3.50
  -6  -3   5   21.60    3.00
   5   3  -5  134.59    9.90
   5   3  -5   97.49    8.40
  -5  -3   5  121.99    8.70
  -5  -3   5   94.09    9.30
   4   3  -5  463.45   28.90
   4   3  -5  503.05   29.80
   3   3  -5    2.60    1.10
   3   3  -5    4.00    1.60
  -3  -3   5    3.40    1.40
  -3  -3   5    3.30    1.30
   2   3  -5   24.50    3.20
   2   3  -5   23.80    3.00
  -2  -3   5   26.30    3.30
  -2  -3   5   24.10    3.10
   1   3  -5 1167.48   63.49
   1   3  -5 1157.18   63.59
  -1  -3   5 1063.69   62.49
  -1  -3   5 1093.09   62.89
   0   3  -5  358.76   20.90
   0   3  -5  364.96   21.20
   0  -3   5  334.37   20.70
   0  -3   5  320.37   20.30
  -1   3  -5  249.88   14.80
  -1   3  -5  233.98   15.00
   1  -3   5  214.88   14.40
   1  -3   5  243.68   15.30
  -2   3  -5  906.71   51.39
   2  -3   5  905.01   51.49
  -3   3  -5  365.86   22.10
  -3   3  -5  395.46   22.80
   3  -3   5  343.77   21.50
   3  -3   5  351.86   22.60
  -4   3  -5   36.90    4.10
  -4   3  -5   39.10    4.40
   4  -3   5   39.10    3.40
  -5   3  -5  427.46   26.20
  -5   3  -5  441.76   25.70
   5  -3   5  333.67   24.90
   5  -3   5  438.76   24.40
  -6   3  -5  144.99   11.90
  -6   3  -5  139.29   11.40
   6  -3   5  145.59   10.30
   6  -3   5  163.28   11.90
  -7   3  -5    2.20    1.50
   7  -3   5   -0.10    0.90
  -8   3  -5   99.59   10.80
   8  -3   5  120.89   10.20
  -9   3  -5   77.79    8.70
  -9   3  -5  101.29   10.10
   9  -3   5   81.99    8.50
 -10   3  -5   26.20    4.90
  10  -3   5   34.80    4.70
  10   2  -5    1.70    1.10
  10   2  -5    1.50    1.30
 -10  -2   5    1.70    0.80
 -10  -2   5    0.10    1.00
   9   2  -5  181.18   13.80
  -9  -2   5  154.38   13.40
   8   2  -5  409.86   27.20
   8   2  -5  438.36   26.40
  -8  -2   5  437.26   25.40
  -8  -2   5  421.36   27.70
   7   2  -5    1.70    1.10
   7   2  -5    1.10    1.00
  -7  -2   5    0.70    0.80
  -7  -2   5    0.40    1.00
   6   2  -5  131.29    9.80
   6   2  -5  117.29    9.90
  -6  -2   5  123.89    8.90
  -6  -2   5  119.09   10.30
  -5  -2   5  259.77   16.80
  -5  -2   5  281.27   18.50
   4   2  -5    1.00    0.90
   4   2  -5    0.90    0.80
  -4  -2   5    1.20    0.80
  -4  -2   5    0.50    0.90
   3   2  -5   14.90    2.50
   3   2  -5   22.80    3.00
  -3  -2   5   19.90    2.50
  -3  -2   5   19.60    3.00
   2   2  -5  262.67   16.10
   2   2  -5  241.88   15.70
  -2  -2   5  252.67   16.10
  -2  -2   5  250.07   15.60
   1   2  -5    7.10    1.50
   1   2  -5    7.90    1.60
  -1  -2   5    8.00    1.60
  -1  -2   5    6.80    1.40
   0   2  -5  204.88   13.00
   0   2  -5  229.78   13.50
   0  -2   5  205.28   12.90
   0  -2   5  194.28   12.80
  -1   2  -5   30.30    3.20
   1  -2   5   27.70    2.80
   1  -2   5   27.20    3.10
  -2   2  -5  117.99    8.20
  -2   2  -5  113.49    7.70
   2  -2   5  119.09    7.80
   2  -2   5  114.39    8.20
  -3   2  -5  221.78   14.70
   3  -2   5  237.98   15.00
  -4   2  -5   78.29    6.80
   4  -2   5   81.79    6.10
  -5   2  -5   12.60    2.60
  -5   2  -5   11.40    2.60
   5  -2   5   14.30    2.20
   5  -2   5    9.30    2.50
  -6   2  -5  149.88   11.20
  -6   2  -5  101.09    9.70
   6  -2   5  117.99   10.10
   6  -2   5  116.99    9.40
  -7   2  -5   46.30    6.50
  -7   2  -5   71.89    7.50
   7  -2   5   52.99    6.20
   7  -2   5   62.09    6.70
  -8   2  -5   13.40    3.60
  -8   2  -5   17.80    3.80
   8  -2   5   20.20    3.70
   8  -2   5   15.80    3.40
  -9   2  -5   36.40    6.20
   9  -2   5   41.70    6.10
  10   1  -5    2.60    1.50
  10   1  -5    2.50    1.30
 -10  -1   5    2.80    1.80
 -10  -1   5    2.20    1.00
   9   1  -5   23.30    3.40
   9   1  -5   22.40    3.80
  -9  -1   5   16.30    3.80
  -9  -1   5   26.30    3.00
   8   1  -5  165.98   11.60
   8   1  -5  156.38   12.60
  -8  -1   5  166.48   10.80
  -8  -1   5  160.68   13.10
   7   1  -5   24.80    3.80
  -7  -1   5   17.70    3.60
   6   1  -5  223.08   15.40
   6   1  -5  227.18   16.20
  -6  -1   5  242.38   16.70
  -6  -1   5  253.87   15.30
   5   1  -5   17.80    2.90
   5   1  -5   17.20    2.60
  -5  -1   5   19.30    2.40
  -5  -1   5   17.30    3.20
   4   1  -5   26.10    3.30
   4   1  -5   24.00    3.10
  -4  -1   5   28.30    3.80
  -4  -1   5   26.30    3.00
   3   1  -5  483.05   28.50
   3   1  -5  477.95   28.80
  -3  -1   5  473.25   28.30
  -3  -1   5  515.25   29.50
   2   1  -5    1.80    0.80
   2   1  -5    1.60    0.80
  -2  -1   5    2.20    1.00
  -2  -1   5    2.40    0.80
   1   1  -5  302.77   18.00
   1   1  -5  292.07   17.50
  -1  -1   5  285.27   17.50
  -1  -1   5  307.17   18.00
   0   1  -5  986.00   57.09
   0   1  -5 1126.09   58.39
   0  -1   5  995.00   57.19
   0  -1   5 1037.40   57.49
  -1   1  -5  115.29    7.80
  -1   1  -5  117.09    7.30
   1  -1   5  126.69    7.90
   1  -1   5  107.49    7.20
  -2   1  -5  122.29    8.90
  -2   1  -5  131.49   11.80
   2  -1   5  135.49    8.80
   2  -1   5  134.09    8.40
  -3   1  -5  731.83   42.20
  -3   1  -5  749.73   42.50
   3  -1   5  759.12   42.60
   3  -1   5  744.03   41.90
  -4   1  -5  200.98   12.90
  -4   1  -5  187.38   12.20
   4  -1   5  172.88   11.60
   4  -1   5  170.08   12.40
  -5   1  -5   17.90    2.90
  -5   1  -5   12.20    2.80
   5  -1   5   14.70    2.50
   5  -1   5   11.70    2.80
  -6   1  -5  533.85   32.20
  -6   1  -5  560.84   33.00
   6  -1   5  478.25   31.00
   6  -1   5  506.65   32.00
  -7   1  -5   74.99    7.90
  -7   1  -5   74.89    7.90
   7  -1   5   88.49    7.80
   7  -1   5   76.49    7.60
  -8   1  -5   11.60    3.30
  -8   1  -5    9.50    2.90
   8  -1   5   11.20    3.10
   8  -1   5   12.40    3.20
  -9   1  -5  159.08   13.70
   9  -1   5  160.38   13.10
  10   0  -5  254.87   16.70
  10   0  -5  239.48   18.30
 -10   0   5  260.77   15.70
 -10   0   5  238.68   18.70
   9   0  -5   13.60    2.70
  -9   0   5   12.00    2.00
   8   0  -5  358.36   23.40
   8   0  -5  349.57   22.10
   7   0  -5  247.28   17.70
   7   0  -5  274.87   17.10
  -7   0   5  262.87   16.10
  -7   0   5  267.57   18.50
   6   0  -5   13.90    2.40
   6   0  -5   12.20    2.50
  -6   0   5   14.50    2.90
  -6   0   5   15.40    2.00
   5   0  -5  126.29    9.70
   5   0  -5  138.29    9.70
  -5   0   5  118.79    9.90
  -5   0   5  128.49    8.90
   4   0  -5  234.48   15.50
  -4   0   5  244.08   16.10
   3   0  -5    0.50    0.70
  -3   0   5    0.20    0.50
   2   0  -5    2.70    0.90
   2   0  -5    4.10    1.10
  -2   0   5    4.60    1.00
  -2   0   5    3.60    1.10
   1   0  -5  209.68   13.00
   1   0  -5  221.68   13.10
  -1   0   5  216.28   12.90
  -1   0   5  218.28   13.20
   0   0  -5  280.17   16.20
   0   0  -5  282.87   16.00
   0   0   5  276.67   16.10
   0   0   5  275.57   16.00
  -1   0  -5   74.59    5.20
  -1   0  -5   81.49    5.30
   1   0   5   81.59    5.30
   1   0   5   70.89    4.90
  -2   0  -5   50.59    3.60
  -2   0  -5   48.80    4.90
   2   0   5   40.70    3.50
   2   0   5   42.80    3.10
  -3   0  -5  254.17   15.70
  -3   0  -5  250.67   15.80
   3   0   5  254.57   15.90
   3   0   5  273.37   15.70
  -4   0  -5   95.69    7.60
  -4   0  -5  111.09    7.90
   4   0   5   96.99    7.20
   4   0   5   80.09    7.30
  -5   0  -5   95.59    7.30
  -5   0  -5   60.79    6.50
   5   0   5   80.99    6.90
  -6   0  -5   30.10    4.40
  -6   0  -5   23.80    4.30
   6   0   5   28.90    4.20
   6   0   5   38.50    4.60
  -7   0  -5  136.89   11.90
  -7   0  -5  154.08   12.50
   7   0   5  151.58   12.30
   7   0   5  151.48   12.00
  -8   0  -5  129.39   11.20
  -8   0  -5  108.09   11.00
   8   0   5  135.69   11.50
   8   0   5  135.49   11.50
  10  -1  -5  100.19    8.10
  10  -1  -5   99.19    9.40
 -10   1   5   97.19    7.20
 -10   1   5   87.19    9.80
   9  -1  -5    1.60    1.10
  -9   1   5    0.60    1.10
  -9   1   5    1.30    0.80
   8  -1  -5    7.10    1.90
   8  -1  -5    6.40    2.10
  -8   1   5    6.30    2.20
  -8   1   5   10.10    1.80
   7  -1  -5   87.49    7.20
   7  -1  -5   84.29    7.70
  -7   1   5   85.59    8.20
  -7   1   5   78.79    6.10
   6  -1  -5   44.20    4.80
   6  -1  -5   40.40    4.10
  -6   1   5   41.60    4.90
  -6   1   5   40.80    3.70
   5  -1  -5  148.69   10.80
   5  -1  -5  154.08   10.50
  -5   1   5  146.79    9.70
  -5   1   5  145.19   10.90
   4  -1  -5   71.69    5.70
   4  -1  -5   74.79    6.10
  -4   1   5   75.49    5.50
  -4   1   5   74.39    6.40
   3  -1  -5  169.28   11.40
   3  -1  -5  190.38   11.80
  -3   1   5  173.28   11.90
  -3   1   5  177.78   11.00
   2  -1  -5  274.47   15.90
   2  -1  -5  267.37   16.10
  -2   1   5  243.88   15.20
  -2   1   5  283.77   16.50
   1  -1  -5    7.50    1.00
  -1   1   5    4.90    0.80
   0   1   5  157.08    8.90
  -1  -1  -5  761.42   37.40
   1   1   5  579.04   36.00
  -2  -1  -5   18.50    1.90
  -2  -1  -5   20.70    2.00
   2   1   5   22.80    2.00
   2   1   5   20.10    1.80
  -3  -1  -5  160.68   10.60
  -3  -1  -5  162.88   10.50
   3   1   5  171.78   10.60
   3   1   5  165.78   10.60
  -4  -1  -5  970.50   52.19
   4   1   5  845.52   52.29
  -5  -1  -5   31.50    4.00
  -5  -1  -5   30.40    4.10
   5   1   5   32.50    3.80
  -6  -1  -5    2.10    1.50
  -6  -1  -5    3.50    1.80
   6   1   5    4.10    1.60
   6   1   5    2.50    1.40
  -7  -1  -5  400.26   27.60
   7   1   5  460.85   27.80
  -8  -1  -5   31.20    5.40
  -8  -1  -5   31.50    5.40
   8   1   5   35.10    5.60
   8   1   5   38.10    5.40
  10  -2  -5  496.55   29.60
  10  -2  -5  471.35   30.80
 -10   2   5  472.95   27.90
 -10   2   5  472.55   31.90
   9  -2  -5  173.58   14.00
   9  -2  -5  175.88   12.60
  -9   2   5  180.48   15.00
  -9   2   5  185.08   11.90
   8  -2  -5   49.99    5.10
   8  -2  -5   47.10    5.80
  -8   2   5   48.20    6.20
  -8   2   5   47.50    4.40
   7  -2  -5  310.17   21.70
   7  -2  -5  353.06   21.20
  -7   2   5  335.97   20.20
  -7   2   5  340.27   22.50
   6  -2  -5  212.78   14.10
   6  -2  -5  218.68   15.00
  -6   2   5  195.28   13.10
  -6   2   5  238.48   15.70
   5  -2  -5   78.29    6.80
   5  -2  -5   77.69    6.30
  -5   2   5   73.39    5.60
  -5   2   5   78.09    7.10
   4  -2  -5  173.78   11.80
   4  -2  -5  188.28   11.80
  -4   2   5  170.98   12.00
  -4   2   5  177.08   11.00
   3  -2  -5   99.49    6.50
   3  -2  -5   76.09    6.30
  -3   2   5  101.19    7.10
  -3   2   5   84.99    5.80
   2  -2  -5  108.19    7.10
   2  -2  -5  104.39    7.30
  -2   2   5  113.89    6.80
  -2   2   5  113.09    7.60
   1  -2  -5   36.30    2.50
   1  -2  -5   33.30    2.40
  -1   2   5   30.10    2.30
  -1   2   5   37.10    2.60
   2   2   5   16.30    1.40
   2   2   5   13.80    1.20
  -3  -2  -5   48.70    3.80
  -3  -2  -5   48.00    4.00
   3   2   5   44.90    3.80
   3   2   5   47.30    3.80
  -4  -2  -5  223.28   14.70
  -4  -2  -5  268.57   16.60
   4   2   5  200.88   14.50
   4   2   5  231.98   14.50
  -5  -2  -5   48.40    5.40
   5   2   5   53.79    5.30
  -6  -2  -5  139.09   10.60
  -6  -2  -5   87.59    8.90
   6   2   5  132.09   10.20
  -7  -2  -5   16.00    3.60
  -7  -2  -5    9.10    3.20
   7   2   5   13.20    3.20
   7   2   5   18.80    3.80
  10  -3  -5    1.30    1.30
  10  -3  -5    1.50    1.40
 -10   3   5    0.90    0.90
 -10   3   5    1.20    1.50
   9  -3  -5   37.80    4.70
   9  -3  -5   32.70    5.00
  -9   3   5   37.80    5.80
  -9   3   5   41.70    4.10
   8  -3  -5    6.20    2.30
   8  -3  -5    5.60    1.80
  -8   3   5    4.50    1.30
  -8   3   5    6.00    2.40
   7  -3  -5    1.30    1.10
   7  -3  -5    2.00    1.30
  -7   3   5    1.30    0.80
  -7   3   5    0.60    1.00
   6  -3  -5  130.09   10.30
   6  -3  -5  123.79    9.40
  -6   3   5  145.49   11.10
  -6   3   5  129.39    8.80
   5  -3  -5  159.28   10.80
   5  -3  -5  156.78   11.30
  -5   3   5  161.28   11.80
  -5   3   5  153.58   10.00
   4  -3  -5    2.20    0.90
   4  -3  -5    1.40    0.90
  -4   3   5    1.70    0.70
  -4   3   5    1.80    1.10
   3  -3  -5   56.69    4.70
   3  -3  -5   44.40    4.40
  -3   3   5   70.59    4.60
  -3   3   5   57.79    5.00
   2  -3  -5  329.97   19.10
   2  -3  -5  339.37   19.10
  -2   3   5  343.37   19.40
  -2   3   5  308.27   19.00
  -3  -3  -5    2.30    0.70
  -3  -3  -5    2.90    0.90
   3   3   5    4.40    0.90
   3   3   5    2.00    0.70
  -4  -3  -5  143.79   10.20
  -4  -3  -5  164.48   10.20
   4   3   5  156.48   10.30
   4   3   5  142.09   11.90
  -5  -3  -5  773.62   44.70
  -5  -3  -5  763.52   45.10
   5   3   5  782.82   44.70
  -6  -3  -5    1.30    1.40
  -6  -3  -5    2.30    1.50
   6   3   5    1.40    1.20
   6   3   5    1.30    1.20
  10  -4  -5   62.39    7.20
  10  -4  -5   77.89    6.80
 -10   4   5   68.19    6.40
 -10   4   5   47.50    7.10
   9  -4  -5  381.16   23.80
   9  -4  -5  327.57   24.30
  -9   4   5  388.76   22.90
  -9   4   5  364.36   26.00
   8  -4  -5   98.89    9.40
   8  -4  -5  112.19    9.30
  -8   4   5  117.49    8.60
  -8   4   5  111.39   10.90
   7  -4  -5  167.88   12.30
   7  -4  -5  153.08   30.70
  -7   4   5  169.58   11.40
  -7   4   5  168.38   13.70
   6  -4  -5  405.66   24.50
   6  -4  -5  341.87   24.60
  -6   4   5  398.66   23.70
  -6   4   5  426.36   26.30
   5  -4  -5   81.19    6.80
   5  -4  -5   70.29    6.70
  -5   4   5   81.19    7.60
  -5   4   5   75.59    6.00
   4  -4  -5    0.10    0.60
   4  -4  -5    0.10    0.50
  -4   4   5    0.80    0.70
  -4   4   5    0.20    0.80
   3  -4  -5  271.57   17.20
   3  -4  -5  315.07   17.60
  -3   4   5  254.17   17.10
  -3   4   5  313.47   18.00
   2  -4  -5   23.30    2.40
   2  -4  -5   26.50    2.40
  -2   4   5   29.20    2.60
  -2   4   5   27.40    2.60
  -4  -4  -5   91.79    6.50
  -4  -4  -5   94.59    6.40
   4   4   5   84.19   15.00
   4   4   5   92.09    6.60
  -5  -4  -5  222.98   14.10
  -5  -4  -5  214.28   14.60
   5   4   5  221.98   14.10
   5   4   5  164.68   20.20
  10  -5  -5    5.70    1.90
  10  -5  -5    9.90    2.90
 -10   5   5    4.90    2.60
 -10   5   5    7.80    2.20
   9  -5  -5   19.80    3.30
  -9   5   5   15.10    3.00
   8  -5  -5   56.49    6.70
   8  -5  -5   68.69    6.40
  -8   5   5   56.49    7.30
  -8   5   5   68.99    6.40
   7  -5  -5    8.90    2.70
   7  -5  -5   18.00    3.00
  -7   5   5   11.30    2.40
   6  -5  -5   30.70    4.40
   6  -5  -5   39.10    4.30
  -6   5   5   50.49    5.10
   5  -5  -5   56.19    6.20
  -5   5   5   83.49    8.00
  -5   5   5   62.29    5.90
   4  -5  -5  280.07   16.80
   4  -5  -5  260.77   16.80
  -4   5   5  251.77   16.60
  -4   5   5  262.27   17.70
   3  -5  -5   26.90    2.80
   3  -5  -5   22.90    2.60
  -3   5   5   15.20    2.80
  -3   5   5   25.60    3.00
   2  -5  -5   18.90    2.40
   2  -5  -5   21.70    2.30
  -2   5   5   23.20    2.40
  -2   5   5   25.00    2.50
  10  -6  -5   39.80    4.50
  10  -6  -5   41.80    5.40
 -10   6   5   24.30    5.50
 -10   6   5   38.70    4.70
   9  -6  -5  244.28   16.30
   9  -6  -5  280.07   18.80
  -9   6   5  233.58   16.60
   8  -6  -5  330.97   20.20
   8  -6  -5  292.17   21.40
  -8   6   5  333.97   20.70
   7  -6  -5   29.70    4.40
   6  -6  -5  121.79    8.90
  -6   6   5  120.39    9.30
   5  -6  -5  311.47   21.90
   5  -6  -5  366.66   21.70
  -5   6   5  384.56   22.20
   4  -6  -5   18.90    2.90
  -4   6   5   12.20    3.20
   3  -6  -5   -0.20    0.60
   3  -6  -5    0.60    0.60
  -3   6   5    0.40    0.80
  -3   6   5    0.80   11.10
  -2   6   5  419.96   25.00
  -2   6   5  447.76   25.10
  10  -7  -5    3.00    1.40
  10  -7  -5    3.50    1.70
 -10   7   5    0.80    1.40
 -10   7   5    2.50    1.30
   9  -7  -5    1.10    1.50
  -9   7   5    5.30    2.00
  -9   7   5    0.10    3.20
   8  -7  -5   70.09    6.00
   8  -7  -5   47.60    6.40
  -8   7   5   74.19    6.60
   7  -7  -5   15.60    3.70
  -7   7   5   19.20    4.20
   6  -7  -5   34.60    4.90
   6  -7  -5   50.49    4.90
  -6   7   5   52.39    5.40
   5  -7  -5   65.59    6.30
  -4   7   5    0.60    1.30
  -4   7   5    3.10    1.70
   3  -7  -5  244.28   15.70
  -3   7   5  240.68   15.60
   2  -7  -5   12.30    1.60
   2  -7  -5   12.90    1.80
  -2   7   5    3.60   16.50
  -2   7   5   10.70    1.70
  10  -8  -5  151.08   11.30
 -10   8   5  161.38   12.10
   9  -8  -5    5.30    2.50
   9  -8  -5   13.00    2.70
  -9   8   5   -2.00    5.40
  -9   8   5   13.10    2.90
   8  -8  -5  257.67   17.30
   8  -8  -5  257.17   18.40
  -8   8   5  271.67   18.40
  -8   8   5   54.49  357.06
  -7   8   5   18.00   28.40
   6  -8  -5   21.60    3.40
  -6   8   5   20.70    3.80
   5  -8  -5  165.78   12.50
   5  -8  -5  180.18   12.90
  -5   8   5  182.18   13.50
  -5   8   5    8.00   77.09
   4  -8  -5  294.77   19.10
   3  -8  -5    2.20    1.20
  -3   8   5    2.50    1.20
   2  -8  -5    7.70    1.30
   2  -8  -5   10.70    1.70
  -2   8   5    9.40    1.80
   9  -9  -5   10.30    2.50
   9  -9  -5    3.80    2.40
  -9   9   5    8.00    4.10
  -9   9   5   10.60    3.80
   8  -9  -5    7.70    2.00
   8  -9  -5    1.80    1.90
  -8   9   5    1.70    5.70
  -8   9   5    8.40    2.50
   7  -9  -5  191.38   13.40
   7  -9  -5  166.88   13.20
  -7   9   5  181.48   13.90
   6  -9  -5    2.90    1.70
   6  -9  -5    3.00    1.50
  -6   9   5    4.00    2.30
  -6   9   5   -0.20    1.50
   5  -9  -5   41.20    5.10
   5  -9  -5   35.00    4.60
  -5   9   5   42.00    5.50
  -5   9   5   -1.30   10.60
   4  -9  -5  114.59    9.30
   4  -9  -5   85.49    8.10
  -4   9   5  111.69    9.30
   3  -9  -5    0.30    0.70
   3  -9  -5    0.50    0.80
  -3   9   5    0.60    1.00
   2  -9  -5  239.18   13.40
   2  -9  -5  193.68   12.70
   8 -10  -5   15.70    3.20
   8 -10  -5    3.10    2.20
  -8  10   5   16.40    3.70
   7 -10  -5  351.16   23.80
   7 -10  -5  316.37   22.40
  -7  10   5  402.36   25.50
   6 -10  -5  262.87   18.30
   6 -10  -5  264.47   18.90
   5 -10  -5    1.00    1.40
   5 -10  -5    1.80    1.40
  -5  10   5    0.90    1.60
  -5  10   5    1.40    1.50
   4 -10  -5   69.69    7.20
   4 -10  -5   92.29    8.20
  -4  10   5   94.49    8.40
   3 -10  -5  373.46   22.20
  -3  10   5  331.97   22.20
   9 -11  -5   50.39    5.90
  -9  11   5   57.09    7.00
   8 -11  -5   20.90    3.80
   8 -11  -5    5.80    2.60
  -8  11   5   19.20    4.20
  -8  11   5    0.10   38.70
   7 -11  -5    0.30    1.10
   7 -11  -5    0.40    0.80
  -7  11   5   -0.20    1.30
  -7  11   5    0.20    1.50
   6 -11  -5  167.28   13.20
   6 -11  -5  136.59   11.50
  -6  11   5   -0.10   82.19
  -6  11   5  149.19   13.70
   5 -11  -5   18.00    3.90
  -5  11   5   24.40    4.80
  -5  11   5   -0.40    7.20
   4 -11  -5   25.50    3.90
   4 -11  -5   50.29    6.30
  -4  11   5   42.90    5.70
   0  15  -6   59.79    7.20
   0 -15   6   56.39    7.30
  -1  15  -6  250.07   18.70
   1 -15   6  223.28   17.10
  -2  15  -6    4.10    2.20
   2 -15   6    5.10    2.20
   3 -15   6   29.70    4.80
   2  14  -6   36.90    5.60
  -2 -14   6   37.60    5.20
   1  14  -6  223.38   16.60
   1  14  -6  234.48   17.60
  -1 -14   6  248.18   17.20
  -1 -14   6  227.68   16.60
   0  14  -6  317.87   20.90
   0  14  -6  328.77   22.60
   0 -14   6  290.57   20.40
   0 -14   6  331.37   22.00
  -1  14  -6   41.10    5.40
  -1  14  -6   25.10    4.10
   1 -14   6   24.00    4.10
   1 -14   6   39.40    5.30
  -2  14  -6   12.80    3.30
  -2  14  -6    4.40    2.00
   2 -14   6    7.30    2.60
   2 -14   6   14.90    3.30
  -3  14  -6  225.98   16.00
   3 -14   6  239.28   15.90
  -4  14  -6   79.99    7.20
  -4  14  -6   98.79    9.80
   4 -14   6   78.69    6.80
   4 -14   6   79.49    9.00
  -5  14  -6   58.29    7.80
   5 -14   6   61.69    7.70
   3  13  -6   59.79    6.60
   3  13  -6   54.19    6.50
  -3 -13   6   58.19    6.40
  -3 -13   6   58.99    6.40
   2  13  -6  168.08   13.50
   2  13  -6  172.88   13.10
  -2 -13   6  159.38   12.70
  -2 -13   6  161.88   12.90
   1  13  -6   72.99    7.70
  -1 -13   6   77.19    8.30
  -1 -13   6   65.29    7.00
   0  13  -6   91.19    9.20
   0  13  -6   91.59    8.30
   0 -13   6   99.79    9.40
   0 -13   6   96.19    8.60
  -1  13  -6  144.39   12.30
  -1  13  -6  132.69   11.00
   1 -13   6  166.48   12.50
   1 -13   6  143.49   11.70
  -2  13  -6  361.46   24.40
  -2  13  -6  422.26   27.00
   2 -13   6  415.16   26.30
   2 -13   6  392.06   24.90
  -3  13  -6    1.10    1.00
   3 -13   6    1.60    1.30
  -4  13  -6    8.40    1.90
  -4  13  -6    6.00    2.60
   4 -13   6   10.00    3.00
   4 -13   6   10.10    2.20
  -5  13  -6  804.52   46.90
  -5  13  -6  837.72   50.59
   5 -13   6  800.52   49.99
   5 -13   6  818.72   47.30
  -6  13  -6   36.50    6.50
  -6  13  -6   48.40    5.60
   6 -13   6   53.69    5.10
   6 -13   6   39.90    6.10
   5  12  -6   90.89    8.70
  -5 -12   6   89.09    8.10
   4  12  -6   59.69    6.70
   4  12  -6   52.19    6.60
  -4 -12   6   55.89    6.40
   3  12  -6  668.43   41.30
   3  12  -6  665.53   40.50
  -3 -12   6  672.33   40.60
  -3 -12   6  672.33   40.40
   2  12  -6  330.07   23.20
  -2 -12   6  338.47   23.00
  -2 -12   6  353.66   23.00
   1  12  -6   17.30    3.30
   1  12  -6   18.70    3.80
  -1 -12   6   18.40   35.00
  -1 -12   6   17.60    3.40
   0  12  -6  436.16   26.80
   0  12  -6  402.26   27.20
   0 -12   6  429.56   27.40
   0 -12   6  401.86   26.00
  -1  12  -6  508.85   30.80
  -1  12  -6  512.15   32.40
   1 -12   6  498.05   30.80
   1 -12   6  497.15   31.70
  -2  12  -6   81.19    8.10
  -2  12  -6   68.79    6.70
   2 -12   6   84.09    8.60
   2 -12   6   71.79    7.20
  -3  12  -6   19.30    3.10
  -3  12  -6   23.80    4.50
   3 -12   6   24.00    4.30
   3 -12   6   17.00    3.20
  -4  12  -6  489.75   30.80
   4 -12   6  428.46   29.90
  -5  12  -6  140.39   10.50
   5 -12   6  145.49   10.50
  -6  12  -6  100.39    8.70
  -6  12  -6   95.19   10.40
   6 -12   6   92.39    7.90
   6 -12   6  106.29   10.70
  -7  12  -6  162.78   15.80
  -7  12  -6  208.88   14.80
   7 -12   6  216.28   13.60
   7 -12   6  213.48   16.40
   5  11  -6   36.90    5.10
   5  11  -6   34.80    5.00
  -5 -11   6   43.20    5.10
  -5 -11   6   35.30    5.10
   4  11  -6  209.28   15.50
  -4 -11   6  209.38   15.40
   3  11  -6    0.60    1.00
   3  11  -6    0.80    1.30
  -3 -11   6    1.40    1.10
  -3 -11   6    1.90    1.20
   2  11  -6  127.99   11.60
   2  11  -6  152.28   11.70
  -2 -11   6  142.39   11.50
  -2 -11   6  149.19   11.60
   1  11  -6  531.15   33.10
   1  11  -6  507.45   31.70
  -1 -11   6  500.25   31.60
  -1 -11   6  514.45   33.20
   0  11  -6  178.38   13.70
   0  11  -6  169.78   13.00
   0 -11   6  175.98   13.30
   0 -11   6  154.78   12.30
  -1  11  -6  123.29    9.60
  -1  11  -6  116.89   10.50
   1 -11   6  119.29    9.60
   1 -11   6  117.29   10.20
  -2  11  -6  133.79   10.50
  -2  11  -6  143.99   11.80
   2 -11   6  149.29   12.20
   2 -11   6  144.79   10.80
  -3  11  -6  616.34   38.20
  -3  11  -6  580.04   36.40
   3 -11   6  668.83   39.00
   3 -11   6  610.54   36.50
  -4  11  -6    1.40    1.50
  -4  11  -6    3.20    1.20
   4 -11   6    1.80    1.00
   4 -11   6    3.50    1.90
  -5  11  -6    2.20    1.10
  -5  11  -6    3.50    2.00
   5 -11   6    3.30    1.40
   5 -11   6    3.40    1.90
  -6  11  -6 1089.19   67.39
   6 -11   6 1293.87   68.29
  -7  11  -6   25.60    4.10
  -7  11  -6   15.90    4.40
   7 -11   6   29.50    3.30
   7 -11   6   28.90    5.10
  -8  11  -6    7.80    2.80
   8 -11   6    9.70    2.80
   6  10  -6  135.19   11.70
   6  10  -6  149.88   12.60
  -6 -10   6  144.39   12.50
  -6 -10   6  167.08   11.80
   5  10  -6  938.11   53.89
  -5 -10   6  870.01   53.19
   4  10  -6  162.28   13.10
   4  10  -6  176.28   13.60
  -4 -10   6  186.78   13.20
  -4 -10   6  156.78   12.80
   3  10  -6   33.90    4.70
   3  10  -6   33.80    4.90
  -3 -10   6   36.70    4.60
  -3 -10   6   35.40    4.80
   2  10  -6 1228.08   69.59
   2  10  -6 1216.28   69.69
  -2 -10   6 1191.78   69.09
  -2 -10   6 1161.38   69.29
   1  10  -6  524.15   32.20
   1  10  -6  523.95   33.00
  -1 -10   6  514.95   32.10
  -1 -10   6  551.54   83.59
   0  10  -6   89.59    7.70
   0 -10   6   79.49    7.60
  -1  10  -6  649.24   38.80
   1 -10   6  647.64   38.80
  -2  10  -6  818.22   49.70
   2 -10   6  927.61   50.99
  -3  10  -6  174.38   13.20
  -3  10  -6  213.98   15.20
   3 -10   6  197.48   14.80
   3 -10   6  192.38   13.40
  -4  10  -6   22.10    4.60
  -4  10  -6   25.80    3.40
   4 -10   6   29.60    4.80
   4 -10   6   33.10    3.80
  -5  10  -6  489.15   30.30
  -5  10  -6  429.46   27.00
   5 -10   6  438.26   29.50
   5 -10   6  438.86   27.20
  -6  10  -6   99.09   10.20
  -6  10  -6  115.79   11.30
   6 -10   6  116.29    9.50
   6 -10   6  118.39   11.10
  -7  10  -6  140.29   11.10
  -7  10  -6  133.99   12.90
   7 -10   6  148.89   12.70
   7 -10   6  149.39    9.90
  -8  10  -6  126.99   12.50
  -8  10  -6  148.09   11.40
   8 -10   6  141.59    9.80
   8 -10   6  152.68   12.40
   7   9  -6    5.30    2.30
   7   9  -6    4.10    1.90
  -7  -9   6    9.90    3.00
  -7  -9   6    2.90    1.30
   6   9  -6  266.37   18.50
   6   9  -6  242.98   17.30
  -6  -9   6  230.38   16.40
  -6  -9   6  248.18   18.00
   5   9  -6  133.29   10.80
   5   9  -6  124.59   10.90
  -5  -9   6  129.49   10.40
  -5  -9   6  126.89   10.80
   4   9  -6   53.79    6.40
   4   9  -6   53.99    6.30
  -4  -9   6   53.99    5.80
  -4  -9   6   53.59    6.20
   3   9  -6  654.33   40.50
   3   9  -6  738.73   41.70
  -3  -9   6  630.64   39.90
  -3  -9   6  682.93   40.80
   2   9  -6    0.20    0.80
   2   9  -6    0.00    0.70
  -2  -9   6    2.00    2.00
  -2  -9   6    0.50    0.80
   1   9  -6  219.78   15.20
   1   9  -6  219.98   15.70
  -1  -9   6  193.58   14.70
   0   9  -6  520.35   32.20
   0  -9   6  493.35   31.00
  -1   9  -6  233.48   16.60
   1  -9   6  229.08   17.10
  -2   9  -6  144.79   11.50
   2  -9   6  146.29   11.60
  -3   9  -6  202.18   14.10
  -3   9  -6  213.98   15.50
   3  -9   6  210.18   15.50
   3  -9   6  202.08   14.00
  -4   9  -6 1008.00   59.79
  -4   9  -6 1137.79   63.39
   4  -9   6 1056.89   62.69
   4  -9   6 1074.39   60.49
  -5   9  -6   24.90    3.40
  -5   9  -6   31.70    5.00
   5  -9   6   24.20    3.50
   5  -9   6   25.30    4.60
  -6   9  -6    5.00    1.80
  -6   9  -6    5.40    2.40
   6  -9   6    4.80    1.40
   6  -9   6    4.10    2.00
  -7   9  -6 1187.98   66.89
  -7   9  -6 1123.99   69.09
   7  -9   6 1151.98   64.89
   7  -9   6 1202.68   69.29
  -8   9  -6   29.00    5.30
  -8   9  -6   29.00    4.20
   8  -9   6   37.00    3.70
   8  -9   6   37.90    5.50
   7   8  -6  567.84   36.20
   7   8  -6  598.34   35.80
  -7  -8   6  581.94   36.90
  -7  -8   6  580.54   34.70
   6   8  -6   10.40    2.70
  -6  -8   6   11.80    2.40
   5   8  -6  211.58   15.20
   5   8  -6  191.38   15.30
  -5  -8   6  196.18   15.20
  -5  -8   6  221.78   15.00
   4   8  -6 1857.41   96.19
   4   8  -6 1612.24   93.79
  -4  -8   6 1646.64   93.59
  -4  -8   6 1549.84   93.39
   3   8  -6  161.38   12.40
   3   8  -6  158.28   12.30
  -3  -8   6  149.09   12.10
  -3  -8   6  158.18   11.90
   2   8  -6   14.30    3.00
   2   8  -6   14.50    2.80
  -2  -8   6   16.50    3.00
  -2  -8   6   16.40    4.00
   1   8  -6 2161.78  112.99
   1   8  -6 2001.50  112.09
  -1  -8   6 1928.51  110.99
  -1  -8   6 1885.41  110.79
   0   8  -6  964.70   57.59
   0   8  -6 1020.90   57.39
   0  -8   6  978.00   56.99
   0  -8   6  996.00   57.29
  -1   8  -6  238.28   16.10
  -1   8  -6  266.47   17.50
   1  -8   6  254.57   17.50
   1  -8   6  239.78   16.30
  -2   8  -6  968.80   54.69
  -2   8  -6  965.20   55.99
   2  -8   6  945.61   54.69
   2  -8   6  957.60   56.09
  -3   8  -6  764.72   44.00
  -3   8  -6  780.02   45.60
   3  -8   6  721.03   45.10
   3  -8   6  761.12   43.80
  -4   8  -6  363.96   23.60
  -4   8  -6  344.57   21.60
   4  -8   6  344.57   23.30
   4  -8   6  341.37   21.50
  -5   8  -6   17.20    2.90
  -5   8  -6   14.80    3.50
   5  -8   6   14.10    2.60
   5  -8   6   13.50    3.30
  -6   8  -6  287.27   19.40
  -6   8  -6  285.67   21.00
   6  -8   6  270.97   20.30
   6  -8   6  296.97   17.90
  -7   8  -6   62.29    6.20
  -7   8  -6   57.09    7.20
   7  -8   6   56.69    5.00
   7  -8   6   68.89    7.40
  -8   8  -6  209.38   16.20
  -8   8  -6  175.18   13.70
   8  -8   6  232.28   16.30
   8  -8   6  173.18   12.30
  -9   8  -6  158.28   14.00
   9  -8   6  171.68   13.80
   8   7  -6   84.39    8.90
   8   7  -6  100.79    8.40
  -8  -7   6  100.69    7.50
  -8  -7   6   68.79    8.60
   7   7  -6  145.19   21.60
  -7  -7   6  116.39   12.50
   6   7  -6    8.80    2.40
   6   7  -6    9.10    2.70
  -6  -7   6    7.00    2.70
  -6  -7   6    8.80    2.10
   5   7  -6  734.13   43.20
   5   7  -6  681.53   42.60
  -5  -7   6  740.63   43.80
  -5  -7   6  729.63   42.60
   4   7  -6  342.67   22.90
   4   7  -6  357.96   22.50
  -4  -7   6  350.86   23.00
  -4  -7   6  333.57   22.00
   3   7  -6   96.19    8.40
   3   7  -6   90.19    8.10
  -3  -7   6   88.19    7.80
  -3  -7   6   91.49    8.10
   2   7  -6  754.42   44.40
   2   7  -6  779.52   45.10
  -2  -7   6  749.82   44.60
  -2  -7   6  725.13   44.10
   1   7  -6    8.40    2.10
   1   7  -6    9.60    2.50
  -1  -7   6   11.30    2.40
  -1  -7   6    7.80    2.00
   0   7  -6  149.79   12.20
   0   7  -6  158.88   11.50
   0  -7   6  170.98   11.80
   0  -7   6  154.48   11.70
  -1   7  -6  597.14   37.20
  -1   7  -6  650.13   38.40
   1  -7   6  637.24   37.40
   1  -7   6  652.73   38.70
  -2   7  -6  672.53   40.90
  -2   7  -6  689.43   39.90
   2  -7   6  685.03   40.00
   2  -7   6  706.63   41.60
  -3   7  -6  382.16   24.20
  -3   7  -6  385.16   23.20
   3  -7   6  381.36   24.60
   3  -7   6  374.56   23.20
  -4   7  -6  198.48   14.80
  -4   7  -6  190.18   13.10
   4  -7   6  212.68   15.10
   4  -7   6  190.58   13.00
  -5   7  -6 1264.07   68.49
  -5   7  -6 1118.79   65.29
   5  -7   6 1114.59   64.79
   5  -7   6 1130.69   67.19
  -6   7  -6    7.30    2.00
  -6   7  -6    5.90    2.40
   6  -7   6    7.40    2.50
   6  -7   6    4.40    1.30
  -7   7  -6   16.20    4.30
  -7   7  -6   20.40    3.40
   7  -7   6   22.30    2.70
   7  -7   6   24.00    4.60
  -8   7  -6  828.72   50.09
   8  -7   6  892.31   49.10
  -9   7  -6   22.30    4.50
  -9   7  -6   17.70    3.50
   9  -7   6   20.60    3.20
   9  -7   6   25.10    4.10
   8   6  -6    6.10    2.50
   8   6  -6    8.90    2.30
  -8  -6   6    0.40    2.30
  -8  -6   6    8.80    2.00
   7   6  -6  402.06   26.50
  -7  -6   6  431.56   25.80
   6   6  -6  949.21   54.09
   6   6  -6  889.61   54.09
  -6  -6   6  892.91   54.49
  -6  -6   6  952.10   53.49
   5   6  -6    0.10    1.00
  -5  -6   6    0.60    1.20
   4   6  -6  230.68   16.70
   4   6  -6  248.18   17.10
  -4  -6   6  236.08   17.20
  -4  -6   6  260.07   16.70
   3   6  -6 3288.17  177.38
   3   6  -6 3038.70  174.98
  -3  -6   6 3127.99  175.68
  -3  -6   6 3335.97  177.68
   2   6  -6  503.05   31.60
   2   6  -6  505.55   31.40
  -2  -6   6  511.15   31.40
  -2  -6   6  543.75   31.50
   1   6  -6    0.90    1.10
   1   6  -6    1.10    0.80
  -1  -6   6    1.80    1.10
  -1  -6   6    1.80    1.00
   0   6  -6 2461.45  135.09
   0   6  -6 2686.83  137.69
   0  -6   6 2279.17  133.69
   0  -6   6 2351.66  134.39
  -1   6  -6  556.54   33.10
  -1   6  -6  561.54   32.50
   1  -6   6  542.15   32.10
   1  -6   6  498.15   32.60
  -2   6  -6  382.76   22.90
  -2   6  -6  363.36   21.70
   2  -6   6  304.77   21.10
   2  -6   6  381.86   23.20
  -3   6  -6 1212.68   68.29
  -3   6  -6 1215.68   69.59
   3  -6   6 1235.58   68.59
   3  -6   6 1218.78   69.79
  -4   6  -6  616.74   36.70
  -4   6  -6  657.33   38.80
   4  -6   6  621.14   36.80
   4  -6   6  655.63   38.90
  -5   6  -6  194.78   14.90
   5  -6   6  193.58   15.10
  -6   6  -6    1.80    2.20
  -6   6  -6    0.00    1.70
   6  -6   6    0.60   10.90
   6  -6   6   -0.20    0.90
  -7   6  -6  271.67   19.20
  -7   6  -6  263.07   20.70
   7  -6   6  298.67   18.10
   7  -6   6  328.47   21.10
  -8   6  -6   46.40    5.50
  -8   6  -6   49.20    6.70
   8  -6   6   45.90    4.60
   8  -6   6   53.79    6.40
   9   5  -6   84.79    8.70
   9   5  -6  100.59    8.20
  -9  -5   6   96.29    7.20
   8   5  -6  159.08   12.40
   8   5  -6  149.99   11.60
  -8  -5   6  158.08   10.90
  -8  -5   6  130.69   12.50
   7   5  -6  270.87   19.40
   7   5  -6  291.97   19.40
  -7  -5   6  293.87   20.60
  -7  -5   6  282.57   18.30
   6   5  -6  419.36   27.00
   6   5  -6  441.56   28.00
  -6  -5   6  435.96   28.60
  -6  -5   6  450.25   26.90
   5   5  -6   13.20    2.70
   5   5  -6   13.50    3.00
  -5  -5   6   14.30    3.30
  -5  -5   6   16.20    2.70
   4   5  -6  914.71   53.19
   4   5  -6  886.71   52.99
  -4  -5   6  952.80   54.19
  -4  -5   6  899.81   52.59
   3   5  -6  713.73   40.70
   3   5  -6  683.63   39.80
  -3  -5   6  654.73   40.20
  -3  -5   6  649.74   39.40
   2   5  -6   49.40    5.30
   2   5  -6   45.90    5.00
  -2  -5   6   44.50    4.80
  -2  -5   6   34.10    4.20
   1   5  -6 1385.46   76.99
   1   5  -6 1420.96   77.59
  -1  -5   6 1337.17   76.69
  -1  -5   6 1309.87   76.39
   0   5  -6   10.00    2.00
   0   5  -6    9.50    2.20
   0  -5   6    9.40    2.00
   0  -5   6   12.50    2.20
  -1   5  -6  527.45   30.20
  -1   5  -6  458.15   28.60
   1  -5   6  506.65   30.10
   1  -5   6  470.75   28.90
  -2   5  -6  633.24   36.60
  -2   5  -6  622.64   35.60
   2  -5   6  612.14   36.50
   2  -5   6  594.04   35.40
  -3   5  -6  901.21   50.59
  -3   5  -6  932.91   52.09
   3  -5   6  916.41   52.19
   3  -5   6  836.12   50.09
  -4   5  -6  312.27   19.80
  -4   5  -6  346.87   21.00
   4  -5   6  296.67   20.50
   4  -5   6  291.27   19.00
  -5   5  -6  232.58   15.90
  -5   5  -6  271.37   18.00
   5  -5   6  223.88   14.30
   5  -5   6  213.78   17.10
  -6   5  -6  904.91   55.29
  -6   5  -6  945.21   53.59
   6  -5   6 1012.20   52.79
   6  -5   6  815.02   53.89
  -7   5  -6   17.00    3.40
  -7   5  -6   15.20    3.60
   7  -5   6   14.90    2.40
   7  -5   6   21.40    4.00
  -8   5  -6   24.10    5.20
   8  -5   6   37.00    5.00
   8  -5   6    8.00    6.40
   9  -5   6  233.28   16.80
   9   4  -6  408.66   24.30
   9   4  -6  410.66   26.50
  -9  -4   6  313.17   25.10
  -9  -4   6  417.26   23.40
   8   4  -6  153.78   11.50
   8   4  -6  138.39   12.10
  -8  -4   6  143.89   10.30
  -8  -4   6  149.49   12.90
   7   4  -6   32.40    5.00
   7   4  -6   42.50    4.70
  -7  -4   6   35.00    3.90
  -7  -4   6   30.60    5.30
   6   4  -6  653.23   40.10
  -6  -4   6  667.43   40.80
   5   4  -6 1835.32  108.09
   5   4  -6 1963.80  108.59
  -5  -4   6 1971.20  109.99
  -5  -4   6 1978.00  108.29
   4   4  -6   19.60    3.40
  -4  -4   6   24.60    3.80
  -4  -4   6   30.70    3.60
   3   4  -6  146.79   11.30
   3   4  -6  162.18   11.90
  -3  -4   6  167.68   12.10
  -3  -4   6  167.58   11.50
   2   4  -6 3960.10  227.18
   2   4  -6 4408.16  230.88
  -2  -4   6 4160.88  228.98
  -2  -4   6 4201.88  228.88
   1   4  -6  155.88   11.60
   1   4  -6  168.38   11.60
  -1  -4   6  168.58   11.60
  -1  -4   6  154.48   11.20
   0   4  -6    7.10    1.60
   0   4  -6    8.70    2.10
   0  -4   6    7.70    1.70
   0  -4   6    8.50    1.80
  -1   4  -6 3763.62  209.18
  -1   4  -6 3963.40  210.88
   1  -4   6 3961.00  210.98
   1  -4   6 3655.23  208.28
  -2   4  -6  494.55   28.20
   2  -4   6  468.05   27.90
  -3   4  -6  126.59    9.60
  -3   4  -6  123.19    8.80
   3  -4   6  144.69   10.60
   3  -4   6  118.69    8.60
  -4   4  -6  595.14   37.30
  -4   4  -6  673.73   38.10
   4  -4   6  605.24   36.10
   4  -4   6  666.43   38.30
  -5   4  -6  500.15   30.30
  -5   4  -6  473.65   28.90
   5  -4   6  487.35   27.70
   5  -4   6  429.96   29.40
  -6   4  -6  134.09   11.20
   6  -4   6  114.49   10.50
  -7   4  -6    7.80    2.60
  -7   4  -6    3.70    2.50
   7  -4   6    5.30    2.20
   7  -4   6    8.30    2.00
  -8   4  -6  253.07   19.10
   8  -4   6  275.17   19.10
  -9   4  -6   45.70    6.80
   9   3  -6   43.20    5.50
   9   3  -6   40.80    4.50
  -9  -3   6   43.60    3.90
  -9  -3   6   26.20    5.20
   8   3  -6  280.87   19.40
   8   3  -6  295.57   18.50
  -8  -3   6  234.78   19.40
  -8  -3   6  294.17   17.60
   7   3  -6  346.47   22.20
   7   3  -6  362.46   23.30
  -7  -3   6  321.67   23.60
  -7  -3   6  363.86   21.70
   6   3  -6  312.57   20.80
   6   3  -6  337.87   21.80
  -6  -3   6  336.47   22.40
  -6  -3   6  331.77   20.50
   5   3  -6  778.32   50.19
   5   3  -6  890.61   50.29
  -5  -3   6  871.01   49.60
  -5  -3   6  924.81   51.89
   4   3  -6   53.99    5.40
   4   3  -6   61.89    5.90
  -4  -3   6   52.09    5.90
  -4  -3   6   61.39    5.50
   3   3  -6 1125.39   63.99
   3   3  -6 1107.29   64.09
  -3  -3   6 1222.58   65.39
  -3  -3   6 1071.59   63.59
   2   3  -6  514.15   30.20
   2   3  -6  480.85   29.40
  -2  -3   6  499.55   30.10
  -2  -3   6  510.65   30.00
   1   3  -6  140.49    9.70
  -1  -3   6  121.19    9.00
   0   3  -6 1374.36   77.09
   0   3  -6 1485.45   77.69
   0  -3   6 1321.47   76.19
   0  -3   6 1305.97   75.79
  -1   3  -6   37.80    3.90
   1  -3   6   33.80    3.70
  -2   3  -6  339.77   20.20
  -2   3  -6  327.27   20.60
   2  -3   6  363.16   21.40
   2  -3   6  338.57   20.40
  -3   3  -6  786.02   44.30
   3  -3   6  759.02   43.70
  -4   3  -6  786.52   45.50
  -4   3  -6  721.03   44.10
   4  -3   6  818.02   43.70
   4  -3   6  749.23   45.50
  -5   3  -6  360.96   22.10
  -5   3  -6  310.87   20.90
   5  -3   6  317.07   19.60
   5  -3   6  309.87   21.30
  -6   3  -6  218.78   16.10
  -6   3  -6  203.78   14.90
   6  -3   6  223.88   14.40
  -7   3  -6  455.85   33.20
  -7   3  -6  647.74   36.50
   7  -3   6  565.84   33.50
  -8   3  -6    0.70    1.40
  -8   3  -6    0.40    1.60
   8  -3   6    0.70    1.20
   8  -3   6    1.70    1.60
  -9   3  -6   17.40    4.20
  -9   3  -6   26.10    5.20
   9  -3   6   21.40    4.20
   9  -3   6   26.60    4.70
  10   2  -6    2.20    1.20
 -10  -2   6    2.30    1.00
   9   2  -6   49.40    6.20
   9   2  -6   63.39    5.70
  -9  -2   6   55.29    4.70
  -9  -2   6   51.69    9.10
   8   2  -6  785.12   45.80
   8   2  -6  805.92   47.30
  -8  -2   6  829.32   45.20
  -8  -2   6  726.33   47.00
   7   2  -6  387.36   23.90
   7   2  -6  386.86   24.90
  -7  -2   6  355.46   25.20
  -7  -2   6  392.96   23.30
   6   2  -6  100.89    8.10
  -6  -2   6   99.39    7.60
   5   2  -6  569.94   35.90
   5   2  -6  638.64   37.20
  -5  -2   6  603.74   36.00
  -5  -2   6  662.63   38.40
   4   2  -6 2306.07  129.89
   4   2  -6 2471.45  131.59
  -4  -2   6 2365.16  131.09
  -4  -2   6 2274.57  129.29
   3   2  -6    2.00    1.00
  -3  -2   6    1.20    0.90
   2   2  -6  223.28   14.30
  -2  -2   6  215.88   14.00
   1   2  -6 8954.60  444.86
   1   2  -6 8053.49  438.56
  -1  -2   6 7730.73  436.36
  -1  -2   6 7612.64  435.66
   0   2  -6  103.19    7.40
   0   2  -6  110.99    7.90
   0  -2   6  104.49    7.50
   0  -2   6  101.79    7.40
  -1   2  -6    1.90    0.90
  -1   2  -6    1.90    0.70
   1  -2   6    1.20    0.70
   1  -2   6    1.60    0.80
  -2   2  -6 2193.08  121.79
  -2   2  -6 2322.07  123.29
   2  -2   6 2267.07  122.99
   2  -2   6 2130.89  121.19
  -3   2  -6  320.17   21.30
  -3   2  -6  363.46   21.70
   3  -2   6  359.66   21.70
   3  -2   6  368.76   20.70
  -4   2  -6   64.69    5.90
  -4   2  -6   73.59    6.20
   4  -2   6   65.89    6.20
   4  -2   6   57.09    5.10
  -5   2  -6  298.67   19.00
  -5   2  -6  348.37   20.50
   5  -2   6  273.27   19.50
   5  -2   6  268.77   18.00
  -6   2  -6  376.86   25.00
  -6   2  -6  382.16   24.50
   6  -2   6  372.16   24.20
  -7   2  -6  123.29   10.80
   7  -2   6  110.09   10.00
  -8   2  -6    5.90    2.40
  -8   2  -6    4.30    2.30
   8  -2   6    6.30    2.30
   8  -2   6    7.60    2.50
  -9   2  -6  123.39   11.50
  -9   2  -6   98.79   11.00
   9  -2   6  131.09   11.20
   9  -2   6  116.29   10.90
  10   1  -6   13.50    2.60
  10   1  -6   11.00    3.30
 -10  -1   6   13.50    2.20
 -10  -1   6    9.20    4.40
   9   1  -6  467.95   29.80
   9   1  -6  531.25   31.40
  -9  -1   6  468.25   31.40
  -8  -1   6   39.00    5.50
  -8  -1   6   43.40    4.00
   7   1  -6  763.92   43.60
   7   1  -6  743.73   43.90
  -7  -1   6  701.23   44.10
  -7  -1   6  740.33   42.40
   6   1  -6  613.74   35.70
   6   1  -6  620.24   36.50
  -6  -1   6  565.54   36.30
  -6  -1   6  615.34   35.10
   5   1  -6  418.06   25.40
   5   1  -6  397.56   25.60
  -5  -1   6  429.96   26.40
  -5  -1   6  412.16   24.70
   4   1  -6  650.03   38.50
   4   1  -6  682.93   39.40
  -4  -1   6  713.03   40.20
  -4  -1   6  626.14   38.00
   3   1  -6   30.90    3.80
   3   1  -6   32.90    3.60
  -3  -1   6   36.40    4.10
  -3  -1   6   35.80    3.50
   2   1  -6 1087.89   59.39
  -2  -1   6  990.40   58.39
  -2  -1   6 1080.49   59.69
   1   1  -6  311.37   18.50
   1   1  -6  288.87   18.20
  -1  -1   6  318.07   18.60
  -1  -1   6  300.37   18.20
   0   1  -6  237.08   14.70
   0   1  -6  241.08   14.50
   0  -1   6  238.68   14.60
   0  -1   6  246.08   14.70
  -1   1  -6 1391.56   76.29
  -1   1  -6 1291.17   74.99
   1  -1   6 1324.37   75.19
   1  -1   6 1510.75   77.29
  -2   1  -6   77.49    5.90
  -2   1  -6   75.39    6.10
   2  -1   6   90.29    5.80
   2  -1   6   78.09    6.10
  -3   1  -6  387.86   22.60
  -3   1  -6  378.96   22.40
   3  -1   6  338.67   21.50
   3  -1   6  402.56   23.00
  -4   1  -6  709.23   40.50
  -4   1  -6  775.62   72.49
   4  -1   6  720.63   41.20
   4  -1   6  660.13   39.50
   5  -1   6  421.06   27.70
   5  -1   6  477.75   27.30
  -6   1  -6  142.79   11.50
  -6   1  -6  124.19   10.60
   6  -1   6  119.99   10.00
  -7   1  -6  169.58   13.80
  -7   1  -6  179.68   14.70
   7  -1   6  174.78   13.50
  -8   1  -6  308.07   24.90
  -8   1  -6  370.96   25.30
   8  -1   6  394.66   25.10
   8  -1   6  404.26   25.40
  10   0  -6  395.26   24.10
  10   0  -6  406.26   26.30
 -10   0   6  390.46   27.00
 -10   0   6  375.06   23.00
   9   0  -6    0.00    0.80
   9   0  -6    0.50    0.70
  -9   0   6    0.20    0.60
  -9   0   6    0.20    1.00
   8   0  -6  270.57   17.10
   8   0  -6  228.58   15.00
  -8   0   6  169.58   15.50
  -8   0   6  231.88   14.10
   7   0  -6  835.72   47.70
  -7   0   6  771.02   47.60
   6   0  -6  595.64   34.50
   6   0  -6  565.14   33.30
  -6   0   6  550.54   34.50
  -6   0   6  551.84   32.50
   5   0  -6   65.79    5.70
   5   0  -6   62.89    6.10
  -5   0   6   60.79    5.10
  -5   0   6   65.99    6.50
   4   0  -6  940.01   54.29
   4   0  -6  961.90   54.19
  -4   0   6  958.40   54.89
  -4   0   6  959.90   53.59
   3   0  -6 4596.04  240.78
  -3   0   6 4181.68  237.38
   2   0  -6    2.70    0.90
   2   0  -6    2.70    0.90
  -2   0   6    2.40    1.00
  -2   0   6    1.90    0.80
   1   0  -6  294.17   17.80
   1   0  -6  308.97   17.90
  -1   0   6  304.57   17.90
  -1   0   6  296.37   17.50
   0   0  -6 4297.07  244.18
   0   0  -6 4953.80  248.88
   0   0   6 4554.34  245.78
   0   0   6 4317.27  244.38
  -1   0  -6   53.49    3.80
  -1   0  -6   38.70    3.40
   1   0   6   50.19    3.50
   1   0   6   41.40    3.20
  -2   0  -6   10.20    1.60
  -2   0  -6   13.10    1.60
   2   0   6   12.70    1.30
   2   0   6    8.90    1.50
  -3   0  -6 1741.33   94.19
  -3   0  -6 1674.03   93.89
   3   0   6 1725.73   94.49
   3   0   6 1684.23   93.49
  -4   0  -6  364.66   35.50
  -4   0  -6  347.87   21.90
   4   0   6  369.16   22.40
  -5   0  -6  107.19    8.50
  -5   0  -6  124.59    9.20
   5   0   6   98.49    8.60
   5   0   6   91.09    7.90
  -6   0  -6  124.89   10.00
  -6   0  -6  124.09   10.50
   6   0   6  116.49    9.80
  -7   0  -6  244.38   17.00
  -7   0  -6  208.28   16.90
  -8   0  -6   64.79    7.70
  -8   0  -6   41.00    6.80
  10  -1  -6    0.10    0.70
  10  -1  -6    0.80    1.10
 -10   1   6    0.60    0.70
 -10   1   6    0.10    1.10
   9  -1  -6  179.08   12.30
  -9   1   6  167.18   11.30
   8  -1  -6  771.52   44.80
   8  -1  -6  848.92   46.90
  -8   1   6  687.23   46.20
  -8   1   6  796.52   44.40
   7  -1  -6   57.69    5.30
   7  -1  -6   65.49    6.30
  -7   1   6   49.10    6.00
  -7   1   6   51.89    4.50
   6  -1  -6  569.04   33.30
   6  -1  -6  558.04   33.90
  -6   1   6  575.04   34.70
  -6   1   6  564.14   32.40
   5  -1  -6  739.53   42.20
   5  -1  -6  745.43   41.60
  -5   1   6  695.83   40.50
  -5   1   6  703.03   42.40
   4  -1  -6  275.67   18.00
  -4   1   6  298.27   18.80
   3  -1  -6  793.22   45.10
   3  -1  -6  805.42   45.00
  -3   1   6  787.72   44.40
  -3   1   6  785.32   45.50
   2  -1  -6   14.30    1.90
   2  -1  -6   12.90    1.80
  -2   1   6   14.40    2.10
  -2   1   6   15.50    1.60
   1  -1  -6 1195.08   65.19
   1  -1  -6 1254.37   65.39
  -1   1   6 1100.79   63.99
  -1   1   6 1178.78   65.09
   0  -1  -6   65.09    3.90
  -2  -1  -6 1112.39   60.89
  -2  -1  -6 1127.09   61.09
   2   1   6 1092.39   60.69
   2   1   6 1092.09   60.89
  -3  -1  -6   34.30    3.30
  -3  -1  -6   32.20    3.20
   3   1   6   39.40    3.40
   3   1   6   31.70    3.30
  -4  -1  -6  236.78   14.90
  -4  -1  -6  238.38   24.20
   4   1   6  235.68   17.10
   4   1   6  221.48   14.50
  -5  -1  -6  509.95   31.00
   5   1   6  493.45   29.90
  -6  -1  -6  290.07   17.50
  -6  -1  -6  212.68   15.90
   6   1   6  187.28   15.60
   6   1   6  246.78   16.30
  -7  -1  -6   22.00   22.20
  -7  -1  -6   15.20    3.80
   7   1   6    7.10    2.90
   7   1   6   14.30    3.40
  10  -2  -6  240.78   15.70
 -10   2   6  222.18   14.60
   9  -2  -6  461.25   28.70
  -9   2   6  488.25   28.00
   8  -2  -6    4.00    1.80
   8  -2  -6    5.70    1.70
  -8   2   6    6.40    1.50
  -8   2   6    4.70    2.00
   7  -2  -6   53.69    5.90
   7  -2  -6   55.09    5.40
  -7   2   6   53.19    4.70
  -7   2   6   58.19    6.60
   6  -2  -6 1171.08   66.29
   6  -2  -6 1148.69   67.09
  -6   2   6 1204.98   67.99
  -6   2   6 1192.18   65.79
   5  -2  -6 1215.68   70.79
   5  -2  -6 1272.87   70.69
  -5   2   6 1264.27   71.69
  -5   2   6 1283.67   69.89
   4  -2  -6  182.08   11.70
   4  -2  -6  178.98   12.00
  -4   2   6  160.98   10.80
  -4   2   6  196.18   12.80
   3  -2  -6  916.21   50.49
   3  -2  -6  945.11   51.39
  -3   2   6  884.91   51.09
  -3   2   6  865.41   49.60
   2  -2  -6 2859.31  158.28
   2  -2  -6 2875.41  158.78
  -2   2   6 2909.81  158.28
  -2   2   6 3013.90  160.08
   1  -2  -6    1.70    0.40
   1  -2  -6    3.10    0.50
  -1   2   6    2.40    0.40
  -1   2   6    2.00    0.40
  -3  -2  -6    0.20    0.40
  -3  -2  -6    0.00    0.40
   3   2   6    0.10    0.30
   3   2   6    0.30    0.40
  -4  -2  -6  862.71   49.10
  -4  -2  -6  886.61   48.60
   4   2   6  899.81  110.59
   4   2   6  802.32   47.60
  -5  -2  -6  238.18   16.00
  -5  -2  -6  244.28   17.20
   5   2   6  242.38   15.90
  -6  -2  -6   22.50    4.10
  -6  -2  -6   27.90    4.20
   6   2   6   21.40    3.90
   6   2   6   25.30    4.00
  10  -3  -6  646.04   43.80
  10  -3  -6  748.73   43.30
 -10   3   6  765.12   42.40
 -10   3   6  761.02   46.30
   9  -3  -6    0.70    0.90
  -9   3   6    0.70    0.70
   8  -3  -6   58.59    6.70
   8  -3  -6   60.29    5.80
  -8   3   6   57.99    5.00
  -8   3   6   64.59    7.40
   7  -3  -6  812.82   50.19
   7  -3  -6  868.81   49.50
  -7   3   6  891.81   51.59
  -7   3   6  860.81   48.50
   6  -3  -6   20.60    3.20
   6  -3  -6   16.50    2.70
  -6   3   6   17.20    2.20
  -6   3   6   20.00    3.40
   5  -3  -6  605.64   35.30
   5  -3  -6  575.64   34.40
  -5   3   6  600.84   35.60
  -5   3   6  597.24   33.80
   4  -3  -6  673.13   38.40
   4  -3  -6  661.83   37.90
  -4   3   6  647.14   38.60
  -4   3   6  666.63   37.20
   3  -3  -6  309.27   21.20
   3  -3  -6  371.46   21.60
  -3   3   6  391.26   21.30
  -3   3   6  389.16   22.40
   2  -3  -6  294.77   18.70
   2  -3  -6  354.96   19.00
  -2   3   6  368.06   19.70
  -2   3   6  301.17   18.60
  -5  -3  -6   47.20    6.70
  -5  -3  -6   48.90    5.10
   5   3   6   45.40   16.00
   5   3   6   43.60    4.40
  10  -4  -6  194.08   13.30
  10  -4  -6  139.09   13.60
 -10   4   6  175.28   15.40
 -10   4   6  192.98   12.80
   9  -4  -6   11.50    2.80
  -9   4   6    9.30    2.10
   8  -4  -6  607.94   36.40
   8  -4  -6  581.74   37.40
  -8   4   6  621.74   38.80
  -8   4   6  598.14   35.10
   7  -4  -6   46.10    5.70
   7  -4  -6   45.50    5.00
  -7   4   6   46.10    4.50
  -7   4   6   46.60    6.40
   6  -4  -6  103.39    8.60
   6  -4  -6   90.59    7.80
  -6   4   6  118.59    9.80
  -6   4   6   79.99    6.80
   5  -4  -6 1155.58   64.69
   5  -4  -6 1016.10   63.19
  -5   4   6 1266.37   66.29
  -5   4   6 1105.79   62.99
   4  -4  -6 1076.49   61.19
   4  -4  -6 1046.40   60.49
  -4   4   6 1067.49   60.49
  -4   4   6 1139.49   61.99
   3  -4  -6  130.29    9.00
   3  -4  -6  143.29    8.90
  -3   4   6  120.59    8.90
  -3   4   6  146.39    9.60
   2  -4  -6 1083.89   60.49
   2  -4  -6 1076.09   60.39
  -2   4   6 1132.39   60.89
  -2   4   6 1107.59   60.89
  10  -5  -6   31.70    4.30
  10  -5  -6   31.40    5.00
 -10   5   6   36.80    4.50
   9  -5  -6  903.01   51.09
   9  -5  -6  738.63   51.99
  -9   5   6  963.40   51.59
   8  -5  -6   16.90    3.20
   8  -5  -6   14.30    3.40
  -8   5   6   20.60    3.20
  -8   5   6   15.90    4.20
   7  -5  -6   56.19    6.60
   7  -5  -6   70.39    6.30
  -7   5   6   66.49    7.90
  -7   5   6   67.49    6.10
   6  -5  -6  841.42   50.69
   6  -5  -6  844.12   51.79
  -6   5   6  989.50   54.39
  -6   5   6  909.51   51.59
   5  -5  -6   42.80    4.30
   5  -5  -6   47.10    7.00
  -5   5   6   50.99    7.20
  -5   5   6   53.79    6.30
   4  -5  -6  271.67   17.00
   4  -5  -6  266.27   16.40
  -4   5   6  276.17   17.90
  -4   5   6  251.57   16.60
   3  -5  -6  192.68   12.40
   3  -5  -6  182.38   12.30
  -3   5   6  199.98   12.80
  -3   5   6  211.78   12.80
   2  -5  -6  238.68   13.90
   2  -5  -6  243.98   14.00
  10  -6  -6  209.98   15.60
  10  -6  -6  195.88   13.10
 -10   6   6  197.78   13.70
 -10   6   6  140.09   15.20
   9  -6  -6  132.49   11.90
   9  -6  -6  137.09   10.20
  -9   6   6  143.09   10.70
   8  -6  -6   18.40    2.80
   8  -6  -6   12.90    3.30
  -8   6   6   18.90    3.10
  -8   6   6   12.40    3.60
   7  -6  -6  457.05   32.00
  -7   6   6  592.74   35.00
   6  -6  -6   53.59    6.40
   6  -6  -6   62.09    5.70
  -6   6   6   66.49    7.40
  -6   6   6   70.69    6.10
   5  -6  -6   59.29    6.10
   5  -6  -6   55.09    5.20
  -5   6   6   71.59    7.00
  -5   6   6   58.79    5.80
   4  -6  -6 1106.29   63.99
   4  -6  -6 1028.60   62.99
  -4   6   6 1155.78   64.59
  -4   6   6 1241.78   65.59
   3  -6  -6  824.32   45.50
   3  -6  -6  711.03   44.40
  -3   6   6  832.52   45.70
  -3   6   6  823.42   45.50
  10  -7  -6   33.90    4.10
  10  -7  -6   29.00    4.80
 -10   7   6   19.10    4.90
 -10   7   6   24.00    3.80
  -9   7   6   17.80    4.70
   8  -7  -6  894.61   55.49
   8  -7  -6  973.30   53.89
   7  -7  -6   10.10    2.30
  -7   7   6    7.30    2.90
  -7   7   6   14.00    2.80
   6  -7  -6   35.50    3.90
   6  -7  -6   19.60    3.90
  -6   7   6    0.10   31.50
   5  -7  -6  382.76   26.30
   5  -7  -6  459.15   26.60
  -5   7   6  439.16   27.20
   4  -7  -6   28.80    5.10
  -4   7   6   24.50    5.10
   3  -7  -6  171.48   30.40
   3  -7  -6  182.08   12.60
  -3   7   6  212.48   13.20
  -3   7   6  196.78   12.80
  10  -8  -6    0.60    0.90
 -10   8   6    1.30    1.20
   9  -8  -6  188.28   13.30
   9  -8  -6  241.18   15.80
  -9   8   6  136.49   15.20
  -9   8   6  197.28   14.00
   8  -8  -6   73.49    8.40
   8  -8  -6   84.39    7.40
  -8   8   6   51.39    8.90
  -8   8   6   92.79    8.20
   7  -8  -6   22.60    3.50
   7  -8  -6   18.20    3.90
  -7   8   6    0.10    9.30
  -7   8   6   23.70    4.20
   6  -8  -6  763.92   44.50
  -6   8   6  743.93   45.30
   5  -8  -6   69.19    7.10
   5  -8  -6   63.19    6.70
  -5   8   6    9.00   25.30
  -5   8   6   69.99    7.10
   4  -8  -6    9.90    2.50
  -4   8   6   18.30    3.30
   3  -8  -6  763.92   44.30
   3  -8  -6  769.92   44.00
  -3   8   6  755.62   44.20
  -3   8   6  819.82   44.80
   9  -9  -6   27.10    3.90
   9  -9  -6   27.90    4.70
  -9   9   6   24.90    4.30
  -9   9   6   15.20    4.60
   8  -9  -6   32.20    4.40
  -8   9   6   45.00    5.80
  -8   9   6    7.70   12.80
   7  -9  -6  605.34   35.70
   7  -9  -6  535.25   35.90
  -7   9   6  613.54   36.60
   6  -9  -6    4.10    1.90
   6  -9  -6    8.70    2.50
  -6   9   6    6.20    2.50
   5  -9  -6    9.30    2.60
   5  -9  -6   15.90    3.40
  -5   9   6   13.20    3.30
  -5   9   6   -0.80   28.10
   4  -9  -6  290.27   19.70
  -4   9   6  330.67   21.20
   3  -9  -6   38.70    3.70
   3  -9  -6   50.19    4.20
   9 -10  -6    0.20    0.80
   9 -10  -6    0.00    0.80
  -9  10   6    0.10    1.20
  -9  10   6   -0.90    1.20
   8 -10  -6  161.58   14.10
  -8  10   6    3.80   80.39
  -8  10   6  208.08   16.20
   7 -10  -6   29.40    4.50
   7 -10  -6   15.20    3.90
  -7  10   6   26.80    5.20
  -7  10   6   -1.00    5.90
   6 -10  -6    6.40    2.40
  -6  10   6    8.90    3.10
   5 -10  -6  318.77   21.30
   4 -10  -6   34.40    4.20
  -4  10   6   28.70    4.60
  -4  10   6   27.60    4.90
  -1  15  -7  154.98   13.80
  -2  15  -7  253.77   19.30
   2 -15   7  252.87   19.00
   2  14  -7    7.50    2.50
  -2 -14   7    9.20    2.70
   1  14  -7   22.40    3.90
   1  14  -7   18.50    4.00
  -1 -14   7   22.50    3.70
  -1 -14   7   21.50    4.50
   0  14  -7   31.90    5.30
   0  14  -7   33.50    4.60
   0 -14   7   34.80    5.10
   0 -14   7   28.60    4.40
  -1  14  -7   12.00    2.80
  -1  14  -7   16.50    3.70
   1 -14   7   15.20    3.40
   1 -14   7   11.00    3.00
  -2  14  -7   69.99    7.20
  -2  14  -7   99.89    9.30
   2 -14   7   89.99    8.60
   2 -14   7   73.49    7.30
  -3  14  -7    0.40    1.10
  -3  14  -7    0.10    0.80
   3 -14   7    0.10    1.10
   3 -14   7    1.10    1.30
  -4  14  -7   45.60    6.50
  -4  14  -7   42.70    4.50
   4 -14   7   46.00    4.70
   4 -14   7   41.00    6.20
  -5  14  -7   59.09    7.40
   5 -14   7   47.50    6.80
   3  13  -7   19.20    4.20
   3  13  -7   27.50    4.30
  -3 -13   7   29.10    4.40
  -3 -13   7   24.80    4.10
   2  13  -7   13.40    3.40
   2  13  -7   16.50    3.40
  -2 -13   7   18.90    4.70
  -2 -13   7   14.60    3.30
   1  13  -7  388.86   25.40
   1  13  -7  391.06   26.10
  -1 -13   7  370.46   24.70
  -1 -13   7  404.76   26.50
   0  13  -7  222.68   16.60
   0  13  -7  228.88   16.00
   0 -13   7  209.28   15.50
  -1  13  -7    1.70    1.10
   1 -13   7    3.20    1.50
  -2  13  -7  292.67   19.10
   2 -13   7  299.67   19.40
  -3  13  -7  429.76   27.50
  -3  13  -7  492.95   30.20
   3 -13   7  440.56   29.70
   3 -13   7  453.15   27.80
  -4  13  -7   15.10    3.80
  -4  13  -7   15.70    2.60
   4 -13   7   14.80    3.80
   4 -13   7   14.70    2.70
  -5  13  -7   62.59    5.70
  -5  13  -7   54.89    7.50
   5 -13   7   70.69    8.10
   5 -13   7   52.69    5.40
  -6  13  -7  353.06   25.30
   6 -13   7  334.47   24.40
   4  12  -7    6.70    2.50
   4  12  -7   11.60    3.00
  -4 -12   7   10.70    2.50
  -4 -12   7   12.00    2.90
   3  12  -7    9.80    2.60
   3  12  -7    7.90    2.40
  -3 -12   7    9.00    2.50
  -3 -12   7    8.20    2.30
   2  12  -7  269.77   18.70
   2  12  -7  267.17   19.60
  -2 -12   7  276.07   18.70
  -2 -12   7  264.67   20.10
   1  12  -7    4.00    1.80
  -1 -12   7    6.40    2.70
   0  12  -7   68.69    7.50
   0  12  -7   69.59    6.70
   0 -12   7   62.89    6.50
   0 -12   7   78.59    9.30
  -1  12  -7   48.20    5.40
  -1  12  -7   52.99    6.40
   1 -12   7   43.80    5.30
   1 -12   7   48.20    5.90
  -2  12  -7   32.90    4.20
  -2  12  -7   33.40    4.90
   2 -12   7   26.50    4.20
   2 -12   7   32.50    5.30
  -3  12  -7  154.68   13.30
   3 -12   7  166.78   13.80
  -4  12  -7   33.70    5.50
  -4  12  -7   36.90    4.20
   4 -12   7   42.50    4.40
   4 -12   7   36.00    5.60
  -5  12  -7  135.89   12.40
  -5  12  -7  120.09    9.50
  -6  12  -7   62.39    6.30
  -6  12  -7   53.89    7.80
   6 -12   7   58.69    7.50
   6 -12   7   72.29    6.30
  -7  12  -7   70.79    8.90
   7 -12   7   64.79    8.10
   5  11  -7    5.40    2.10
   5  11  -7    4.70    1.90
  -5 -11   7    7.00    2.10
  -5 -11   7    5.30    2.00
   4  11  -7   20.40    3.70
   4  11  -7   17.50    3.70
  -4 -11   7   24.00    3.70
  -4 -11   7   17.80    3.60
   3  11  -7  316.87   22.10
  -3 -11   7  346.27   22.90
  -3 -11   7  320.47   21.60
   2  11  -7   34.50    5.10
   2  11  -7   33.20    4.40
  -2 -11   7   39.40    5.00
  -2 -11   7   36.30    5.90
   1  11  -7    0.20    0.80
   1  11  -7    0.90    0.90
  -1 -11   7    1.80    2.20
  -1 -11   7    0.80    0.90
   0  11  -7  695.23   40.80
   0  11  -7  692.23   41.90
   0 -11   7  634.74   40.60
   0 -11   7  681.33   40.50
  -1  11  -7  400.86   26.70
  -1  11  -7  388.36   25.20
   1 -11   7  418.06   25.70
   1 -11   7  418.96   26.50
  -2  11  -7   30.30    3.90
  -2  11  -7   25.90    4.30
   2 -11   7   28.50    4.50
   2 -11   7   20.00    3.70
  -3  11  -7  380.76   24.00
  -3  11  -7  383.96   25.60
   3 -11   7  341.57   23.40
   3 -11   7  431.96   26.50
  -4  11  -7  552.24   35.70
  -4  11  -7  536.55   33.60
   4 -11   7  551.64   35.80
   4 -11   7  614.54   34.00
  -5  11  -7    5.80    2.40
  -5  11  -7    3.70    1.40
   5 -11   7    4.80    2.20
   5 -11   7    4.50    1.60
  -6  11  -7   14.80    2.90
  -6  11  -7   16.00    4.20
   6 -11   7   18.40    2.90
   6 -11   7   14.40    3.70
  -7  11  -7  318.87   26.70
  -7  11  -7  415.26   25.50
   7 -11   7  426.26   27.60
   7 -11   7  416.46   24.00
   6  10  -7   17.20    3.70
   6  10  -7   14.60    3.30
  -6 -10   7   26.40    3.70
  -6 -10   7   19.30    3.90
   5  10  -7  130.09   10.80
   5  10  -7  118.09   10.60
  -5 -10   7  119.69   10.00
  -5 -10   7  128.89   10.90
   4  10  -7  429.46   28.80
  -4 -10   7  473.05   28.70
   3  10  -7    3.40    1.50
   3  10  -7    5.50    2.10
  -3 -10   7    6.10    1.90
  -3 -10   7    3.20    1.50
   2  10  -7    4.80    1.80
   2  10  -7    4.50    1.90
  -2 -10   7    4.90    1.80
  -2 -10   7    2.90    2.40
   1  10  -7  464.05   28.40
   1  10  -7  467.65   29.30
  -1 -10   7  425.36   28.00
  -1 -10   7  439.06   28.50
   0  10  -7    7.50    2.40
   0  10  -7    9.70    2.40
   0 -10   7    8.30    2.30
   0 -10   7    6.90    2.10
  -1  10  -7  158.78   12.80
  -1  10  -7  168.28   12.30
   1 -10   7  146.29   11.80
   1 -10   7  165.68   12.50
  -2  10  -7   22.50    3.90
  -2  10  -7   18.90    3.00
   2 -10   7   17.20    3.30
   2 -10   7   24.30    4.20
  -3  10  -7   86.69    7.70
  -3  10  -7   96.99    9.00
   3 -10   7   91.39    7.90
   3 -10   7   91.79    9.00
  -4  10  -7  314.27   21.40
  -4  10  -7  276.47   18.70
   4 -10   7  298.87   21.50
   4 -10   7  321.17   19.40
  -5  10  -7   28.20    3.60
  -5  10  -7   32.50    5.20
   5 -10   7   31.40    3.90
   5 -10   7   23.50    4.80
  -6  10  -7  107.09    9.20
  -6  10  -7  108.49   11.30
   6 -10   7  116.19    8.60
   6 -10   7  102.69   10.50
  -7  10  -7   77.69    7.20
  -7  10  -7   62.19    8.30
   7 -10   7   87.09    9.20
   7 -10   7   74.49    6.00
  -8  10  -7   83.59    9.60
   8 -10   7  110.89   10.30
   7   9  -7   46.10    5.70
  -7  -9   7   45.00    4.90
   6   9  -7   27.90    4.40
   6   9  -7   27.70    4.60
  -6  -9   7   29.20    4.70
  -6  -9   7   31.60    4.10
   5   9  -7  112.79    9.60
  -5  -9   7   99.89    8.80
   4   9  -7    6.90    2.20
   4   9  -7    6.00    2.10
  -4  -9   7    5.10    1.90
  -4  -9   7    6.20    1.90
   3   9  -7    6.40    2.20
   3   9  -7    5.40    1.90
  -3  -9   7    6.10    2.00
  -3  -9   7    8.00    2.20
   2   9  -7  770.72   45.00
   2   9  -7  721.13   43.90
  -2  -9   7  715.33   43.90
  -2  -9   7  776.22   58.39
   1   9  -7   88.29    8.50
   1   9  -7   89.29    8.10
  -1  -9   7   92.49    8.20
   0   9  -7    3.80    1.80
   0   9  -7    6.60    2.00
   0  -9   7    4.60    1.70
   0  -9   7    3.80    1.70
  -1   9  -7  984.20   57.49
  -1   9  -7  972.80   56.49
  -2   9  -7  515.75   32.30
  -2   9  -7  517.15   30.90
   2  -9   7  520.15   32.70
   2  -9   7  507.25   30.90
  -3   9  -7    0.60    0.80
   3  -9   7    0.60    1.00
  -4   9  -7  274.57   17.70
  -4   9  -7  295.87   20.40
   4  -9   7  293.77   20.50
   4  -9   7  270.97   17.90
  -5   9  -7  777.12   43.80
  -5   9  -7  656.03   39.70
   5  -9   7  644.34   42.20
   5  -9   7  674.63   40.20
  -6   9  -7   27.60    5.20
  -6   9  -7   32.00    4.40
   6  -9   7   23.70    4.90
   6  -9   7   34.30    3.70
  -7   9  -7    4.70    2.60
  -7   9  -7    7.50    2.10
   7  -9   7    7.50    2.90
   7  -9   7    4.90    1.30
  -8   9  -7  318.97   23.70
  -8   9  -7  280.07   20.80
   8  -9   7  338.97   20.20
   8  -9   7  392.36   24.10
   7   8  -7  293.87   19.70
   7   8  -7  288.27   20.30
  -7  -8   7  255.87   20.40
  -7  -8   7  301.37   18.90
   6   8  -7  395.96   26.40
   6   8  -7  421.66   26.60
  -6  -8   7  416.36   25.80
  -6  -8   7  403.36   27.10
   5   8  -7    3.90    1.70
   5   8  -7    3.10    1.70
  -5  -8   7    2.40    1.30
  -5  -8   7    1.80    1.40
   4   8  -7  166.38   12.80
   4   8  -7  154.18   12.40
  -4  -8   7  172.08   12.40
  -4  -8   7  151.58   12.20
   3   8  -7  734.83   43.80
  -3  -8   7  723.13   43.50
   2   8  -7    9.70    2.60
   2   8  -7    7.50    2.10
  -2  -8   7   10.10    2.90
  -2  -8   7    8.40    2.20
   1   8  -7    1.30    1.00
   1   8  -7    0.90    0.90
  -1  -8   7    1.30    1.30
  -1  -8   7    0.80    0.80
   0   8  -7  342.77   22.30
   0   8  -7  306.87   21.10
   0  -8   7  326.87   21.50
   0  -8   7  338.07   21.40
  -1   8  -7   29.80    3.70
  -1   8  -7   34.80    4.80
   1  -8   7   29.80    3.80
   1  -8   7   29.20    4.50
  -2   8  -7  356.46   22.00
  -2   8  -7  349.07   22.90
   2  -8   7  342.97   21.90
   2  -8   7  365.76   23.50
  -3   8  -7   24.30    3.80
   3  -8   7   19.20    3.60
  -4   8  -7   97.89    7.80
   4  -8   7   98.09    7.80
  -5   8  -7  381.96   25.10
  -5   8  -7  357.36   22.90
   5  -8   7  363.76   22.60
   5  -8   7  358.26   25.00
  -6   8  -7   17.80    3.40
  -6   8  -7   24.10    4.90
   6  -8   7   17.60    4.10
   6  -8   7   23.10    2.90
  -7   8  -7   77.69    9.20
  -7   8  -7   94.49    8.20
   7  -8   7   95.09    7.00
   7  -8   7   95.29    9.60
  -8   8  -7   11.90   11.40
  -8   8  -7    8.40    2.60
   8  -8   7   14.10    4.00
   8  -8   7   12.20    2.20
   8   7  -7   14.30    3.50
   8   7  -7   14.20    3.10
  -8  -7   7    5.20    2.80
  -8  -7   7   23.90    3.10
   7   7  -7    5.50    2.00
   7   7  -7    4.90    4.80
  -7  -7   7    5.60    1.80
  -7  -7   7    5.10    2.80
   6   7  -7   84.99    7.90
   6   7  -7   68.29    7.60
  -6  -7   7   89.99    7.60
  -6  -7   7   70.99    8.30
   5   7  -7   28.50    4.40
   5   7  -7   31.70    4.40
  -5  -7   7   31.30    4.80
  -5  -7   7   37.80    4.40
   4   7  -7  390.16   26.10
  -4  -7   7  433.96   27.30
   3   7  -7   10.30    2.50
  -3  -7   7    9.80    2.30
   2   7  -7    5.40    1.70
   2   7  -7    5.80    1.90
  -2  -7   7    8.10    2.80
  -2  -7   7    5.80    1.80
   1   7  -7 1094.79   60.69
   1   7  -7 1019.00   59.39
  -1  -7   7 1010.20   59.29
  -1  -7   7 1024.50   59.69
   0   7  -7   69.39    6.50
   0   7  -7   71.79    7.10
   0  -7   7   73.89    6.70
   0  -7   7   72.29    6.70
  -1   7  -7   16.40    3.00
  -1   7  -7   14.40    2.50
   1  -7   7   12.50    2.60
   1  -7   7   15.70    2.70
  -2   7  -7 1091.79   61.49
  -2   7  -7 1006.60   61.79
   2  -7   7 1054.99   62.59
   2  -7   7 1187.08   62.49
  -3   7  -7  802.52   45.90
  -3   7  -7  786.52   47.00
   3  -7   7  810.22   46.20
   3  -7   7  786.52   47.20
  -4   7  -7   14.40    3.10
   4  -7   7   16.20    3.20
  -5   7  -7  171.78   12.50
   5  -7   7  166.08   11.60
  -6   7  -7  610.34   37.50
  -6   7  -7  583.24   35.00
   6  -7   7  547.55   36.60
   6  -7   7  576.14   33.20
  -7   7  -7   19.80    4.60
  -7   7  -7   15.50    3.20
   7  -7   7   20.10    2.70
   7  -7   7   18.00    4.60
  -8   7  -7    0.90    1.10
  -8   7  -7    0.20    1.20
   8  -7   7    0.10    0.60
   8  -7   7    0.80    1.00
  -9   7  -7  294.97   22.40
   9  -7   7  321.97   21.80
   8   6  -7  199.28   16.10
   8   6  -7  224.28   15.40
  -8  -6   7  218.08   14.40
   7   6  -7   20.10    3.50
   7   6  -7   17.90    3.80
  -7  -6   7   25.70    3.40
  -7  -6   7    8.40    3.10
   6   6  -7  469.85   30.30
   6   6  -7  451.05   29.50
  -6  -6   7  506.35   29.30
  -6  -6   7  454.65   30.60
   5   6  -7  748.33   47.20
   5   6  -7  906.31   48.70
  -5  -6   7  740.73   46.60
  -5  -6   7  848.82   49.00
   4   6  -7    1.00    1.20
   4   6  -7    1.40    1.10
  -4  -6   7    1.00    1.30
  -4  -6   7    1.20    0.90
   3   6  -7  142.09   11.00
   3   6  -7  134.59   10.40
  -3  -6   7  110.89    9.80
  -3  -6   7  120.19   10.10
   2   6  -7  835.62   49.60
   2   6  -7  879.81   50.29
  -2  -6   7  839.32   49.40
  -2  -6   7  850.71   49.90
   1   6  -7   38.40    4.50
   1   6  -7   39.00    4.70
  -1  -6   7   35.70    4.40
  -1  -6   7   37.30    4.50
   0   6  -7   55.09    5.90
   0   6  -7   56.69    5.50
   0  -6   7   59.99    5.80
   0  -6   7   56.69    5.70
  -1   6  -7  390.96   23.90
  -1   6  -7  407.46   25.00
   1  -6   7  379.86   25.00
   1  -6   7  396.16   24.10
  -2   6  -7   53.39    5.80
  -2   6  -7   62.49    5.50
   2  -6   7   55.09    5.80
   2  -6   7   64.49    5.80
  -3   6  -7  520.55   30.70
  -3   6  -7  540.85   32.20
   3  -6   7  523.05   30.80
   3  -6   7  502.65   32.10
  -4   6  -7   10.00    2.10
  -4   6  -7   12.30    2.70
   4  -6   7   14.90    2.40
   4  -6   7    9.30    2.60
  -5   6  -7   84.49    8.10
  -5   6  -7  118.09   10.00
   5  -6   7   96.89    9.30
   5  -6   7   94.99    7.30
  -6   6  -7  168.98   14.20
  -6   6  -7  170.88   12.30
   6  -6   7  169.28   11.10
   6  -6   7  150.88   14.10
  -7   6  -7   26.90    4.20
  -7   6  -7   16.50    4.20
   7  -6   7   25.20    4.50
   7  -6   7   26.20    3.10
  -8   6  -7   36.20    5.30
   8  -6   7   43.70    4.40
  -9   6  -7   11.10    5.40
  -9   6  -7   -4.80 1845.92
   9  -6   7   15.00    4.10
   9  -6   7    6.60    2.70
   9   5  -7   14.30    2.80
  -9  -5   7   17.20    2.60
   8   5  -7  102.19    8.50
   8   5  -7   89.59    8.90
  -8  -5   7   70.99   10.70
  -8  -5   7  100.99    7.60
   7   5  -7   46.50    5.60
   7   5  -7   40.30    4.90
  -7  -5   7   40.10    4.40
  -7  -5   7   36.90    5.70
   6   5  -7   96.19    8.80
   6   5  -7   63.79    6.70
  -6  -5   7   64.09    6.30
  -6  -5   7   77.39    8.60
   5   5  -7  182.98   13.20
   5   5  -7  173.58   13.50
  -5  -5   7  160.78   13.60
  -5  -5   7  196.18   13.10
   4   5  -7   10.70    2.50
   4   5  -7   10.60    2.50
  -4  -5   7   12.40    2.40
  -4  -5   7    9.70    2.70
   3   5  -7  662.23   40.80
   3   5  -7  735.83   41.90
  -3  -5   7  729.63   42.00
  -3  -5   7  667.73   40.60
   2   5  -7   13.10    2.60
   2   5  -7   12.30    2.40
  -2  -5   7   15.20    2.60
  -2  -5   7    9.40    2.10
   1   5  -7   -0.20    0.50
   1   5  -7    0.00    0.80
  -1  -5   7   -0.20    0.60
  -1  -5   7   -0.10    0.50
   0   5  -7 1245.38   71.29
   0   5  -7 1272.77   71.99
   0  -5   7 1349.77   72.29
   0  -5   7 1202.28   71.09
  -1   5  -7  155.78   11.80
  -1   5  -7  159.58   11.20
   1  -5   7  160.98   11.10
   1  -5   7  160.78   12.00
  -2   5  -7   15.50    2.30
  -2   5  -7   16.50    2.80
   2  -5   7   12.00    2.50
   2  -5   7   17.90    2.70
  -3   5  -7  825.82   47.00
  -3   5  -7  831.32   48.50
   3  -5   7  837.62   47.20
   3  -5   7  830.32   48.60
  -4   5  -7  767.22   42.90
  -4   5  -7  734.73   41.70
   4  -5   7  698.23   42.50
   4  -5   7  652.43   40.40
  -5   5  -7    7.00   15.60
  -5   5  -7    5.00    1.90
   5  -5   7    5.10    4.30
   5  -5   7    4.80    1.30
  -6   5  -7   78.99    7.50
   6  -5   7   84.79    6.60
  -7   5  -7  481.45   35.50
   7  -5   7  521.65   35.70
   7  -5   7  622.24   32.80
  -8   5  -7   11.00    3.90
   8  -5   7   12.70    3.70
  -9   5  -7    0.70    1.40
  -9   5  -7    0.60    1.30
   9  -5   7   -0.20    0.90
   9  -5   7    0.10    0.90
   9   4  -7   22.00    3.40
   9   4  -7   21.50    4.00
  -9  -4   7   26.20    3.00
   8   4  -7  497.75   31.20
   8   4  -7  475.25   29.50
  -8  -4   7  523.55   29.30
  -8  -4   7  439.06   30.90
   7   4  -7  410.16   26.60
   7   4  -7  404.96   25.80
  -7  -4   7  387.06   26.90
  -7  -4   7  419.96   25.10
   6   4  -7    1.30    1.00
   6   4  -7    1.90    1.40
  -6  -4   7    1.30    0.90
  -6  -4   7    1.40    1.30
   5   4  -7  500.35   31.70
  -5  -4   7  548.05   31.90
   4   4  -7  983.50   57.99
   4   4  -7 1047.60   58.29
  -4  -4   7  975.50   57.29
  -4  -4   7 1019.60   58.69
   3   4  -7    7.30    2.00
   3   4  -7    5.80    1.70
  -3  -4   7    4.60    1.90
  -3  -4   7    5.20    1.50
   2   4  -7   65.09    6.30
   2   4  -7   67.49    6.40
  -2  -4   7   66.19    6.30
  -2  -4   7   59.09    5.70
   1   4  -7 1352.06   75.69
   1   4  -7 1323.37   75.19
  -1  -4   7 1432.26   76.19
  -1  -4   7 1249.28   74.49
   0   4  -7   39.60    4.10
   0  -4   7   35.70    4.00
  -1   4  -7  177.68   12.30
   1  -4   7  193.68   12.60
  -2   4  -7  436.16   27.30
  -2   4  -7  455.75   26.80
   2  -4   7  444.96   26.50
   2  -4   7  471.45   27.90
  -3   4  -7   59.69    5.10
  -3   4  -7   55.79    5.50
   3  -4   7   60.09    5.00
   3  -4   7   61.59    5.90
  -4   4  -7  362.96   22.30
  -4   4  -7  321.87   21.50
   4  -4   7  329.37   22.10
   4  -4   7  346.47   20.70
  -5   4  -7    0.10    0.70
  -5   4  -7    0.40    1.00
   5  -4   7    0.90    0.70
   5  -4   7    0.30    1.10
  -6   4  -7   56.99    6.80
  -6   4  -7   43.70    5.40
   6  -4   7   39.10    6.00
   6  -4   7   50.79    4.60
  -7   4  -7  108.29   11.60
   7  -4   7   69.19    9.40
   7  -4   7  106.99    8.20
  -8   4  -7   30.70    5.90
   8  -4   7   46.50    6.40
  -9   4  -7   20.60    4.90
  -9   4  -7    0.60   56.29
   9  -4   7    0.30   15.50
   9   3  -7   57.29    5.50
   9   3  -7   55.29    6.60
  -9  -3   7   59.29    4.90
   8   3  -7   15.90    3.00
  -8  -3   7   20.60    2.80
   7   3  -7  261.27   18.20
   7   3  -7  267.07   17.20
  -7  -3   7  229.28   18.00
  -7  -3   7  250.87   16.30
   6   3  -7   20.90    3.50
   6   3  -7   22.60    3.80
  -6  -3   7   21.30    3.20
  -6  -3   7   17.10    3.70
   5   3  -7  190.08   13.70
   5   3  -7  188.88   14.00
  -5  -3   7  184.28   13.00
  -5  -3   7  203.38   14.90
   4   3  -7  164.38   12.20
   4   3  -7  184.38   12.90
  -4  -3   7  172.78   13.20
  -4  -3   7  171.78   12.10
   3   3  -7   12.10    2.40
   3   3  -7   13.50    2.50
  -3  -3   7   15.70    2.50
  -3  -3   7   12.20    2.70
   2   3  -7  934.01   56.09
  -2  -3   7 1064.39   57.69
   1   3  -7    0.30    0.50
   1   3  -7    0.50    0.70
  -1  -3   7    0.40    0.60
  -1  -3   7    0.50    0.60
   0   3  -7    1.00    0.70
   0   3  -7    0.80    0.90
   0  -3   7    0.90    0.70
   0  -3   7    0.50    0.70
  -1   3  -7 1002.10   56.49
  -1   3  -7  979.60   55.49
   1  -3   7  933.91   56.19
   1  -3   7 1052.19   56.19
  -2   3  -7  240.28   15.10
  -2   3  -7  243.88   15.90
   2  -3   7  251.17   16.20
   2  -3   7  243.88   15.00
  -3   3  -7   15.60    2.60
  -3   3  -7   16.20    2.60
   3  -3   7   13.10    2.50
   3  -3   7   14.60    2.20
  -4   3  -7  445.96   27.60
  -4   3  -7  450.65   27.00
   4  -3   7  449.16   25.90
   4  -3   7  431.66   27.50
  -5   3  -7  698.83   45.30
  -5   3  -7  812.72   46.80
   5  -3   7  824.82   45.00
   5  -3   7  809.22   47.30
  -6   3  -7    0.90    1.70
   6  -3   7    0.70    9.70
  -7   3  -7   27.10    4.80
  -7   3  -7   37.20    5.80
   7  -3   7   31.50    4.60
   7  -3   7   21.00    4.50
  -8   3  -7  185.28   15.90
   8  -3   7  181.28   14.60
  10   2  -7  290.47   19.20
 -10  -2   7  314.17   18.50
   9   2  -7   51.59    5.10
   9   2  -7   45.00    6.20
  -9  -2   7   53.79    4.60
   8   2  -7    2.70    1.50
   8   2  -7    1.40    2.30
  -8  -2   7    1.90    0.90
  -8  -2   7    1.20    1.30
   7   2  -7  762.62   43.30
   7   2  -7  732.53   43.90
  -7  -2   7  748.23   42.30
  -7  -2   7  659.43   53.39
   6   2  -7  815.32   47.70
   6   2  -7  864.61   48.60
  -6  -2   7  770.92   48.50
  -6  -2   7  813.92   46.80
   5   2  -7   30.20    4.00
   5   2  -7   25.80    3.30
  -5  -2   7   25.30    4.10
  -5  -2   7   23.70    3.10
   4   2  -7  445.16   27.50
   4   2  -7  406.66   26.60
  -4  -2   7  431.96   26.60
  -4  -2   7  490.55   28.60
   3   2  -7 1177.78   66.69
   3   2  -7 1099.19   66.19
  -3  -2   7 1262.37   67.19
  -3  -2   7 1192.28   67.49
   2   2  -7    5.50    1.50
   2   2  -7    5.00    1.40
  -2  -2   7    4.70    1.30
  -2  -2   7    5.90    1.70
   1   2  -7   14.90    2.30
  -1  -2   7   12.30    2.10
   0   2  -7 1268.97   70.69
   0   2  -7 1302.57   71.19
   0  -2   7 1223.38   70.39
   0  -2   7 1280.07   70.79
  -1   2  -7   43.80    3.70
  -1   2  -7   42.30    4.20
   1  -2   7   44.40    3.90
   1  -2   7   47.70    4.70
  -2   2  -7  129.89    9.50
   2  -2   7  142.59   10.20
  -3   2  -7  210.38   13.80
  -3   2  -7  191.28   13.40
   3  -2   7  210.18   13.90
   3  -2   7  212.78   12.80
  -4   2  -7    9.20    2.10
  -4   2  -7    7.10    1.90
   4  -2   7    5.40    1.40
   4  -2   7    7.00    2.00
  -5   2  -7  393.66   23.80
  -5   2  -7  368.56   23.00
   5  -2   7  331.07   21.70
   5  -2   7  355.16   23.40
  -6   2  -7    1.20    1.30
  -6   2  -7    4.10    2.00
   6  -2   7    2.60    1.50
   6  -2   7    2.90    1.80
  -7   2  -7   30.80    5.70
  -7   2  -7   23.70    4.60
   7  -2   7   18.50    4.10
  -8   2  -7   18.50    4.60
  -8   2  -7   30.70    5.40
   8  -2   7   26.70    4.80
  10   1  -7   56.69    5.30
  10   1  -7   52.09    6.40
 -10  -1   7   53.79    4.70
 -10  -1   7   42.60    6.40
   9   1  -7   97.39    9.00
   9   1  -7  104.79    8.60
  -9  -1   7   81.09    8.90
  -9  -1   7   97.19    7.40
   8   1  -7   63.69    6.00
   8   1  -7   70.29    7.10
  -8  -1   7   65.79    5.30
  -8  -1   7   64.39    7.30
   7   1  -7   10.80    2.60
   7   1  -7    9.60    2.10
  -7  -1   7   10.60    1.90
  -7  -1   7    6.70    2.30
   6   1  -7  287.27   18.20
  -6  -1   7  272.67   17.30
   5   1  -7   39.30    4.90
   5   1  -7   38.80    4.50
  -5  -1   7   45.50    4.30
  -5  -1   7   33.30    4.70
   4   1  -7  255.87   16.50
   4   1  -7  252.87   18.30
  -4  -1   7  273.27   17.80
  -4  -1   7  248.18   16.10
   3   1  -7  233.68   15.60
  -3  -1   7  246.68   16.30
   2   1  -7   24.30    3.00
  -2  -1   7   30.70    3.10
   1   1  -7  996.70   55.09
   1   1  -7 1020.90   55.19
  -1  -1   7  976.00   54.89
  -1  -1   7  910.91   54.19
   0   1  -7    2.20    0.80
   0   1  -7    2.20    0.90
   0  -1   7    1.60    0.70
   0  -1   7    2.60    0.90
  -1   1  -7    7.80    1.60
  -1   1  -7    5.90    1.20
   1  -1   7    4.30    1.00
   1  -1   7    4.00    1.10
  -2   1  -7  525.55   30.90
  -2   1  -7  508.15   30.80
   2  -1   7  545.45   31.30
   2  -1   7  562.44   30.50
  -3   1  -7  394.66   24.10
  -3   1  -7  402.16   24.20
   3  -1   7  471.95   25.10
   3  -1   7  370.16   23.20
  -4   1  -7    0.40    0.80
  -4   1  -7    0.30    0.70
   4  -1   7    0.20    0.80
   4  -1   7    0.20    0.70
  -5   1  -7  333.97   22.10
  -5   1  -7  335.77   22.00
   5  -1   7  363.66   22.60
   5  -1   7  346.87   21.60
  -6   1  -7  492.05   30.70
  -6   1  -7  518.95   31.80
   6  -1   7  491.65   32.00
   6  -1   7  480.45   30.20
  -7   1  -7    3.30    1.70
  -7   1  -7    2.00    1.60
   7  -1   7    3.30    1.60
   7  -1   7    1.70    1.50
  10   0  -7   12.70    2.50
  10   0  -7   10.10    2.90
 -10   0   7   13.60    2.20
 -10   0   7    7.50    2.80
   9   0  -7  507.35   30.40
   9   0  -7  517.55   31.90
  -9   0   7  491.95   29.10
  -9   0   7  484.85   32.40
   8   0  -7  210.58   13.90
   8   0  -7  222.38   15.50
  -8   0   7  200.18   15.80
  -8   0   7  192.38   12.80
   7   0  -7   18.70    3.20
  -7   0   7   20.00    2.80
  -7   0   7   15.50    3.30
   6   0  -7  778.52   45.10
   6   0  -7  799.52   46.10
  -6   0   7  812.72   44.70
  -6   0   7  731.73   46.10
   5   0  -7  879.61   49.50
   5   0  -7  857.01   50.09
  -5   0   7  880.61   50.79
  -5   0   7  837.32   48.60
   4   0  -7    7.50    2.40
   4   0  -7    4.00    1.30
  -4   0   7    5.10    1.30
  -4   0   7    3.00    1.40
   3   0  -7  308.87   18.60
   3   0  -7  267.77   27.70
  -3   0   7  284.67   17.80
  -3   0   7  318.37   19.50
   2   0  -7 1197.48   68.19
   2   0  -7 1206.28   68.39
  -2   0   7 1195.68   67.89
  -2   0   7 1324.17   69.79
   1   0  -7   27.20    2.70
   1   0  -7   21.90    2.40
  -1   0   7   24.50    2.60
  -1   0   7   20.50    2.20
   0   0  -7    0.50    0.50
   0   0  -7    0.40    0.40
   0   0   7    0.30    0.40
   0   0   7    0.50    0.50
  -1   0  -7  567.14   31.00
  -1   0  -7  535.75   30.90
   1   0   7  578.64   31.10
   1   0   7  516.85   30.30
  -2   0  -7    9.80    1.40
  -2   0  -7   10.90    1.60
   2   0   7   13.60    1.80
   2   0   7    9.70    1.20
  -3   0  -7  178.38   11.30
  -3   0  -7  172.88   11.60
   3   0   7  164.88   11.40
   3   0   7  179.28   10.90
  -4   0  -7  131.29   10.20
   4   0   7  133.79    9.80
  -5   0  -7   13.50    2.70
  -5   0  -7   12.10    2.70
   5   0   7   14.20    2.60
   5   0   7   15.80    3.20
  -6   0  -7   92.09    8.40
  -6   0  -7   90.49    8.70
   6   0   7   96.59    8.20
   6   0   7   85.49    8.80
  -7   0  -7   12.20    3.50
   7   0   7    4.70    2.50
   7   0   7   10.00    3.20
  10  -1  -7   94.59    9.20
  10  -1  -7   94.19    7.60
 -10   1   7   64.49    8.60
 -10   1   7   91.09    6.80
   9  -1  -7   58.79    5.80
   9  -1  -7   59.89    6.80
  -9   1   7   59.19    5.10
  -9   1   7   48.70    6.60
   8  -1  -7  121.69   10.40
   8  -1  -7  125.99    9.40
  -8   1   7  112.29   10.60
  -8   1   7  126.29    8.70
   7  -1  -7   60.29    6.40
  -7   1   7   54.49    6.50
   6  -1  -7    0.50    0.70
   6  -1  -7    1.60    1.00
  -6   1   7    2.20    0.80
  -6   1   7    1.40    1.10
   5  -1  -7  467.35   30.40
   5  -1  -7  540.85   30.40
  -5   1   7  505.65   31.30
  -5   1   7  514.05   29.30
   4  -1  -7   36.90    4.10
   4  -1  -7   36.40    3.70
  -4   1   7   33.80    3.20
  -4   1   7   30.70    4.10
   3  -1  -7  279.57   16.60
  -3   1   7  257.07   15.90
   2  -1  -7  177.68   10.80
   2  -1  -7  165.68   10.90
  -2   1   7  159.08   10.20
  -2   1   7  175.38   11.30
   1  -1  -7   19.10    2.00
   1  -1  -7   20.10    1.90
  -1   1   7   20.40    1.70
  -1   1   7   21.40    2.10
   3   1   7  580.74   32.30
   3   1   7  566.44   32.40
  -4  -1  -7  318.07   19.80
  -4  -1  -7  329.67   20.10
   4   1   7  337.17   20.00
   4   1   7  338.67   20.20
  -5  -1  -7    0.70    1.00
  -5  -1  -7    1.50    1.10
   5   1   7    2.00    1.00
   5   1   7    0.80    1.00
  -6  -1  -7  236.38   15.90
  -6  -1  -7  219.28   15.70
   6   1   7  216.58   15.30
   6   1   7  203.98   15.60
  10  -2  -7   21.40    4.20
  10  -2  -7   13.80    2.60
 -10   2   7   14.00    2.20
 -10   2   7    8.50    3.40
   9  -2  -7   21.00    3.40
   9  -2  -7   22.70    4.10
  -9   2   7   16.00    4.20
  -9   2   7   23.50    2.80
   8  -2  -7  556.84   31.60
   8  -2  -7  468.65   32.10
  -8   2   7  498.55   33.40
  -8   2   7  559.64   30.70
   7  -2  -7  174.28   11.90
   7  -2  -7  163.48   12.50
  -7   2   7  146.89   12.60
  -7   2   7  152.38   10.60
   6  -2  -7   12.60    2.40
   6  -2  -7   15.40    2.70
  -6   2   7   16.60    3.20
  -6   2   7   11.10    1.80
   5  -2  -7  861.21   47.50
   5  -2  -7  763.22   47.30
  -5   2   7  809.22   48.30
  -5   2   7  863.31   46.70
   4  -2  -7 1023.50   60.19
  -4   2   7 1118.19   61.79
   3  -2  -7    1.30    1.30
   3  -2  -7    1.30    0.70
  -3   2   7    0.60    0.70
  -3   2   7    0.90    0.50
   2  -2  -7  131.39    8.10
   2  -2  -7  131.49    8.60
  -2   2   7  123.79    7.70
  -2   2   7  136.19    8.80
   4   2   7   23.90    1.90
  -5  -2  -7    9.80    2.00
  -5  -2  -7   16.20    2.50
   5   2   7   12.30    2.10
   5   2   7   13.40    2.10
  10  -3  -7    3.40    1.50
  10  -3  -7    2.60    1.70
 -10   3   7    3.80    1.30
 -10   3   7    2.30    1.90
   9  -3  -7   84.19    7.20
   9  -3  -7   80.89    8.50
  -9   3   7   80.59    6.40
   8  -3  -7   35.30    4.30
   8  -3  -7   39.20    5.30
  -8   3   7   43.20    5.90
  -8   3   7   41.20    3.80
   7  -3  -7  254.97   16.20
   7  -3  -7  248.78   17.20
  -7   3   7  225.78   15.00
  -7   3   7  259.27   18.00
   6  -3  -7   81.39    7.70
   6  -3  -7   97.59    7.50
  -6   3   7   94.39    6.70
  -6   3   7   87.89    8.30
   5  -3  -7    4.90    1.40
   5  -3  -7    4.50    1.50
  -5   3   7    4.60    1.70
  -5   3   7    4.90    1.10
   4  -3  -7  473.75   29.60
   4  -3  -7  510.45   29.20
  -4   3   7  497.75   28.50
  -4   3   7  526.75   30.60
   3  -3  -7    9.20    1.60
   3  -3  -7    9.50    3.00
  -3   3   7    8.10    1.40
  -3   3   7    7.80    1.90
   2  -3  -7  170.08   10.10
   2  -3  -7  168.18   10.20
  -2   3   7  179.68   10.60
  -2   3   7  160.58   10.10
  10  -4  -7  187.78   16.10
  10  -4  -7  242.28   15.80
 -10   4   7  202.88   17.40
 -10   4   7  231.18   14.60
   9  -4  -7   -0.20    0.70
   9  -4  -7    0.20    0.70
  -9   4   7    0.40    1.00
  -9   4   7    0.40    0.70
   8  -4  -7   12.40    2.80
   8  -4  -7   11.10    3.10
  -8   4   7   11.60    3.50
  -8   4   7   15.80    2.50
   7  -4  -7  644.44   39.30
   7  -4  -7  643.14   38.30
  -7   4   7  697.43   40.90
  -7   4   7  608.24   37.10
   6  -4  -7  230.88   15.70
   6  -4  -7  230.38   16.40
  -6   4   7  238.48   17.10
  -6   4   7  232.38   15.00
   5  -4  -7    4.40    1.50
   5  -4  -7    4.60    1.60
  -5   4   7    4.80    1.40
  -5   4   7    4.30    1.80
   4  -4  -7  670.13   34.70
   4  -4  -7  544.85   33.30
  -4   4   7  551.64   33.60
  -4   4   7  554.24   34.20
   3  -4  -7  814.72   44.00
   3  -4  -7  739.93   43.90
  -3   4   7  741.13   43.70
  -3   4   7  831.42   45.20
  10  -5  -7   35.60    5.70
  10  -5  -7   50.49    5.50
 -10   5   7   59.99    5.80
 -10   5   7   28.10    6.00
   9  -5  -7   16.10    3.90
   9  -5  -7   24.10    3.80
  -9   5   7   25.50    3.80
  -9   5   7   22.20    4.90
   8  -5  -7  125.69   10.00
   8  -5  -7  110.29   10.80
  -8   5   7  132.89   12.30
  -8   5   7  127.79    9.80
   7  -5  -7   44.20    5.80
  -7   5   7   52.19    6.70
   6  -5  -7  311.37   20.50
   6  -5  -7  287.07   19.00
  -6   5   7  299.47   19.60
  -6   5   7  325.57   21.40
   5  -5  -7   69.29    6.50
   5  -5  -7   64.39    5.60
  -5   5   7   69.19    6.10
  -5   5   7   67.79    7.00
   4  -5  -7    5.30    1.50
   4  -5  -7    6.20    1.80
  -4   5   7    4.10    1.50
  -4   5   7    4.30    1.60
   3  -5  -7  193.18   12.10
   3  -5  -7  190.98   12.10
  -3   5   7  195.28   12.20
  -3   5   7  187.08   12.70
  10  -6  -7   22.10    3.30
  10  -6  -7   24.80    4.70
 -10   6   7   23.30    4.00
 -10   6   7    8.30    3.80
   9  -6  -7  207.48   16.30
  -8   6   7    4.70    1.70
  -8   6   7    3.90    2.20
   7  -6  -7    3.20    1.80
  -7   6   7    2.00    1.90
   6  -6  -7  546.65   32.30
   6  -6  -7  518.95   34.00
  -6   6   7  535.55   32.80
  -6   6   7  599.84   35.70
   5  -6  -7  290.17   19.40
   5  -6  -7  289.37   18.50
  -5   6   7  294.07   19.30
  -5   6   7  313.97   20.40
   4  -6  -7   29.60    3.50
   4  -6  -7   26.40    3.30
  -4   6   7   30.50    3.80
  -4   6   7   30.10    4.00
   3  -6  -7  336.27   20.60
   3  -6  -7  349.77   20.80
  -3   6   7  368.36   23.90
  -3   6   7  365.96   20.90
  10  -7  -7   55.59    5.80
 -10   7   7   59.29    6.00
   9  -7  -7   46.50    6.70
   9  -7  -7   65.19    5.80
  -9   7   7   58.89    6.00
   8  -7  -7   69.29    6.00
   8  -7  -7   48.40    6.90
  -8   7   7   62.19    6.30
   7  -7  -7  107.19    8.40
   7  -7  -7   82.49    9.20
  -7   7   7  105.09   11.20
  -7   7   7  121.39    9.40
   6  -7  -7   14.90    3.40
   6  -7  -7   13.80    2.80
  -6   7   7   18.20    3.30
  -6   7   7   19.20    4.30
   5  -7  -7  151.28   10.90
   5  -7  -7  147.99   11.40
  -5   7   7  140.19   11.30
  -5   7   7  148.99   12.10
   4  -7  -7   21.70    3.10
   4  -7  -7   27.00    3.40
  -4   7   7   28.10    3.80
   3  -7  -7    5.20    1.10
  10  -8  -7    9.80    2.70
 -10   8   7   11.20    2.80
   9  -8  -7   24.70    4.90
   9  -8  -7   20.10    3.20
  -9   8   7   12.40    4.30
  -9   8   7   18.70    3.70
   8  -8  -7  233.68   18.60
   8  -8  -7  285.37   17.90
  -8   8   7  240.68   17.60
   7  -8  -7   16.80    3.90
   7  -8  -7   29.60    3.80
  -7   8   7   25.50    4.40
  -7   8   7   12.70    4.10
   6  -8  -7    5.30    2.10
   6  -8  -7    7.00    2.10
  -6   8   7    5.70    2.60
  -6   8   7    3.30    1.80
   5  -8  -7  388.56   24.70
   5  -8  -7  368.86   24.40
  -5   8   7  369.26   25.30
  -5   8   7  402.76   25.20
   4  -8  -7  266.07   17.40
  -4   8   7  301.77   18.00
  -4   8   7  237.28   18.10
   9  -9  -7   61.99    6.20
   9  -9  -7   90.99    8.80
  -9   9   7   54.69    6.80
  -9   9   7   28.40    7.30
   8  -9  -7   37.90    4.70
  -8   9   7   30.50    4.90
   7  -9  -7   38.80    5.20
   7  -9  -7   28.50    5.20
  -7   9   7   40.60    6.10
   6  -9  -7   47.50    5.90
  -6   9   7   26.40    6.90
  -6   9   7   36.70    5.70
   5  -9  -7    8.00    2.40
   5  -9  -7    8.70    2.50
  -5   9   7    8.20    2.50
  -5   9   7    6.20    2.50
   4  -9  -7  107.29    8.70
   4  -9  -7  118.49    8.60
   8 -10  -7   14.80    4.10
   1  14  -8  691.83   42.20
  -1 -14   8  665.33   41.80
   0  14  -8   36.40    5.40
   0  14  -8   36.60    4.70
   0 -14   8   38.00    5.40
   0 -14   8   30.70    4.50
  -1  14  -8    1.10    1.50
  -1  14  -8    3.60    1.60
   1 -14   8    3.30    1.70
   1 -14   8    2.50    1.60
  -2  14  -8  517.55   32.20
  -2  14  -8  468.65   29.90
   2 -14   8  457.35   29.50
   2 -14   8  516.15   31.50
  -3  14  -8   68.49    7.80
  -3  14  -8   60.09    6.20
   3 -14   8   54.09    6.30
  -4  14  -8   66.29    7.70
   4 -14   8   57.59    7.50
   3  13  -8   71.79    8.00
  -3 -13   8   98.29    8.50
   2  13  -8  201.58   15.30
   2  13  -8  206.88   16.40
  -2 -13   8  227.38   16.10
  -2 -13   8  231.28   16.30
   1  13  -8  267.87   18.90
   1  13  -8  275.77   19.90
  -1 -13   8  263.87   18.80
  -1 -13   8  307.07   20.30
   0  13  -8  102.79    8.90
   0  13  -8   71.89    8.10
   0 -13   8   94.19    8.50
   0 -13   8  104.79   11.10
  -1  13  -8  169.78   12.40
  -1  13  -8  156.28   13.30
   1 -13   8  181.98   13.50
   1 -13   8  161.68   12.40
  -2  13  -8   12.20    3.20
  -2  13  -8   11.00    2.60
   2 -13   8    6.20    2.50
   2 -13   8   13.50    3.20
  -3  13  -8   93.49    9.10
  -3  13  -8   72.29    6.80
   3 -13   8   89.09    9.20
   3 -13   8   68.79    7.00
  -4  13  -8  115.69   11.20
  -4  13  -8  110.69    8.60
   4 -13   8  111.19   10.90
   4 -13   8  109.29    8.70
   5 -13   8   57.69    7.80
   5 -13   8   74.49    6.30
   4  12  -8  298.57   21.80
   4  12  -8  296.97   21.40
  -4 -12   8  361.16   22.00
  -4 -12   8  338.87   22.10
   3  12  -8  511.55   32.10
   3  12  -8  523.85   32.80
  -3 -12   8  508.95   32.10
  -3 -12   8  521.75   32.10
   2  12  -8    2.90    1.70
   2  12  -8    1.70    1.20
  -2 -12   8    2.30    2.10
  -2 -12   8    2.50    1.40
   1  12  -8   52.69    6.40
   1  12  -8   46.60    5.60
  -1 -12   8   50.39    5.80
  -1 -12   8   41.70   13.40
   0  12  -8  848.52   51.29
   0 -12   8  858.51   50.89
  -1  12  -8   23.50    4.50
   1 -12   8   29.80    4.40
  -2  12  -8    0.20    1.00
  -3  12  -8  499.85   29.60
  -3  12  -8  485.55   30.90
   3 -12   8  503.55   31.80
   3 -12   8  428.96   28.60
  -4  12  -8   83.69    7.50
  -4  12  -8   89.29    9.50
   4 -12   8  124.89   10.90
  -5  12  -8   15.10    2.60
  -5  12  -8   13.30    3.70
   5 -12   8   14.70    2.60
   5 -12   8   11.10    3.30
  -6  12  -8  156.88   11.40
  -6  12  -8  138.49   13.10
   6 -12   8  143.99   10.70
   6 -12   8  130.79   12.70
   5  11  -8   86.69    8.30
   5  11  -8   84.39    8.30
  -5 -11   8   88.49    8.00
  -5 -11   8   85.59    8.40
   4  11  -8   75.39    7.90
   4  11  -8   89.39    8.50
  -4 -11   8   82.89    8.20
  -4 -11   8   89.29    8.00
   3  11  -8  359.26   23.10
   3  11  -8  345.87   24.00
  -3 -11   8  338.87   22.70
   2  11  -8    0.90    1.00
   2  11  -8    3.60    1.80
  -2 -11   8    2.50    1.50
  -2 -11   8    2.60   14.20
   1  11  -8  138.29   11.00
   1  11  -8  128.99   11.50
  -1 -11   8  136.59   11.40
  -1 -11   8  130.79   10.70
   0  11  -8  352.46   23.50
   0  11  -8  329.67   22.20
   0 -11   8  344.87   22.30
   0 -11   8  339.97   23.00
  -1  11  -8   70.19    7.60
  -1  11  -8   74.49    6.90
   1 -11   8   81.79    7.70
   1 -11   8   65.49    6.80
  -2  11  -8   82.89    8.40
  -2  11  -8   81.29    7.30
  -3  11  -8   26.60    4.60
  -3  11  -8   16.00    3.10
   3 -11   8   33.00    5.10
   3 -11   8   14.80    3.30
  -4  11  -8   34.80    5.20
   4 -11   8   35.90    5.50
  -5  11  -8  160.08   11.30
   5 -11   8  148.19   11.10
  -6  11  -8   49.40    7.20
  -6  11  -8   52.59    5.50
   6 -11   8   49.70    5.00
   6 -11   8   36.80    6.30
  -7  11  -8    0.20    1.00
   7 -11   8    1.10    1.30
   6  10  -8  490.65   31.10
  -6 -10   8  498.15   30.60
   5  10  -8  138.09   11.40
   5  10  -8  133.69   11.40
  -5 -10   8  136.29   11.50
  -5 -10   8  143.79   10.90
   4  10  -8   31.20    4.60
   4  10  -8   25.00    4.10
  -4 -10   8   32.30    4.40
  -4 -10   8   28.40    4.20
   3  10  -8  283.67   19.50
   3  10  -8  281.07   19.20
  -3 -10   8  274.57   19.10
  -3 -10   8  271.17   18.90
   2  10  -8  576.44   35.30
   2  10  -8  549.85   35.60
  -2 -10   8  562.04   35.10
  -2 -10   8  598.54   35.90
   1  10  -8    2.30    1.20
   1  10  -8    3.20    1.70
  -1 -10   8    3.00    1.40
  -1 -10   8    4.40    2.30
   0  10  -8  106.09    9.40
   0  10  -8  100.19    8.50
   0 -10   8   95.39    8.80
   0 -10   8   89.89    8.40
   1 -10   8  933.71   55.29
   1 -10   8  959.50   55.29
  -2  10  -8   56.59    5.90
  -2  10  -8   59.89    6.80
   2 -10   8   67.49    6.60
   2 -10   8   67.49    7.40
  -3  10  -8   36.20    5.00
  -3  10  -8   30.40    4.10
   3 -10   8   25.10    4.00
   3 -10   8   37.90    5.10
  -4  10  -8  458.45   29.50
  -4  10  -8  447.76   26.90
   4 -10   8  430.36   26.80
   4 -10   8  448.66   29.50
  -5  10  -8    7.80    2.90
   5 -10   8    8.30    2.50
   5 -10   8    9.80    3.10
  -6  10  -8    0.10    0.90
  -6  10  -8   -0.40    1.00
   6 -10   8    0.10    0.90
   6 -10   8   -0.10    0.60
  -7  10  -8   78.99   10.20
  -7  10  -8  111.79    8.90
   7 -10   8   97.39   10.20
   7 -10   8  104.79    7.60
   7   9  -8  348.47   23.00
  -7  -9   8  366.66   22.90
   6   9  -8   16.70    3.50
   6   9  -8   15.00    3.40
  -6  -9   8   19.50    3.90
  -6  -9   8   18.90    3.30
   5   9  -8  302.77   21.50
   5   9  -8  319.27   21.30
  -5  -9   8  337.27   21.00
  -5  -9   8  307.97   21.30
   4   9  -8   68.79    7.40
   4   9  -8   72.29    7.30
  -4  -9   8   71.79    7.00
  -4  -9   8   67.69    7.10
   3   9  -8   48.10    5.80
   3   9  -8   37.90    5.00
  -3  -9   8   48.00    5.40
  -3  -9   8   43.00    5.20
   2   9  -8  429.96   27.80
   2   9  -8  417.86   27.10
  -2  -9   8  429.16   27.10
  -2  -9   8  467.95   69.29
   1   9  -8    1.10    0.90
   1   9  -8    0.90    1.00
  -1  -9   8    0.80    1.80
  -1  -9   8   -0.10    0.70
   0   9  -8   30.10    4.00
   0  -9   8   28.80    4.10
  -1   9  -8  260.57   17.30
   1  -9   8  244.08   16.90
  -2   9  -8   14.80    2.60
  -2   9  -8   14.20    3.30
   2  -9   8   10.30    2.60
   2  -9   8   14.60    3.40
  -3   9  -8   82.59    7.20
  -3   9  -8   82.79    8.00
   3  -9   8   73.59    7.00
   3  -9   8   76.99    8.00
  -4   9  -8   10.50    3.00
  -4   9  -8   11.00    2.10
   4  -9   8   17.80    3.60
   4  -9   8   10.80    2.20
  -5   9  -8    6.90    1.90
  -5   9  -8    5.70    2.50
   5  -9   8    7.80    2.80
   5  -9   8    8.40    2.20
  -6   9  -8  186.48   15.30
   6  -9   8  159.18   14.40
  -7   9  -8    4.70    2.40
  -7   9  -8    8.60    2.20
   7  -9   8    8.40    1.70
   7  -9   8    4.20    2.20
  -8   9  -8    3.80    2.20
   8  -9   8    2.40    1.70
   7   8  -8    5.00    2.20
   7   8  -8    3.50    1.60
  -7  -8   8    3.40    2.30
  -7  -8   8    4.40    1.60
   6   8  -8   36.90    5.20
  -6  -8   8   33.50    5.40
   5   8  -8  450.55   28.50
   5   8  -8  438.86   29.20
  -5  -8   8  449.86   29.10
  -5  -8   8  464.35   28.10
   4   8  -8  163.68   12.50
   4   8  -8  142.09   12.10
  -4  -8   8  154.58   11.90
  -4  -8   8  155.68   12.20
   3   8  -8   11.40    2.60
   3   8  -8   11.30    2.80
  -3  -8   8    8.80    2.40
  -3  -8   8    8.40    4.50
   2   8  -8  361.86   23.40
   2   8  -8  362.36   24.20
   1   8  -8  680.73   39.90
   1   8  -8  619.84   38.60
  -1  -8   8  642.54   38.70
  -1  -8   8  630.44   38.50
   0   8  -8    5.00    1.90
   0  -8   8    4.30    1.70
  -1   8  -8  357.56   23.10
   1  -8   8  332.97   23.40
  -2   8  -8  730.43   45.00
  -2   8  -8  796.52   44.50
   2  -8   8  736.83   45.50
  -3   8  -8   13.80    2.50
  -3   8  -8   12.00    3.00
   3  -8   8   12.20    2.70
   3  -8   8   13.20    2.90
  -4   8  -8  100.49    8.30
  -4   8  -8  108.29    9.90
   4  -8   8  128.19   10.60
   4  -8   8  115.29    8.50
  -5   8  -8  292.47   21.10
  -5   8  -8  297.97   19.40
   5  -8   8  286.97   18.60
   5  -8   8  294.97   20.70
  -6   8  -8    0.00    1.00
  -6   8  -8    1.30    1.20
   6  -8   8    1.40    1.40
   6  -8   8    0.80    0.80
  -7   8  -8    7.30    2.10
   7  -8   8    8.80    1.70
  -8   8  -8   55.79    8.80
  -8   8  -8   61.99    7.00
   8  -8   8   93.29    9.50
   8  -8   8   77.39    6.00
   8   7  -8    5.60    2.00
  -8  -7   8    7.30    1.90
   7   7  -8   21.40    4.20
   7   7  -8   22.50    3.80
  -7  -7   8   28.80    3.80
   6   7  -8  328.77   22.50
  -6  -7   8  356.66   22.50
   5   7  -8    4.60    1.80
   5   7  -8    5.90    2.20
  -5  -7   8    5.80    1.80
  -5  -7   8    1.40    2.00
   4   7  -8  329.67   23.10
   4   7  -8  347.47   22.80
  -4  -7   8  360.06   22.60
  -4  -7   8  347.97   23.00
  -3  -7   8  124.29   10.00
  -3  -7   8  122.39   10.20
   2   7  -8    4.30    1.80
  -2  -7   8    5.50    2.30
   1   7  -8  283.87   19.30
   1   7  -8  286.37   19.80
  -1  -7   8  303.87   19.70
  -1  -7   8  308.87   19.80
   0   7  -8   10.50    2.70
   0   7  -8   12.50    2.40
   0  -7   8    7.80    2.10
   0  -7   8   11.00    2.40
  -1   7  -8    3.50    1.40
  -1   7  -8    3.60    1.60
   1  -7   8    4.60    1.90
   1  -7   8    4.10    1.50
  -2   7  -8  207.98   13.60
  -2   7  -8  199.08   14.50
   2  -7   8  190.58   13.50
   2  -7   8  202.48   14.90
  -3   7  -8    2.00    1.30
  -3   7  -8    2.30    1.40
   3  -7   8    2.50    1.30
   3  -7   8    3.30    1.50
  -4   7  -8   35.80    5.00
  -4   7  -8   33.70    4.00
   4  -7   8   36.10    3.90
   4  -7   8   37.50    5.30
  -5   7  -8   41.50    4.80
  -5   7  -8   49.80    6.20
   5  -7   8   48.90    6.20
   5  -7   8   38.40    4.20
  -6   7  -8    3.40    1.50
  -6   7  -8    3.70    2.10
   6  -7   8    2.70    1.80
   6  -7   8    2.50    1.00
  -7   7  -8  130.79   12.40
   7  -7   8   81.99   10.20
  -8   7  -8   -0.50    1.00
  -8   7  -8    0.50    1.00
   8  -7   8    0.60    1.30
   8  -7   8    0.60    0.70
   8   6  -8    8.20    2.20
   8   6  -8    5.10    2.40
  -8  -6   8    7.10    1.80
  -8  -6   8    1.30    5.00
   7   6  -8  328.17   22.80
   7   6  -8  368.06   23.50
  -7  -6   8  304.77   27.60
   6   6  -8    4.10    1.60
   6   6  -8    2.40    1.90
  -6  -6   8    3.00    1.40
  -6  -6   8    0.90    1.80
  -5  -6   8   39.40    5.90
   4   6  -8  598.54   35.10
   4   6  -8  551.84   34.20
  -4  -6   8  535.05   33.90
  -4  -6   8  570.94   35.10
   3   6  -8  280.47   19.20
   3   6  -8  279.27   18.90
  -3  -6   8  270.57   18.90
  -3  -6   8  287.97   18.70
   2   6  -8   65.39    6.70
   2   6  -8   54.49    6.00
  -2  -6   8   69.49    6.70
  -2  -6   8   59.09    6.20
   1   6  -8  560.24   34.00
   1   6  -8  571.54   33.90
  -1  -6   8  566.14   33.70
  -1  -6   8  533.65   33.40
   0   6  -8  423.26   27.00
   0   6  -8  446.36   26.40
   0  -6   8  420.96   26.00
   0  -6   8  392.46   25.80
  -1   6  -8   11.10    2.20
  -1   6  -8    8.30    2.30
   1  -6   8    8.60    2.00
   1  -6   8    8.60    2.40
  -2   6  -8  582.64   33.80
  -2   6  -8  561.64   34.40
   2  -6   8  539.25   34.40
   2  -6   8  598.14   34.10
  -3   6  -8  429.16   25.90
  -3   6  -8  438.86   27.30
   3  -6   8  430.96   27.60
   3  -6   8  439.36   26.10
  -4   6  -8    4.10    1.40
  -4   6  -8    4.30    1.80
   4  -6   8    3.60    1.50
   4  -6   8    5.70    2.00
  -5   6  -8  190.68   13.60
   5  -6   8  182.88   12.20
  -6   6  -8  139.49   10.90
  -6   6  -8  135.89   12.40
   6  -6   8  131.29    9.40
   6  -6   8  168.48   14.40
  -7   6  -8    5.10    2.00
  -7   6  -8    3.70    2.30
   7  -6   8    5.50    1.50
   7  -6   8    1.00    1.50
  -8   6  -8   11.20    3.60
  -8   6  -8   10.00    2.70
   8  -6   8   12.20    2.40
   8  -6   8   11.20    3.50
  -9   6  -8   76.19   10.00
   9  -6   8  113.69   10.80
   9   5  -8   34.90    4.60
  -9  -5   8   40.70    4.30
   8   5  -8  427.06   31.00
   8   5  -8  458.95   28.10
  -8  -5   8  408.66   28.80
  -8  -5   8  473.85   27.20
   7   5  -8    3.10    2.00
   7   5  -8    5.60    1.90
  -7  -5   8    4.40    1.50
  -7  -5   8    1.90    1.80
   6   5  -8    6.40    2.00
   6   5  -8    9.70    2.80
   5   5  -8  372.76   25.00
  -5  -5   8  392.06   25.80
   4   5  -8    9.10    2.30
  -4  -5   8   10.30    2.20
   3   5  -8  178.78   12.60
   3   5  -8  172.98   12.90
  -3  -5   8  171.78   12.30
  -3  -5   8  165.68   12.90
   2   5  -8  123.99   10.20
   2   5  -8  132.69   10.30
  -2  -5   8  124.59    9.80
  -2  -5   8  138.89   10.50
   1   5  -8   17.50    3.10
   1   5  -8   19.50    3.00
  -1  -5   8   17.20    2.90
  -1  -5   8   20.20    3.00
   0   5  -8  224.28   15.20
   0   5  -8  225.38   15.80
   0  -5   8  231.48   15.40
   0  -5   8  221.88   15.10
  -1   5  -8    3.00    1.20
  -1   5  -8    2.90    1.30
   1  -5   8    4.40    1.70
   1  -5   8    2.50    1.20
  -2   5  -8   17.90    3.00
  -2   5  -8   16.80    2.60
   2  -5   8   19.50    3.10
   2  -5   8   17.20    2.70
  -3   5  -8  226.48   15.80
  -3   5  -8  242.58   15.20
   3  -5   8  244.28   16.30
   3  -5   8  219.98   14.70
  -4   5  -8   13.40    2.80
  -4   5  -8   15.90    2.80
   4  -5   8   16.30    2.60
   4  -5   8   15.80    3.10
  -5   5  -8   16.60    3.60
   5  -5   8   13.50    3.50
  -6   5  -8   69.89    7.00
  -6   5  -8   86.79    8.90
   6  -5   8   61.59    7.70
   6  -5   8   61.39    5.60
  -7   5  -8   56.59    6.50
  -7   5  -8   55.49    7.60
   7  -5   8   66.59    5.80
  -8   5  -8   -0.80  172.78
   8  -5   8   53.29   15.60
  -9   5  -8    0.60    1.30
  -9   5  -8    4.90    2.70
   9  -5   8    0.20    1.30
   9  -5   8    5.30    2.70
   9   4  -8  132.79   11.10
   9   4  -8  131.99   10.00
  -9  -4   8   97.49   10.90
  -9  -4   8  139.59    9.30
   8   4  -8  105.99    9.60
  -8  -4   8  127.19    9.30
  -8  -4   8   82.09    9.70
   7   4  -8    3.40    1.70
  -7  -4   8    4.20    2.50
  -7  -4   8    2.20    1.10
   6   4  -8  387.56   24.20
   6   4  -8  354.36   22.80
  -6  -4   8  347.77   24.20
  -6  -4   8  344.67   22.50
   5   4  -8    3.80    1.50
   5   4  -8    3.80    1.90
  -5  -4   8    3.90    1.40
  -5  -4   8    1.00    1.60
   4   4  -8  102.99    8.80
   4   4  -8  110.39    9.20
  -4  -4   8  102.39    8.40
  -4  -4   8   95.09    9.20
   3   4  -8  654.43   39.80
   3   4  -8  682.93   40.70
  -3  -4   8  686.93   40.20
  -3  -4   8  703.93   41.00
   2   4  -8  146.19   11.10
   2   4  -8  154.78   11.50
  -2  -4   8  144.99   10.80
  -2  -4   8  144.59   11.00
   1   4  -8   27.80    3.80
   1   4  -8   24.40    3.40
  -1  -4   8   24.40    3.40
  -1  -4   8   27.00    3.60
   0   4  -8  667.83   38.80
   0   4  -8  667.43   38.30
   0  -4   8  602.54   37.70
   0  -4   8  660.93   38.30
  -1   4  -8  241.78   16.60
  -1   4  -8  265.07   16.00
   1  -4   8  245.78   15.90
   1  -4   8  235.68   16.70
  -2   4  -8   18.60    2.50
  -2   4  -8   17.30    2.80
   2  -4   8   17.10    2.60
   2  -4   8   20.10    3.10
  -3   4  -8  661.13   40.70
  -3   4  -8  724.53   40.30
   3  -4   8  674.43   41.00
   3  -4   8  725.83   40.30
  -4   4  -8  163.78   12.50
  -4   4  -8  170.68   12.40
   4  -4   8  165.78   11.20
   4  -4   8  188.18   13.20
  -5   4  -8    0.50    1.00
  -5   4  -8    0.20    1.00
  -6   4  -8  239.48   16.90
   6  -4   8  255.87   16.00
   7  -4   8   50.79    6.50
   7  -4   8   73.99    8.70
  -8   4  -8    9.70    3.50
  -8   4  -8    0.00    2.10
   8  -4   8    4.30    2.30
   8  -4   8    0.60    2.00
   9   3  -8    1.10    1.40
   9   3  -8    2.40    1.20
  -9  -3   8   -0.10    1.00
  -9  -3   8    3.20    1.10
   8   3  -8   80.19    7.30
   8   3  -8   86.39    8.30
  -8  -3   8   86.99    6.90
  -8  -3   8   64.49    8.20
   7   3  -8  582.74   35.00
   7   3  -8  588.04   36.70
  -7  -3   8  587.44   34.40
  -7  -3   8  579.94   36.80
   6   3  -8    1.50    1.10
   6   3  -8    1.00    0.90
  -6  -3   8    0.80    1.00
  -6  -3   8    0.80    0.70
   5   3  -8    2.20    1.20
   5   3  -8    3.40    1.50
  -5  -3   8    3.30    1.30
  -5  -3   8    1.10    1.30
   4   3  -8  238.28   15.90
   4   3  -8  228.08   16.30
  -4  -3   8  232.08   15.60
  -4  -3   8  240.38   16.90
   3   3  -8   91.19    7.80
   3   3  -8   95.09    8.10
  -3  -3   8   85.99    8.20
  -3  -3   8   95.89    7.70
   2   3  -8   57.69    5.70
   2   3  -8   57.59    5.80
  -2  -3   8   58.99    5.90
  -2  -3   8   64.49    5.80
   1   3  -8   40.20    4.60
  -1  -3   8   38.70    4.40
   0   3  -8  132.89    9.50
   0   3  -8  130.19    9.80
   0  -3   8  143.79    9.80
   0  -3   8  119.89    9.10
  -1   3  -8  158.08   10.50
  -1   3  -8  159.08   11.40
   1  -3   8  161.08   10.70
   1  -3   8  153.18   10.90
  -2   3  -8   27.40    2.90
   2  -3   8   25.30    2.80
  -3   3  -8   26.00    3.50
  -3   3  -8   25.40    7.70
   3  -3   8   27.20    3.60
   3  -3   8   23.90    2.90
  -4   3  -8  157.98   11.50
  -4   3  -8  154.58   11.60
   4  -3   8  153.98   10.30
   4  -3   8  158.48   11.90
  -5   3  -8  117.19    9.30
  -5   3  -8   97.69    9.30
   5  -3   8  114.09    8.20
   5  -3   8   97.89    9.30
  -6   3  -8    4.40    2.20
  -6   3  -8    3.40    1.80
   6  -3   8    3.30    2.00
  -7   3  -8   33.50    5.50
   7  -3   8   25.10    4.70
   7  -3   8   58.79    7.50
  -8   3  -8   70.49    9.30
   8  -3   8   84.49    8.50
   9   2  -8   12.30    3.10
   9   2  -8   10.40    2.40
  -9  -2   8   13.30    2.10
  -9  -2   8    6.10    2.80
   8   2  -8   62.09    6.00
   8   2  -8   74.39    7.30
  -8  -2   8   45.10    6.80
  -8  -2   8   67.79    5.60
   7   2  -8   91.69    7.60
   7   2  -8   87.29    8.20
  -7  -2   8   69.89    8.20
  -7  -2   8   87.19    6.80
   6   2  -8  108.59    8.80
   6   2  -8  104.99    9.30
  -6  -2   8  106.79    8.20
  -6  -2   8   92.09    9.40
   5   2  -8  276.57   18.20
   5   2  -8  279.57   19.20
  -5  -2   8  285.67   19.60
  -5  -2   8  274.47   17.90
   4   2  -8    1.40    0.90
   4   2  -8    1.20    1.60
  -4  -2   8    0.70    0.70
  -4  -2   8    0.80   41.20
   3   2  -8   54.09    5.40
   3   2  -8   49.60    5.00
  -3  -2   8   55.29    5.00
  -3  -2   8   53.59    5.80
   2   2  -8  608.04   36.70
  -2  -2   8  625.14   36.60
   1   2  -8   52.79    5.20
   1   2  -8   54.19    5.10
  -1  -2   8   56.79    5.30
  -1  -2   8   62.09    5.30
   0   2  -8   96.79    7.70
   0  -2   8  102.49    7.60
  -1   2  -8  697.13   41.60
  -1   2  -8  766.52   42.70
   1  -2   8  796.52   42.80
   1  -2   8  704.43   41.40
  -2   2  -8   54.39    5.30
   2  -2   8   60.39    5.60
  -3   2  -8   69.59    6.40
  -3   2  -8   74.89    6.30
   3  -2   8   74.79    5.60
   3  -2   8   77.99    6.80
  -4   2  -8  811.82   47.00
  -4   2  -8  777.72   46.90
   4  -2   8  774.82   45.80
   4  -2   8  904.81   48.30
  -5   2  -8   84.09    9.60
  -5   2  -8   65.99    6.70
   5  -2   8   73.39    6.70
  -6   2  -8    4.10    2.10
  -6   2  -8    3.60    2.00
   6  -2   8    2.80    1.80
   6  -2   8    1.80    1.60
  -7   2  -8  232.78   17.00
  -7   2  -8  249.68   18.00
   7  -2   8  200.88   17.20
   7  -2   8  217.28   16.20
  10   1  -8  258.97   17.10
 -10  -1   8  257.27   15.90
   9   1  -8  284.57   18.00
   9   1  -8  296.17   20.10
  -9  -1   8  245.38   19.70
  -9  -1   8  296.27   17.40
   8   1  -8    0.20    0.60
   8   1  -8    0.40    0.90
  -8  -1   8    1.00    0.70
  -8  -1   8    0.60    1.00
   7   1  -8  134.79   11.40
   7   1  -8  146.39   10.60
  -7  -1   8  143.79   10.00
  -7  -1   8  119.59   11.30
   6   1  -8  355.96   24.00
   6   1  -8  384.36   23.50
  -6  -1   8  386.26   22.90
  -6  -1   8  375.76   25.20
   5   1  -8   24.40    3.40
   5   1  -8   15.50    3.40
  -5  -1   8   25.00    4.10
  -5  -1   8   26.50    3.10
   4   1  -8    7.80    1.90
   4   1  -8    8.30    2.50
  -4  -1   8   10.70    2.00
  -4  -1   8   12.60    2.80
   3   1  -8   84.69    7.10
   3   1  -8   88.19    7.00
  -3  -1   8   87.39    7.60
  -3  -1   8   82.99    6.80
   2   1  -8  148.29   10.70
  -2  -1   8  162.38   10.70
  -2  -1   8  168.38   11.50
   1   1  -8    9.60    1.80
   1   1  -8   11.30    2.00
  -1  -1   8   13.20    2.00
  -1  -1   8   10.90    1.80
   0   1  -8   80.79    6.00
   0   1  -8   75.69    5.50
   0  -1   8   65.19    5.40
   0  -1   8   74.29    5.50
  -1   1  -8  185.08   11.90
  -1   1  -8  217.58   13.00
   1  -1   8  192.28   12.00
   1  -1   8  198.08   12.50
  -2   1  -8   45.40    4.20
  -2   1  -8   41.00    3.90
   2  -1   8   39.80    3.40
   2  -1   8   46.00    4.40
  -3   1  -8   97.69    7.20
  -3   1  -8   92.09    7.10
   3  -1   8   80.79    6.00
   3  -1   8   88.89    7.10
  -4   1  -8   67.99    6.30
  -4   1  -8   71.69    9.20
   4  -1   8   79.19    7.00
   4  -1   8   75.89    6.10
  -5   1  -8  146.49   11.10
  -5   1  -8  131.29   10.50
   5  -1   8  129.49   10.80
   5  -1   8  143.79   10.40
  -6   1  -8  143.29   11.80
  -6   1  -8  134.99   12.90
   6  -1   8  138.99   12.00
   6  -1   8  154.48   11.50
  10   0  -8    1.10    1.20
  10   0  -8    0.50    0.80
 -10   0   8    1.10    0.70
 -10   0   8   -0.30    1.00
   9   0  -8  121.59   10.50
   9   0  -8  120.49    9.40
  -9   0   8  120.19    8.40
  -9   0   8   99.09   10.30
   8   0  -8   49.60    4.90
   8   0  -8   52.49    6.00
  -8   0   8   48.90    4.40
  -8   0   8   41.10    5.70
   7   0  -8   26.50    3.40
   7   0  -8   24.40    3.90
  -7   0   8   23.10    4.10
  -7   0   8   26.80    2.90
   6   0  -8   65.49    5.80
  -6   0   8   60.99    5.30
   5   0  -8   58.59   11.70
   5   0  -8   49.10    5.00
  -5   0   8   52.39    4.60
  -5   0   8   49.40    6.10
   4   0  -8  108.99    9.00
   4   0  -8  107.49    8.40
  -4   0   8  114.59    8.00
  -4   0   8  115.49    9.60
   3   0  -8    2.40    1.80
   3   0  -8    1.90    0.90
  -3   0   8    2.40    0.90
  -3   0   8    2.40    1.60
   2   0  -8  208.08   13.60
   2   0  -8  214.78   13.80
  -2   0   8  231.28   13.70
  -2   0   8  210.58   14.10
   1   0  -8  683.73   38.20
   1   0  -8  683.23   38.40
  -1   0   8  671.13   38.10
  -1   0   8  655.43   37.70
   0   0  -8    3.20    0.90
   0   0  -8    2.70    0.80
   0   0   8    2.10    0.70
   0   0   8    2.30    0.70
  -1   0  -8  235.68   13.70
  -1   0  -8  228.78   14.00
   1   0   8  241.98   13.50
   1   0   8  234.48   13.80
  -2   0  -8  824.82   45.70
  -2   0  -8  828.12   46.10
   2   0   8  854.81   45.80
   2   0   8  787.72   45.70
  -3   0  -8   10.90    2.00
  -3   0  -8   10.00    1.70
   3   0   8    7.60    1.50
   3   0   8   12.70    2.10
  -4   0  -8   71.99    6.20
  -4   0  -8   82.89    6.50
   4   0   8   72.89    6.00
   4   0   8   71.49    6.40
  -5   0  -8  580.84   34.60
   5   0   8  585.44   34.80
   5   0   8  572.24   34.00
  -6   0  -8   16.80    3.40
  -6   0  -8   15.90    3.40
   6   0   8   19.00    3.60
   6   0   8   12.60    2.80
  10  -1  -8   26.20    3.60
  10  -1  -8   24.70    4.20
 -10   1   8   26.40    3.00
 -10   1   8   20.60    4.40
   9  -1  -8  287.77   19.90
  -9   1   8  271.97   20.60
   8  -1  -8  144.69   12.00
   8  -1  -8  156.48   11.20
  -8   1   8  158.48   13.20
  -8   1   8  145.29   10.00
   7  -1  -8    0.10    0.80
   7  -1  -8    0.00    0.50
  -7   1   8    0.00    0.50
  -7   1   8    0.60    0.90
   6  -1  -8  315.77   20.00
   6  -1  -8  336.47   21.00
  -6   1   8  326.17   21.80
  -6   1   8  314.27   19.20
   5  -1  -8  174.48   12.30
   5  -1  -8  191.68   13.40
  -5   1   8  176.28   11.50
  -5   1   8  191.28   13.80
   4  -1  -8   25.30    6.10
   4  -1  -8   24.00    3.00
  -4   1   8   21.80    3.60
  -4   1   8   24.80    2.60
   3  -1  -8   61.19    5.30
   3  -1  -8   64.79    6.50
  -3   1   8   63.69    4.90
   2  -1  -8   78.19    5.50
   2  -1  -8   66.99    5.70
  -2   1   8   67.99    5.00
  -2   1   8   69.99    7.50
   1  -1  -8  199.18   12.20
   1  -1  -8  201.48   12.10
  -1   1   8  203.58   12.20
  -1   1   8  220.68   12.00
   4   1   8  109.39    7.40
   4   1   8  117.39    7.30
   5   1   8   83.19    7.00
   5   1   8  101.39    7.10
  10  -2  -8   63.69    6.00
  10  -2  -8   62.09    7.50
 -10   2   8   67.59    5.30
 -10   2   8   44.30    7.20
   9  -2  -8    4.70    1.70
   9  -2  -8    5.70    2.30
  -9   2   8    3.60    1.20
  -9   2   8    5.00    2.30
   8  -2  -8   78.09    6.70
   8  -2  -8   80.49    7.80
  -8   2   8   63.29    7.70
  -8   2   8   71.69    5.90
   7  -2  -8   53.29    6.10
  -7   2   8   52.49    6.40
   6  -2  -8   -0.10    0.50
   6  -2  -8    0.00    0.60
  -6   2   8    0.20    0.50
  -6   2   8   -0.10    0.70
   5  -2  -8   20.40    2.90
   5  -2  -8   17.00    2.80
  -5   2   8   18.20    2.20
  -5   2   8   20.80    3.60
   4  -2  -8  229.08   21.00
  -4   2   8  204.78   15.00
   3  -2  -8  127.69   11.50
   3  -2  -8  142.69    9.10
  -3   2   8  141.39   10.20
  -3   2   8  128.39    8.40
   2  -2  -8    1.60    0.70
   2  -2  -8    2.80    0.90
  -2   2   8    2.30    0.60
  -2   2   8    3.60    1.00
  10  -3  -8   56.49    5.90
  10  -3  -8   55.19    7.00
 -10   3   8   58.69    5.10
 -10   3   8   36.90    6.90
   9  -3  -8   49.00    5.20
   9  -3  -8   48.40    6.20
  -9   3   8   43.80    6.90
  -9   3   8   48.80    4.40
   8  -3  -8  389.06   26.10
   8  -3  -8  398.76   24.70
  -8   3   8  400.06   27.30
  -8   3   8  400.76   23.60
   7  -3  -8  109.99    9.80
  -7   3   8  114.19   10.70
   6  -3  -8   23.10    3.20
   6  -3  -8   23.70    3.70
  -6   3   8   23.20    2.70
  -6   3   8   26.90    4.20
   5  -3  -8  387.96   24.90
   5  -3  -8  429.66   24.60
  -5   3   8  385.26   25.70
  -5   3   8  404.96   23.50
   4  -3  -8   33.30    4.00
  -4   3   8   35.10    3.30
  -4   3   8   39.20    4.50
   3  -3  -8   55.39    4.70
   3  -3  -8   57.29    5.20
  10  -4  -8    3.50    1.90
  10  -4  -8    7.60    2.20
 -10   4   8    7.00    1.80
 -10   4   8    4.70    2.60
   9  -4  -8   33.10    4.70
   9  -4  -8   31.50    5.10
  -9   4   8   22.80    5.20
  -9   4   8   30.40    3.70
   8  -4  -8   65.39    6.50
   8  -4  -8   54.79    6.70
  -8   4   8   60.89    5.60
  -8   4   8   48.90    7.10
   7  -4  -8    7.40    2.30
  -7   4   8    8.50    2.80
   6  -4  -8  131.99   10.00
   6  -4  -8  140.09   10.70
  -6   4   8  109.59   10.70
  -6   4   8  127.09    9.10
   5  -4  -8    1.50    1.20
  -5   4   8    0.90    0.80
  -5   4   8    0.90    1.00
   4  -4  -8   27.10    3.90
   4  -4  -8   25.10    4.40
  -4   4   8   32.00    4.10
  -4   4   8   32.90    4.10
   3  -4  -8  312.67   18.80
   3  -4  -8  317.67   18.60
  -3   4   8  306.87   18.60
  -3   4   8  321.57   19.30
 -10   5   8  130.39   13.70
  -9   5   8   37.10    6.50
   8  -5  -8  133.89   10.30
   8  -5  -8  125.69   11.40
  -8   5   8  129.79   10.10
  -8   5   8  130.99   12.50
   7  -5  -8  388.46   25.50
  -7   5   8  377.26   26.30
   6  -5  -8   18.50    3.40
   6  -5  -8   18.10    2.70
  -6   5   8   13.20    2.70
  -6   5   8   15.20    3.50
   5  -5  -8   14.90    2.70
   5  -5  -8   16.10    2.50
  -5   5   8   16.20    3.30
  -5   5   8   16.50    2.80
   4  -5  -8  484.05   27.80
   4  -5  -8  442.26   28.00
  -4   5   8  496.35   28.50
   3  -5  -8    1.80    0.80
   3  -5  -8    1.50    0.70
  -3   5   8    1.20    0.70
  -3   5   8    1.30    0.70
  10  -6  -8   46.40    7.80
  10  -6  -8   77.29    6.60
 -10   6   8   68.59    6.80
   9  -6  -8    2.40    1.70
   9  -6  -8    4.20    1.50
  -9   6   8    2.30    2.10
  -9   6   8    6.80    2.20
   8  -6  -8   25.90    4.70
   8  -6  -8   24.90    3.40
  -8   6   8   24.70    3.80
  -8   6   8   24.60    5.40
   7  -6  -8   69.79    6.30
   7  -6  -8   71.19    7.80
  -7   6   8   73.89    8.60
   6  -6  -8    1.60   10.90
   6  -6  -8    3.10    5.30
  -6   6   8    2.00    3.60
  -6   6   8    1.80    4.00
   5  -6  -8  129.79   10.20
   5  -6  -8  134.49    9.70
  -5   6   8  119.59   10.80
  -5   6   8  130.69   10.20
   4  -6  -8   32.00    3.70
   4  -6  -8   33.30    3.90
  -4   6   8   35.50    4.30
  -4   6   8   38.00    4.20
  10  -7  -8  208.18   13.90
 -10   7   8  191.48   14.10
   9  -7  -8  144.19   14.50
   9  -7  -8  226.08   13.80
  -9   7   8  200.68   14.20
   8  -7  -8    2.30    1.60
   8  -7  -8    1.70    1.00
  -8   7   8    2.20    1.60
  -8   7   8    1.60    1.80
   7  -7  -8  162.98   13.70
   7  -7  -8  161.78   11.70
  -7   7   8  166.08   12.60
  -7   7   8  160.98   14.90
   6  -7  -8  437.56   28.00
   6  -7  -8  475.25   27.50
  -6   7   8  434.56   27.70
  -6   7   8  389.56   28.50
   5  -7  -8    0.60    0.90
   5  -7  -8    0.50    0.90
  -5   7   8    1.10    1.30
  -5   7   8    0.80    1.20
   4  -7  -8   12.10    2.20
   4  -7  -8   14.20    2.40
  -4   7   8   14.50    2.40
  -4   7   8   10.10    2.50
   9  -8  -8   66.69    6.40
   9  -8  -8   55.89    7.50
  -9   8   8   61.29    6.80
   8  -8  -8    6.50    2.90
   8  -8  -8   11.20    2.70
  -8   8   8    6.30    3.20
  -8   8   8   12.50    3.40
   7  -8  -8   11.90    3.40
   7  -8  -8   18.50    3.30
  -7   8   8   13.80    4.20
  -7   8   8   18.00    3.70
   6  -8  -8  139.09   11.60
   6  -8  -8  145.49   11.00
  -6   8   8  108.39   11.70
  -6   8   8  134.49   11.70
   5  -8  -8    3.40    2.10
   5  -8  -8    1.80    6.70
  -5   8   8    2.90    9.30
  -5   8   8    2.40    5.30
   8  -9  -8  204.68   15.00
   7  -9  -8    2.20    1.60
   7  -9  -8    1.70    1.50
   0  14  -9  107.89   10.20
   0 -14   9  112.29   10.10
  -1  14  -9   29.00    4.70
   1 -14   9   23.00    4.20
  -2  14  -9   43.20    6.40
   2 -14   9   65.09    7.00
  -3  14  -9  379.06   27.40
   3 -14   9  449.46   27.80
   2  13  -9  423.06   28.20
   2  13  -9  404.06   26.90
  -2 -13   9  424.16   27.10
  -2 -13   9  461.35   28.00
   1  13  -9   77.79    8.10
   1  13  -9   68.39    7.10
  -1 -13   9   72.49    7.30
  -1 -13   9   71.19    7.90
   0  13  -9   33.60    4.90
   0  13  -9   41.20    5.50
   0 -13   9   32.30    4.70
   0 -13   9   47.60    8.70
  -1  13  -9   84.19    8.70
  -1  13  -9   90.59    7.90
   1 -13   9   85.69    7.80
   1 -13   9   85.69    8.40
  -2  13  -9  130.99   11.10
  -2  13  -9  117.79    9.40
   2 -13   9  117.89   10.20
   2 -13   9   93.69    9.20
  -3  13  -9   76.29    7.30
  -3  13  -9   90.79    9.20
   3 -13   9   97.49    9.80
  -4  13  -9   43.60    6.30
  -4  13  -9   43.80    4.60
   4 -13   9   44.20    4.70
   4 -13   9   27.90    5.40
  -5  13  -9  110.89   10.90
   5 -13   9  109.49   10.90
   4  12  -9   40.40    5.40
  -4 -12   9   33.60    4.60
   3  12  -9   86.69    8.60
   3  12  -9   87.39    8.20
  -3 -12   9   87.69    8.20
  -3 -12   9   88.89    8.30
   2  12  -9    6.10    2.00
   2  12  -9    7.00    2.40
  -2 -12   9    7.30    2.20
  -2 -12   9    6.90    2.80
   1  12  -9   94.29    9.10
   1  12  -9   89.89    8.20
  -1 -12   9   85.99    8.10
  -1 -12   9   87.39    8.60
   0  12  -9  200.78   14.40
   0 -12   9  205.58   14.70
  -1  12  -9  207.58   16.00
  -1  12  -9  192.98   14.10
   1 -12   9  195.98   28.80
   1 -12   9  188.38   14.10
  -2  12  -9   83.99    7.70
   2 -12   9   77.79    7.60
  -3  12  -9   95.29    9.00
  -3  12  -9   80.09    7.70
   3 -12   9   81.29    7.70
   3 -12   9   85.49    8.90
  -4  12  -9  491.55   30.00
  -4  12  -9  484.25   32.40
   4 -12   9  472.75   32.80
   4 -12   9  540.65   30.40
  -5  12  -9    0.10    0.70
  -5  12  -9    0.10    1.00
   5 -12   9    0.60    0.80
   5 -12   9    0.20    0.80
  -6  12  -9    4.40    2.40
   6 -12   9    4.30    2.20
   5  11  -9   93.59    8.90
  -5 -11   9  110.29    9.00
   4  11  -9  652.53   41.80
   4  11  -9  740.43   42.90
  -4 -11   9  672.03   42.10
  -4 -11   9  739.63   42.60
   3  11  -9   45.20    5.90
   3  11  -9   43.90    5.50
  -3 -11   9   46.10    5.50
  -3 -11   9   51.39    5.80
   2  11  -9    2.20    1.50
   2  11  -9    3.20    1.50
  -2 -11   9    4.40    7.30
  -2 -11   9    4.90    1.90
   1  11  -9  629.54   39.00
   1  11  -9  665.83   38.30
  -1 -11   9  619.54   39.20
  -1 -11   9  587.54   37.50
   0  11  -9  124.39   10.90
   0  11  -9  126.79   10.40
   0 -11   9  129.59   18.90
   0 -11   9  124.79   10.30
  -1  11  -9  105.39    8.70
  -1  11  -9  106.39    9.90
   1 -11   9   93.29    8.50
   1 -11   9  102.49    9.30
  -2  11  -9   83.09    8.10
  -2  11  -9   72.19    6.70
   2 -11   9   84.39    8.90
   2 -11   9   64.59    6.80
  -3  11  -9  214.68   16.20
   3 -11   9  202.48   16.20
  -4  11  -9  112.69   11.00
  -4  11  -9  123.69    9.20
   4 -11   9  125.39    9.40
   4 -11   9  111.49   11.10
  -5  11  -9   77.19    8.70
  -5  11  -9   69.09    6.30
   5 -11   9   82.39    8.80
   5 -11   9   72.99    6.60
  -6  11  -9  133.79   12.60
  -6  11  -9  130.39   10.40
   6 -11   9  111.29   11.90
   6 -11   9  133.09    9.70
   6  10  -9    7.30    2.30
  -6 -10   9   10.70    2.50
   5  10  -9   84.29    8.10
   5  10  -9   80.39    7.90
  -5 -10   9   81.89    8.00
  -5 -10   9   83.59    7.60
   4  10  -9   44.10    5.60
   4  10  -9   40.90    5.30
  -4 -10   9   41.30    5.30
  -4 -10   9   49.40    5.60
   3  10  -9   49.90    6.00
  -3 -10   9   45.80    5.50
   2  10  -9  219.48   15.70
   2  10  -9  219.88   16.50
  -2 -10   9  227.68   16.30
  -2 -10   9  211.98   15.60
   1  10  -9   11.30    2.50
   1  10  -9   11.60    3.00
  -1 -10   9   12.30    2.80
  -1 -10   9   14.50    3.40
   0  10  -9  331.37   20.90
   0  10  -9  329.47   22.20
   0 -10   9  293.27   21.20
   0 -10   9  294.27   20.30
  -1  10  -9  341.87   23.00
  -1  10  -9  371.66   24.50
   1 -10   9  373.36   24.00
   1 -10   9  364.36   23.30
  -2  10  -9  322.07   20.80
  -2  10  -9  338.57   22.50
   2 -10   9  311.17   22.70
   2 -10   9  324.07   21.00
  -3  10  -9   67.09    7.30
  -3  10  -9   63.09    6.20
   3 -10   9   45.90    5.70
   3 -10   9   69.89    7.50
  -4  10  -9   79.19    6.70
  -4  10  -9   84.59    8.70
   4 -10   9   66.29    8.00
   4 -10   9   90.59    7.20
  -5  10  -9  520.65   30.80
  -5  10  -9  541.95   33.90
   5 -10   9  512.75   33.60
   5 -10   9  474.85   30.40
  -6  10  -9    3.20    1.60
  -6  10  -9    5.60    2.60
   6 -10   9    2.80    2.00
   6 -10   9    4.90    1.40
  -7  10  -9    1.00    1.30
  -7  10  -9    1.00    1.10
   7 -10   9    1.50    1.50
   7 -10   9    1.90    0.90
   6   9  -9  637.24   38.60
   6   9  -9  648.24   39.40
  -6  -9   9  632.84   38.00
  -6  -9   9  626.04   39.00
   5   9  -9    2.60    1.40
   5   9  -9    1.70    1.30
  -5  -9   9    3.10    1.60
  -5  -9   9    2.20    1.20
   4   9  -9  102.09    9.50
   4   9  -9  108.39    9.80
  -4  -9   9  124.79    9.90
  -4  -9   9  109.39    9.80
   3   9  -9  985.80   55.39
   3   9  -9  898.11   53.99
  -3  -9   9  858.11   55.19
  -3  -9   9  954.30   54.49
   2   9  -9   61.89    6.80
  -2  -9   9   56.59    8.80
  -2  -9   9   72.79    7.00
   1   9  -9    0.90    0.90
   1   9  -9    2.40    1.50
  -1  -9   9    0.20    0.80
  -1  -9   9    0.90    2.10
   0   9  -9  746.83   44.30
   0   9  -9  737.73   43.20
   0  -9   9  711.93   43.50
   0  -9   9  708.43   43.00
  -1   9  -9  305.37   20.70
  -1   9  -9  282.37   19.30
   1  -9   9  288.87   19.60
   1  -9   9  287.57   22.00
  -2   9  -9  171.78   13.30
  -2   9  -9  165.98   12.10
   2  -9   9  159.38   12.20
   2  -9   9  181.78   13.80
  -3   9  -9   39.60    4.70
  -3   9  -9   48.20    5.70
   3  -9   9   33.80    4.60
   3  -9   9   50.39    5.90
  -4   9  -9  187.48   13.70
  -4   9  -9  196.48   15.40
   4  -9   9  205.58   15.70
   4  -9   9  208.78   13.70
  -5   9  -9  184.88   12.80
  -5   9  -9  170.38   14.40
   5  -9   9  184.98   14.70
   5  -9   9  169.38   12.40
  -6   9  -9   89.79    8.40
   6  -9   9   92.49    7.20
  -7   9  -9  129.19   10.00
  -7   9  -9  127.49   12.70
   7  -9   9  131.89    8.80
   7  -9   9   96.99   10.90
   7   8  -9   37.20    4.70
   7   8  -9   21.60    4.20
  -7  -8   9   28.00    5.00
  -7  -8   9   28.80    3.90
   6   8  -9  139.89   13.00
   6   8  -9  150.78   11.70
  -6  -8   9  140.59   12.20
  -6  -8   9  148.89   11.30
   5   8  -9    2.00    1.30
  -5  -8   9    1.50    1.00
   4   8  -9  195.88   14.70
   4   8  -9  205.78   14.80
  -4  -8   9  189.58   14.10
  -4  -8   9  191.18   14.50
   3   8  -9  118.19   10.00
   3   8  -9  125.59   10.60
  -3  -8   9  119.49   10.00
  -3  -8   9  117.59    9.90
   2   8  -9  180.38   13.80
   2   8  -9  195.48   14.50
  -2  -8   9  173.58   13.80
  -2  -8   9  210.68   14.70
   1   8  -9  443.06   27.30
  -1  -8   9  421.66   27.00
   0   8  -9   42.40    5.50
   0   8  -9   35.30    4.40
   0  -8   9   36.50    4.70
   0  -8   9   42.00    5.10
  -1   8  -9  291.07   20.20
  -1   8  -9  305.17   19.70
   1  -8   9  286.57   19.70
   1  -8   9  287.07   19.40
  -2   8  -9  328.17   23.70
  -2   8  -9  361.46   22.20
   2  -8   9  353.06   24.10
   2  -8   9  377.76   22.70
  -3   8  -9  296.87   19.00
  -3   8  -9  300.27   20.30
   3  -8   9  283.07   20.20
   3  -8   9  300.47   19.20
  -4   8  -9   61.99    7.30
  -4   8  -9   67.39    6.10
   4  -8   9   86.19    8.30
   4  -8   9   65.19    6.00
  -5   8  -9   87.09    7.90
  -5   8  -9   94.19    9.50
   5  -8   9   96.19    7.80
   5  -8   9   96.19    9.70
  -6   8  -9  537.25   34.10
   6  -8   9  471.75   33.00
  -7   8  -9   12.70    3.90
  -7   8  -9   16.00    3.20
   7  -8   9    6.60    2.70
   7  -8   9   17.10    2.40
  -8   8  -9    1.00    1.30
   8  -8   9    0.20    0.80
   7   7  -9    3.00    1.50
   7   7  -9    1.70    1.70
  -7  -7   9    1.20    1.90
  -7  -7   9    2.40    1.30
   6   7  -9  218.68   15.60
   6   7  -9  216.78   15.90
  -6  -7   9  234.18   15.50
  -6  -7   9  195.28   16.10
   5   7  -9  856.31   52.89
   5   7  -9  930.41   53.49
  -5  -7   9  914.31   54.99
  -5  -7   9  935.01   52.99
   4   7  -9    3.50    1.70
   4   7  -9    4.20    1.70
  -4  -7   9    3.70    1.70
  -4  -7   9    2.80    1.40
   3   7  -9  150.78   13.00
   3   7  -9  153.98   12.30
  -3  -7   9  157.18   12.50
  -3  -7   9  175.78   13.10
   2   7  -9 1492.15   84.79
   2   7  -9 1546.55   85.99
  -2  -7   9 1422.96   84.39
  -2  -7   9 1528.95   85.29
   1   7  -9  190.08   14.60
  -1  -7   9  199.18   15.00
   0   7  -9   17.60    2.90
   0   7  -9   16.90    3.30
   0  -7   9   13.90    2.80
   0  -7   9   13.80    2.80
  -1   7  -9  562.44   33.80
  -1   7  -9  507.65   32.30
   1  -7   9  545.05   32.80
   1  -7   9  538.65   33.10
  -2   7  -9  290.07   20.40
   2  -7   9  326.37   21.40
  -3   7  -9  219.08   14.40
  -3   7  -9  210.08   15.50
   3  -7   9  243.88   16.50
   3  -7   9  200.98   14.30
  -4   7  -9   37.80    5.30
  -4   7  -9   35.80    4.10
   4  -7   9   41.90    5.70
   4  -7   9   36.00    4.00
  -5   7  -9  234.28   16.60
  -5   7  -9  275.37   18.70
   5  -7   9  218.98   15.30
   5  -7   9  246.08   18.40
  -6   7  -9  203.48   15.70
  -6   7  -9  195.48   13.60
   6  -7   9  169.38   11.90
  -7   7  -9   55.69    6.40
   7  -7   9   62.69    5.40
  -8   7  -9   35.50    5.00
  -8   7  -9   33.90    6.70
   8  -7   9   43.10    4.40
   8  -7   9   29.10    6.00
   8   6  -9  119.39   11.30
   8   6  -9  132.89   10.50
  -8  -6   9  128.59    9.70
   7   6  -9   23.90    4.30
   7   6  -9   24.70    3.70
  -7  -6   9   13.50    3.80
  -7  -6   9   29.20    3.80
  -6  -6   9   61.79    6.00
  -6  -6   9   45.10    6.40
   5   6  -9  288.17   18.90
   5   6  -9  274.47   18.70
  -5  -6   9  294.37   18.50
  -5  -6   9  223.88   18.40
   4   6  -9   46.90    5.50
   4   6  -9   37.40    4.80
  -4  -6   9   38.80    4.80
  -4  -6   9   35.80    5.20
   3   6  -9  495.95   29.40
   3   6  -9  475.15   29.10
  -3  -6   9  408.26   28.10
  -3  -6   9  458.35   28.40
   2   6  -9  143.49   10.60
   2   6  -9  134.39   10.60
  -2  -6   9  103.29    9.70
  -2  -6   9  134.89   10.50
   1   6  -9  197.48   13.70
   1   6  -9  191.58   14.00
  -1  -6   9  170.08   13.10
  -1  -6   9  181.48   13.50
   0   6  -9  470.15   30.00
   0   6  -9  515.85   29.60
   0  -6   9  472.25   29.40
   0  -6   9  465.85   29.60
  -1   6  -9   22.30    3.30
  -1   6  -9   25.40    4.00
   1  -6   9   24.00    3.50
   1  -6   9   27.90    3.90
  -2   6  -9  218.28   15.70
  -2   6  -9  202.68   14.20
   2  -6   9  226.18   16.10
   2  -6   9  228.78   14.80
  -3   6  -9  392.76   25.20
  -3   6  -9  410.56   24.00
   3  -6   9  393.76   23.80
   3  -6   9  370.46   25.20
  -4   6  -9  426.26   27.20
  -4   6  -9  415.46   25.90
   4  -6   9  438.56   27.70
   4  -6   9  422.36   25.80
  -5   6  -9   41.40    5.50
  -5   6  -9   45.10    5.00
   5  -6   9   46.40    6.00
   5  -6   9   32.90    3.70
  -6   6  -9   42.00    5.10
  -6   6  -9   48.90    6.60
   6  -6   9   38.50    6.10
   6  -6   9   44.50    4.20
  -7   6  -9  363.76   25.10
   7  -6   9  305.57   24.10
  -8   6  -9   21.80    4.10
  -8   6  -9   18.50    4.90
   8  -6   9   23.30    3.40
   8  -6   9   11.20    3.70
   8   5  -9  279.57   20.20
   8   5  -9  286.37   19.20
  -8  -5   9  300.07   18.70
   7   5  -9  365.46   24.30
   7   5  -9  368.46   23.30
  -7  -5   9  399.46   23.20
  -7  -5   9  305.17   23.80
   6   5  -9    1.70    1.80
   6   5  -9    4.00    1.70
  -6  -5   9    2.80    1.30
  -6  -5   9    0.70    1.80
   5   5  -9  402.36   25.90
   5   5  -9  401.46   25.70
  -5  -5   9  416.76   25.40
  -5  -5   9  390.96   26.60
   4   5  -9 1341.87   81.19
   4   5  -9 1504.45   82.99
  -4  -5   9 1506.05   82.19
  -4  -5   9 1438.06   82.69
   3   5  -9   50.49    5.80
   3   5  -9   39.40    4.90
  -3  -5   9   46.40    5.30
  -3  -5   9   42.60    4.80
   2   5  -9   69.29    7.00
   2   5  -9   60.79    6.30
  -2  -5   9   79.69    6.90
  -2  -5   9   72.49    6.70
   1   5  -9 1715.93   93.29
   1   5  -9 1654.43   92.19
  -1  -5   9 1514.15   91.09
  -1  -5   9 1675.73   92.39
   0   5  -9  196.68   14.50
   0   5  -9  200.08   13.80
   0  -5   9  203.48   14.30
   0  -5   9  201.38   13.80
  -1   5  -9   11.50    2.20
  -1   5  -9   11.00    2.50
   1  -5   9    6.70    2.00
   1  -5   9    9.90    2.20
  -2   5  -9  571.94   35.90
  -2   5  -9  619.64   35.30
   2  -5   9  605.84   35.00
   2  -5   9  585.24   36.40
  -3   5  -9  274.47   19.10
  -3   5  -9  284.87   18.10
   3  -5   9  279.37   17.90
   3  -5   9  319.67   20.00
  -4   5  -9  280.37   19.10
  -4   5  -9  286.47   18.50
   4  -5   9  292.17   19.40
   4  -5   9  264.57   17.30
  -5   5  -9   18.10    5.90
  -5   5  -9   19.80   20.40
   5  -5   9   18.10    9.10
   5  -5   9   17.50    2.50
  -6   5  -9  157.58   12.80
  -6   5  -9  173.58   14.30
   6  -5   9  169.88   14.30
   6  -5   9  163.98   11.30
  -7   5  -9  125.09   12.00
  -7   5  -9  101.39    9.50
   7  -5   9  108.69    8.40
   7  -5   9   99.99   11.10
  -8   5  -9   42.40    7.20
  -8   5  -9   -1.90   50.79
   8  -5   9    3.80   14.70
   8  -5   9   20.20    5.00
   9   4  -9  170.88   12.40
  -9  -4   9  171.68   11.70
   8   4  -9    1.30    1.10
   8   4  -9    0.70    1.00
  -8  -4   9    1.90    1.60
  -8  -4   9    1.30    0.90
   7   4  -9  261.27   19.00
   7   4  -9  294.27   18.70
  -7  -4   9  229.88   22.30
  -7  -4   9  277.77   17.60
   6   4  -9    7.20    2.00
   6   4  -9    7.70    2.60
  -6  -4   9    6.60    2.60
  -6  -4   9    9.30    2.10
   5   4  -9  155.48   12.10
  -5  -4   9  139.09   12.20
   4   4  -9  344.47   23.40
   4   4  -9  387.26   23.80
  -4  -4   9  400.36   23.90
  -4  -4   9  340.07   24.10
   3   4  -9   60.79    6.20
   3   4  -9   58.99    5.90
  -3  -4   9   57.49    5.90
   2   4  -9  719.13   42.00
   2   4  -9  696.83   41.80
  -2  -4   9  737.33   42.20
  -2  -4   9  670.03   41.30
   1   4  -9  144.09   10.70
   1   4  -9  148.79   11.20
  -1  -4   9  134.39   10.60
  -1  -4   9  146.29   10.80
   0   4  -9  209.58   13.70
   0   4  -9  184.88   13.80
   0  -4   9  203.08   13.70
   0  -4   9  194.08   13.70
  -1   4  -9  575.84   34.00
  -1   4  -9  514.85   32.30
   1  -4   9  595.24   33.90
   1  -4   9  554.04   32.70
  -2   4  -9   75.89    6.00
  -2   4  -9   67.89    6.60
   2  -4   9   75.09    6.10
   2  -4   9   69.59    6.90
  -3   4  -9  160.38   11.20
  -3   4  -9  155.08   11.80
   3  -4   9  145.99   10.80
   3  -4   9  183.58   12.70
  -4   4  -9  215.28   15.50
  -4   4  -9  213.88   15.20
   4  -4   9  209.38   15.50
   4  -4   9  235.28   14.10
  -5   4  -9  343.27   22.70
   5  -4   9  340.57   20.40
   5  -4   9  309.67   22.40
  -6   4  -9    5.40    2.00
  -6   4  -9    6.20    2.50
   6  -4   9    3.60    1.40
   6  -4   9    6.50    2.60
  -7   4  -9    3.40    2.60
  -7   4  -9   23.40    5.00
   7  -4   9   21.60    4.80
   7  -4   9    3.10    2.60
   9   3  -9   32.80    4.80
   9   3  -9   26.20    3.70
  -9  -3   9   30.50    3.30
  -9  -3   9   15.60    4.10
   8   3  -9   49.40    6.20
  -8  -3   9   34.40    5.80
   7   3  -9  592.14   35.00
   7   3  -9  580.54   35.80
  -7  -3   9  613.64   34.50
  -7  -3   9  523.75   35.80
   6   3  -9  539.35   33.00
   6   3  -9  544.45   33.70
  -6  -3   9  519.55   34.20
  -6  -3   9  568.84   32.80
   5   3  -9   34.50    4.80
   5   3  -9   36.00    4.40
  -5  -3   9   35.60    4.20
  -5  -3   9   18.30    4.20
   4   3  -9  342.67   22.50
   4   3  -9  358.66   23.00
  -4  -3   9  341.77   23.20
  -4  -3   9  372.66   22.70
   3   3  -9 1661.93   96.59
   3   3  -9 1780.22   97.89
  -3  -3   9 1725.13   96.89
  -3  -3   9 1773.82   98.19
   2   3  -9   51.99    5.50
   2   3  -9   56.79    5.80
  -2  -3   9   60.39    5.60
  -2  -3   9   56.99    5.80
   1   3  -9  119.59    9.00
   1   3  -9  116.89    9.10
  -1  -3   9  109.79    8.70
  -1  -3   9  116.79    9.00
   0   3  -9 1525.25   90.19
   0  -3   9 1746.53   91.89
  -1   3  -9  113.99    8.10
   1  -3   9  115.79    8.40
  -2   3  -9   60.99    5.40
  -2   3  -9   69.39    6.40
   2  -3   9   71.19    5.50
   2  -3   9   76.29    6.90
   3  -3   9  440.86   27.90
   3  -3   9  461.35   26.80
  -4   3  -9  221.68   15.90
   4  -3   9  241.18   14.70
   4  -3   9  224.28   16.20
  -5   3  -9  164.08   12.30
  -5   3  -9  152.38   11.50
   5  -3   9  133.29   10.20
   5  -3   9  164.68   13.00
  -6   3  -9   -0.20    9.80
  -6   3  -9    3.90    9.70
   6  -3   9   30.40   13.00
   6  -3   9    5.10    6.80
  -7   3  -9   79.69    9.00
  -7   3  -9   35.40  155.08
   7  -3   9   50.99    7.30
   9   2  -9   75.29   16.40
   9   2  -9   71.39    6.40
  -9  -2   9   70.89    5.70
   8   2  -9  168.58   12.30
   8   2  -9  165.38   13.50
  -8  -2   9  182.78   11.90
   7   2  -9   11.70    2.90
   7   2  -9   13.70    2.70
  -7  -2   9   10.90    2.00
  -7  -2   9   12.40    3.20
   6   2  -9  455.25   28.90
  -6  -2   9  447.36   29.40
   5   2  -9   24.40    3.40
   5   2  -9   25.40    4.30
  -5  -2   9   31.40    4.70
  -5  -2   9   25.10    3.30
   4   2  -9  280.87   18.50
   4   2  -9  282.37   18.80
  -4  -2   9  282.97   18.20
  -4  -2   9  281.07   19.40
   3   2  -9  384.46   23.80
   3   2  -9  369.66   23.60
  -3  -2   9  392.56   23.70
  -3  -2   9  384.06   24.40
   2   2  -9   94.49    7.80
   2   2  -9   89.79    7.60
  -2  -2   9   95.59    7.50
  -2  -2   9   92.29    7.90
   1   2  -9  689.63   41.30
   1   2  -9  748.73   42.10
  -1  -2   9  714.33   41.50
  -1  -2   9  718.73   41.70
   0   2  -9   88.59    6.90
   0   2  -9   91.49    7.30
   0  -2   9   83.89    7.10
   0  -2   9   88.69    7.10
  -1   2  -9  200.08   13.10
   1  -2   9  180.18   12.50
   2  -2   9  460.35   26.80
   2  -2   9  425.96   25.60
  -3   2  -9   56.39    5.30
   3  -2   9   46.70    5.80
   3  -2   9   55.19    4.40
  -4   2  -9   63.49    6.00
  -4   2  -9   58.89    5.40
   4  -2   9   69.49   33.50
   4  -2   9   45.00    4.50
  -5   2  -9  121.99   10.30
  -5   2  -9  109.89    9.60
   5  -2   9  123.69    9.40
   5  -2   9  122.29   10.30
  -6   2  -9  255.67   17.80
  -6   2  -9  227.98   17.00
   6  -2   9  208.08   15.90
   6  -2   9  238.38   17.60
   9   1  -9  323.67   20.70
   9   1  -9  338.27   22.60
  -9  -1   9  338.87   20.10
   8   1  -9   51.99    5.20
   8   1  -9   44.20    5.60
  -8  -1   9   51.49    4.50
  -8  -1   9   28.40    5.20
   7   1  -9  193.78   14.90
   7   1  -9  206.08   14.20
  -7  -1   9  186.18   17.40
  -7  -1   9  218.18   13.80
   6   1  -9  712.23   43.60
   6   1  -9  764.72   45.40
  -6  -1   9  821.12   44.00
  -6  -1   9  714.03   46.30
   5   1  -9  832.32   49.90
   5   1  -9  799.12   48.50
  -5  -1   9  877.51   50.59
  -5  -1   9  861.91   48.40
   4   1  -9    1.90    1.00
   4   1  -9    3.00    8.20
  -4  -1   9    0.30    1.30
  -4  -1   9    4.80    1.40
   3   1  -9  392.46   25.00
   3   1  -9  406.76   25.20
  -3  -1   9  428.86   26.30
  -3  -1   9  422.26   25.00
   2   1  -9 1475.95   86.09
   2   1  -9 1524.75   86.09
  -2  -1   9 1593.84   87.19
  -2  -1   9 1598.04   86.39
   1   1  -9   23.60    2.90
   1   1  -9   25.00    3.10
  -1  -1   9   28.60    3.10
  -1  -1   9   25.10    3.10
   0   1  -9    9.20    1.70
   0   1  -9    8.00    1.40
   0  -1   9    7.10    1.50
   0  -1   9    6.90    1.50
   1  -1   9 1353.66   74.39
   1  -1   9 1326.67   74.39
  -2   1  -9  169.78   11.00
  -2   1  -9  179.78   11.70
   2  -1   9  154.98   10.30
   2  -1   9  187.68   11.50
  -3   1  -9   33.50    3.30
  -3   1  -9   34.50    3.80
   3  -1   9   27.20    2.80
   3  -1   9   29.10    3.70
  -4   1  -9  223.18   15.10
  -4   1  -9  239.58   16.50
   4  -1   9  227.48   15.50
  -5   1  -9  103.39    9.00
  -5   1  -9  107.69    8.90
   5  -1   9  104.59    8.40
   5  -1   9  101.39    9.00
  10   0  -9  251.07   16.10
 -10   0   9  230.88   15.00
   9   0  -9    2.90    1.30
   9   0  -9    2.20    1.40
  -9   0   9    2.10    0.90
  -9   0   9    2.20    1.50
   8   0  -9  171.58   12.70
   8   0  -9  159.48   10.90
  -8   0   9  143.69   10.00
  -8   0   9  129.39   12.30
   7   0  -9  224.38   14.80
   7   0  -9  233.78   16.90
  -7   0   9  190.08   16.10
  -7   0   9  240.18   14.40
   6   0  -9   53.19   13.50
   6   0  -9   52.19    5.20
  -6   0   9   40.70    6.10
  -6   0   9   55.99    4.80
   5   0  -9  562.24   36.00
   5   0  -9  604.54   34.40
  -5   0   9  565.94   33.40
  -5   0   9  572.64   35.70
   4   0  -9    3.80    1.40
   4   0  -9    5.70    3.50
  -4   0   9    4.90    1.20
  -4   0   9    5.60    1.90
   3   0  -9  246.68   16.60
  -3   0   9  275.37   17.90
   2   0  -9  283.77   18.00
  -2   0   9  289.97   18.70
  -2   0   9  323.17   18.30
   1   0  -9   58.09    4.50
   1   0  -9   50.29    4.20
  -1   0   9   45.00    3.90
  -1   0   9   48.10    4.20
   0   0  -9  545.25   30.40
   0   0  -9  534.95   30.00
   0   0   9  529.85   30.00
   0   0   9  534.85   30.10
  -1   0  -9   56.79    3.90
  -1   0  -9   54.09    3.60
   1   0   9   51.79    3.70
   1   0   9   51.59    3.40
  -4   0  -9   71.59    6.00
  -4   0  -9   75.89    5.90
   5   0   9   17.70    2.80
   5   0   9   21.40    3.30
  10  -1  -9   39.90    4.50
 -10   1   9   26.90    5.30
 -10   1   9   40.40    3.90
   9  -1  -9  169.28   12.40
   9  -1  -9  191.08   14.50
  -9   1   9  152.28   14.00
  -9   1   9  179.08   11.70
   8  -1  -9  488.05   30.30
   8  -1  -9  482.45   28.70
  -8   1   9  492.05   27.60
  -8   1   9  405.96   29.60
   7  -1  -9  111.89    9.70
   7  -1  -9  113.69    8.60
  -7   1   9  107.49    7.70
  -7   1   9   94.59    9.60
   6  -1  -9   56.49    5.30
  -6   1   9   49.60    4.40
   5  -1  -9  786.92   46.60
   5  -1  -9  831.42   45.60
  -5   1   9  789.42   44.50
  -5   1   9  745.13   46.60
   4  -1  -9  738.83   46.10
   4  -1  -9  742.93   41.90
  -4   1   9  674.03   40.60
  -4   1   9  769.42   43.90
   3  -1  -9    3.00    1.20
   3  -1  -9    4.80    1.30
  -3   1   9    3.50    0.90
  -3   1   9    2.10    1.60
   2  -1  -9  228.18   13.70
   2  -1  -9  208.78   13.90
  -2   1   9  227.98   13.20
  -2   1   9  226.38   14.20
   1  -1  -9 1545.35   81.79
   1  -1  -9 1512.85   81.69
  -1   1   9 1500.15   81.59
  -1   1   9 1391.96   80.49
  10  -2  -9   30.70    3.80
  10  -2  -9   27.70    4.70
 -10   2   9   19.20    4.60
 -10   2   9   25.10    3.20
   9  -2  -9  327.37   19.90
   9  -2  -9  288.27   21.00
  -9   2   9  312.67   18.60
  -9   2   9  274.77   21.70
   8  -2  -9    0.40    0.80
   8  -2  -9    0.30    0.80
  -8   2   9    0.40    0.60
  -8   2   9    0.40    1.20
   7  -2  -9  211.28   14.60
   7  -2  -9  210.98   15.40
  -7   2   9  217.98   13.90
  -7   2   9  219.28   16.30
   6  -2  -9  113.89   10.50
   6  -2  -9  151.08   10.50
  -6   2   9  141.69    9.40
  -6   2   9  136.99   11.50
   5  -2  -9   83.59    6.80
   5  -2  -9   81.19    7.50
  -5   2   9   64.49    7.80
  -5   2   9   86.59    6.20
   4  -2  -9  548.05   32.80
   4  -2  -9  556.04   31.90
  -4   2   9  515.15   30.80
  -4   2   9  561.74   33.60
   3  -2  -9   17.30    2.20
   3  -2  -9   16.20    2.40
  -3   2   9   14.10    2.80
  -3   2   9   15.80    1.70
   2  -2  -9  261.47   14.60
   2  -2  -9  235.38   14.40
  -2   2   9  226.98   13.90
  -2   2   9  250.47   14.50
  10  -3  -9  231.88   17.40
  10  -3  -9  231.58   15.50
 -10   3   9  231.08   14.30
 -10   3   9  167.78   17.20
   9  -3  -9   41.50    6.00
   9  -3  -9   36.50    5.30
  -9   3   9   36.40    6.40
   8  -3  -9   26.50    4.70
   8  -3  -9   37.20    4.30
  -8   3   9   30.80    3.40
  -8   3   9   31.80    5.50
   7  -3  -9  546.75   32.80
   7  -3  -9  534.65   34.00
  -7   3   9  540.65   35.10
  -7   3   9  568.94   31.90
   6  -3  -9   91.09    7.40
   6  -3  -9   91.99    8.20
   5  -3  -9   47.00    8.40
   5  -3  -9   39.70    4.20
  -5   3   9   37.50    3.60
  -5   3   9   37.00    5.30
   4  -3  -9  572.34   33.80
   4  -3  -9  535.35   32.90
  -4   3   9  561.34   32.20
  -4   3   9  587.14   37.40
   3  -3  -9  831.32   46.10
   3  -3  -9  824.72   46.40
  -3   3   9  838.42   47.00
  -3   3   9  793.52   46.10
  10  -4  -9   21.90    4.80
  10  -4  -9   27.00    4.10
 -10   4   9   30.20    3.60
 -10   4   9   11.50    4.20
   9  -4  -9    1.90    1.50
   9  -4  -9    2.50    1.50
  -9   4   9    2.90    1.40
  -9   4   9    1.50    1.50
   8  -4  -9  258.17   18.00
   8  -4  -9  263.37   19.60
  -8   4   9  255.97   20.10
  -8   4   9  290.07   17.50
   7  -4  -9    2.00    1.30
   7  -4  -9    0.80    1.00
  -7   4   9    1.70    1.50
  -7   4   9    2.00    1.10
   6  -4  -9  173.28   12.50
   6  -4  -9  164.18   12.90
  -6   4   9  191.98   14.10
  -6   4   9  176.78   12.10
   5  -4  -9  169.78   11.60
   5  -4  -9  156.88   12.00
  -5   4   9  170.58   11.60
  -5   4   9  155.58   12.90
   4  -4  -9   74.89   10.40
   4  -4  -9   61.99    5.10
  -4   4   9   57.39    5.30
   3  -4  -9  456.55   27.90
   3  -4  -9  480.85   27.90
  -3   4   9  519.25   28.50
  -3   4   9  532.35   28.40
  10  -5  -9    5.50    1.90
 -10   5   9    7.50    2.20
   9  -5  -9  322.67   20.00
   9  -5  -9  254.27   20.90
  -9   5   9  312.57   19.90
   8  -5  -9   36.10    4.60
   8  -5  -9   40.90    5.80
  -8   5   9   27.90    5.90
  -8   5   9   33.80    4.60
[truncated: 97,068 more chars]
