# Supplementary material for: Incorporating Transition Metal Ions into Uranium Oxide Hydrates: The Role of Zn(II) and the Effect of the Addition of Cs(I) Ions
Source: ACS Omega. 2024 Aug 23;9(36):38284–94. doi: 10.1021/acsomega.4c06188 (PMC11391564; doi:10.1021/acsomega.4c06188)
Supplement: Supplementary file 3 — ao4c06188_si_003.cif [file ao4c06188_si_003.cif]

data_cmc21_a
_audit_creation_date               2024-07-01
_audit_creation_method
;
Olex2 1.5
(compiled 2021.12.09 svn.r5202d8cf for OlexSys, GUI svn.r6439)
;
_shelx_SHELXL_version_number       '2018/3'
_audit_contact_author_address      ?
_audit_contact_author_email        ?
_audit_contact_author_name         ''
_audit_contact_author_phone        ?
_publ_contact_author_id_orcid      ?
_publ_section_references
;
Dolomanov, O.V., Bourhis, L.J., Gildea, R.J, Howard, J.A.K. & Puschmann, H.
 (2009), J. Appl. Cryst. 42, 339-341.

Sheldrick, G.M. (2015). Acta Cryst. C71, 3-8.
;
_chemical_name_common              ?
_chemical_name_systematic          ?
_chemical_formula_moiety           'Cs2 O34 U8 Zn, 3(O)'
_chemical_formula_sum              'Cs2 O37 U8 Zn'
_chemical_formula_weight           2827.43
_chemical_absolute_configuration   ?
_chemical_melting_point            ?
loop_
  _atom_type_symbol
  _atom_type_description
  _atom_type_scat_dispersion_real
  _atom_type_scat_dispersion_imag
  _atom_type_scat_source
 'Cs' 'Cs' -0.3680 2.1192
 'International Tables Vol C Tables 4.2.6.8 and 6.1.1.4'
 'O' 'O' 0.0106 0.0060 'International Tables Vol C Tables 4.2.6.8 and 6.1.1.4'
 'U' 'U' -9.6767 9.6646 'International Tables Vol C Tables 4.2.6.8 and 6.1.1.4'
 'Zn' 'Zn' 0.2839 1.4301 'International Tables Vol C Tables 4.2.6.8 and 6.1.1.4'

_shelx_space_group_comment
;
The symmetry employed for this shelxl refinement is uniquely defined
by the following loop, which should always be used as a source of
symmetry information in preference to the above space-group names.
They are only intended as comments.
;
_space_group_crystal_system        'orthorhombic'
_space_group_IT_number             36
_space_group_name_H-M_alt          'C m c 21'
_space_group_name_Hall             'C 2c -2'
loop_
  _space_group_symop_operation_xyz
 'x, y, z'
 '-x, -y, z+1/2'
 'x, -y, z+1/2'
 '-x, y, z'
 'x+1/2, y+1/2, z'
 '-x+1/2, -y+1/2, z+1/2'
 'x+1/2, -y+1/2, z+1/2'
 '-x+1/2, y+1/2, z'

_cell_length_a                     14.979(3)
_cell_length_b                     13.885(3)
_cell_length_c                     16.577(3)
_cell_angle_alpha                  90
_cell_angle_beta                   90
_cell_angle_gamma                  90
_cell_volume                       3447.9(12)
_cell_formula_units_Z              4
_cell_measurement_reflns_used      12000
_cell_measurement_temperature      100(2)
_cell_measurement_theta_max        25.000
_cell_measurement_theta_min        2.347
_shelx_estimated_absorpt_T_max     ?
_shelx_estimated_absorpt_T_min     ?
_exptl_absorpt_coefficient_mu      40.306
_exptl_absorpt_correction_T_max    0.4317
_exptl_absorpt_correction_T_min    0.3151
_exptl_absorpt_correction_type     'multi-scan'
_exptl_absorpt_process_details
;
SADABS-2012/1 (Bruker,2012) was used for absorption correction.
wR2(int) was 0.0883 before and 0.0631 after correction.
The Ratio of minimum to maximum transmission is 0.7299.
The \l/2 correction factor is 0.0015.
;
_exptl_absorpt_special_details     ?
_exptl_crystal_colour              'orange'
_exptl_crystal_density_diffrn      5.447
_exptl_crystal_density_meas        ?
_exptl_crystal_density_method      ?
_exptl_crystal_description         'rod'
_exptl_crystal_F_000               4688
_exptl_crystal_size_max            0.015
_exptl_crystal_size_mid            0.005
_exptl_crystal_size_min            0.005
_exptl_transmission_factor_max     ?
_exptl_transmission_factor_min     ?
_diffrn_reflns_av_R_equivalents    0.0782
_diffrn_reflns_av_unetI/netI       0.0465
_diffrn_reflns_Laue_measured_fraction_full  0.989
_diffrn_reflns_Laue_measured_fraction_max  0.989
_diffrn_reflns_limit_h_max         17
_diffrn_reflns_limit_h_min         -17
_diffrn_reflns_limit_k_max         15
_diffrn_reflns_limit_k_min         -16
_diffrn_reflns_limit_l_max         19
_diffrn_reflns_limit_l_min         -19
_diffrn_reflns_number              20269
_diffrn_reflns_point_group_measured_fraction_full  0.990
_diffrn_reflns_point_group_measured_fraction_max  0.990
_diffrn_reflns_theta_full          25.000
_diffrn_reflns_theta_max           25.000
_diffrn_reflns_theta_min           2.347
_diffrn_ambient_temperature        100(2)
_diffrn_measured_fraction_theta_full  0.989
_diffrn_measured_fraction_theta_max  0.989
_diffrn_radiation_type    'silicon double crystal monochromated synchrotron'
_iffrn_source                    'Australian Synchrotron MX2'
_diffrn_measurement_device_type   'Eiger Detector'
_diffrn_measurement_method        '\p  scans'
_diffrn_radiation_wavelength       0.71079
_reflns_Friedel_coverage           0.927
_reflns_Friedel_fraction_full      0.991
_reflns_Friedel_fraction_max       0.991
_reflns_number_gt                  2829
_reflns_number_total               3131
_reflns_special_details
;
 Reflections were merged by SHELXL according to the crystal
 class for the calculation of statistics and refinement.
 
 _reflns_Friedel_fraction is defined as the number of unique
 Friedel pairs measured divided by the number that would be
 possible theoretically, ignoring centric projections and
 systematic absences. Completness statistics refer to single and
 composite reflections containing twin component 1 only.
;
_reflns_threshold_expression       'I > 2\s(I)'
_computing_data_collection         'BlueIce (McPhillips, et al., 2002)'
_computing_data_reduction          'XDS (Kabsch, 1993)'
_computing_molecular_graphics      'Olex2 1.5 (Dolomanov et al., 2009)'
_computing_publication_material    'Olex2 1.5 (Dolomanov et al., 2009)'
_computing_structure_refinement    'SHELXL 2018/3 (Sheldrick, 2015)'
_computing_structure_solution      'SHELXT 2018/2 (Sheldrick, 2018)'
_refine_diff_density_max           4.118
_refine_diff_density_min           -2.070
_refine_diff_density_rms           0.467
_refine_ls_abs_structure_details
;
 Refined as an inversion twin.
;
_refine_ls_abs_structure_Flack     0.66(3)
_refine_ls_extinction_coef         .
_refine_ls_extinction_method       none
_refine_ls_goodness_of_fit_ref     1.049
_refine_ls_hydrogen_treatment      undef
_refine_ls_matrix_type             full
_refine_ls_number_parameters       221
_refine_ls_number_reflns           3131
_refine_ls_number_restraints       335
_refine_ls_R_factor_all            0.0513
_refine_ls_R_factor_gt             0.0456
_refine_ls_restrained_S_all        0.997
_refine_ls_shift/su_max            0.000
_refine_ls_shift/su_mean           0.000
_refine_ls_structure_factor_coef   Fsqd
_refine_ls_weighting_details      
 'w=1/[\s^2^(Fo^2^)+(0.0671P)^2^+100.6335P] where P=(Fo^2^+2Fc^2^)/3'
_refine_ls_weighting_scheme        calc
_refine_ls_wR_factor_gt            0.1135
_refine_ls_wR_factor_ref           0.1204
_refine_special_details
;
 Refined as a 2-component inversion twin.
;
_olex2_refinement_description
;
1. Twinned data refinement
 Scales: 0.34(3)
 0.66(3)
2. Uiso/Uaniso restraints and constraints
Uanis(O18) = Uanis(O17) = Uanis(O16) = Uanis(O5)
3. Rigid body (RIGU) restrains
 All non-hydrogen atoms
 with sigma for 1-2 distances of 0.004 and sigma for 1-3 distances of 0.004
4. Others
 Fixed Sof: Zn1(0.5)
;
_atom_sites_solution_hydrogens     .
_atom_sites_solution_primary       ?
_atom_sites_solution_secondary     ?
loop_
  _atom_site_label
  _atom_site_type_symbol
  _atom_site_fract_x
  _atom_site_fract_y
  _atom_site_fract_z
  _atom_site_U_iso_or_equiv
  _atom_site_adp_type
  _atom_site_occupancy
  _atom_site_site_symmetry_order
  _atom_site_calc_flag
  _atom_site_refinement_flags_posn
  _atom_site_refinement_flags_adp
  _atom_site_refinement_flags_occupancy
  _atom_site_disorder_assembly
  _atom_site_disorder_group
 U1 U 0.76844(11) 0.50991(10) 0.56739(7) 0.0233(4) Uani 1 1 d . . . . .
 U2 U 0.77284(10) 0.48150(10) 0.33949(8) 0.0262(4) Uani 1 1 d . . . . .
 U3 U 0.77959(9) 0.23078(9) 0.42896(8) 0.0229(3) Uani 1 1 d . . . . .
 U4 U 0.76679(9) 0.24037(10) 0.70317(8) 0.0215(3) Uani 1 1 d . . . . .
 Cs1 Cs 1.000000 0.6280(2) 0.4476(2) 0.0297(7) Uani 1 2 d S T P . .
 Cs2 Cs 0.500000 0.1824(2) 0.7717(3) 0.0403(9) Uani 1 2 d S T P . .
 Zn1 Zn 0.5805(5) 0.3992(5) 0.4521(5) 0.0290(17) Uani 0.5 1 d . . P . .
 O1 O 0.6594(16) 0.4621(16) 0.5498(15) 0.029(5) Uani 1 1 d . . . . .
 O2 O 0.8771(16) 0.5553(17) 0.5865(13) 0.028(5) Uani 1 1 d . . . . .
 O3 O 0.7271(15) 0.5587(15) 0.7019(15) 0.025(5) Uani 1 1 d . . . . .
 O4 O 0.8179(16) 0.3757(17) 0.6416(14) 0.027(4) Uani 1 1 d . . . . .
 O5 O 0.8194(16) 0.3944(16) 0.4662(12) 0.025(3) Uani 1 1 d . . . . .
 O6 O 0.7754(17) 0.5813(17) 0.4480(15) 0.032(5) Uani 1 1 d . . . . .
 O7 O 0.6560(19) 0.4601(17) 0.3627(15) 0.034(5) Uani 1 1 d . . . . .
 O8 O 0.8899(17) 0.5074(17) 0.3139(15) 0.031(5) Uani 1 1 d . . . . .
 O9 O 0.729(2) 0.6374(17) 0.2995(15) 0.040(7) Uani 1 1 d . . . . .
 O10 O 0.7913(18) 0.3246(17) 0.3174(13) 0.028(5) Uani 1 1 d . . . . .
 O11 O 0.6656(17) 0.2676(16) 0.4429(14) 0.031(5) Uani 1 1 d . . . . .
 O12 O 0.8960(17) 0.2001(17) 0.4194(14) 0.031(5) Uani 1 1 d . . . . .
 O13 O 0.8051(17) 0.1790(16) 0.5693(13) 0.025(5) Uani 1 1 d . . . . .
 O14 O 0.6579(17) 0.2541(15) 0.6639(14) 0.024(5) Uani 1 1 d . . . . .
 O15 O 0.8787(17) 0.2295(17) 0.7394(14) 0.030(6) Uani 1 1 d . . . . .
 O16 O 0.500000 0.334(2) 0.5479(19) 0.025(3) Uani 1 2 d S T P . .
 O17 O 0.500000 0.331(2) 0.3650(18) 0.025(3) Uani 1 2 d S T P . .
 O18 O 0.500000 0.519(2) 0.447(2) 0.025(3) Uani 1 2 d S T P . .
 O19 O 1.000000 0.369(3) 0.510(3) 0.054(10) Uani 1 2 d S T P . .
 O20 O 0.500000 0.654(3) 0.582(2) 0.041(10) Uani 1 2 d S T P . .
 O21 O 1.000000 0.388(2) 0.678(2) 0.029(8) Uani 1 2 d S T P . .
 O22 O 0.500000 0.459(4) 0.730(3) 0.077(16) Uiso 1 2 d S . P . .

loop_
  _atom_site_aniso_label
  _atom_site_aniso_U_11
  _atom_site_aniso_U_22
  _atom_site_aniso_U_33
  _atom_site_aniso_U_23
  _atom_site_aniso_U_13
  _atom_site_aniso_U_12
 U1 0.0361(8) 0.0185(8) 0.0154(8) 0.0012(6) -0.0049(6) -0.0014(5)
 U2 0.0355(9) 0.0224(8) 0.0206(9) -0.0063(5) -0.0004(6) 0.0021(6)
 U3 0.0302(7) 0.0197(7) 0.0188(8) 0.0019(5) 0.0009(6) 0.0001(5)
 U4 0.0304(6) 0.0206(7) 0.0136(7) 0.0016(6) -0.0002(6) -0.0009(5)
 Cs1 0.0331(16) 0.0274(16) 0.0286(15) 0.0006(13) 0.000 0.000
 Cs2 0.0342(19) 0.0366(19) 0.050(2) 0.0147(17) 0.000 0.000
 Zn1 0.033(4) 0.030(4) 0.024(4) -0.002(3) 0.001(4) 0.002(3)
 O1 0.029(10) 0.026(11) 0.032(11) -0.008(9) -0.009(8) 0.001(8)
 O2 0.033(12) 0.029(11) 0.022(11) -0.003(9) -0.009(8) -0.004(9)
 O3 0.042(13) 0.010(10) 0.024(11) -0.006(8) -0.003(10) -0.004(9)
 O4 0.042(12) 0.012(9) 0.026(10) 0.000(7) -0.009(10) 0.001(9)
 O5 0.033(7) 0.022(7) 0.021(7) -0.010(5) -0.002(7) 0.001(7)
 O6 0.056(15) 0.020(10) 0.020(10) 0.007(9) -0.009(9) 0.007(9)
 O7 0.042(11) 0.022(11) 0.037(12) -0.009(9) 0.000(9) 0.002(8)
 O8 0.036(13) 0.026(11) 0.031(11) -0.017(9) -0.012(9) -0.004(9)
 O9 0.08(2) 0.020(11) 0.018(11) 0.002(9) 0.015(12) 0.020(11)
 O10 0.046(14) 0.024(10) 0.015(10) 0.002(8) -0.005(9) -0.002(9)
 O11 0.042(11) 0.034(11) 0.016(12) 0.005(9) 0.007(9) 0.007(9)
 O12 0.045(13) 0.025(11) 0.023(11) 0.009(10) 0.004(10) 0.011(10)
 O13 0.047(14) 0.020(10) 0.007(9) -0.003(8) 0.000(8) 0.000(10)
 O14 0.037(11) 0.015(11) 0.021(11) -0.005(9) 0.005(10) 0.002(9)
 O15 0.035(13) 0.038(14) 0.018(11) 0.003(9) -0.009(9) 0.003(11)
 O16 0.033(7) 0.022(7) 0.021(7) -0.010(5) -0.002(7) 0.001(7)
 O17 0.033(7) 0.022(7) 0.021(7) -0.010(5) -0.002(7) 0.001(7)
 O18 0.033(7) 0.022(7) 0.021(7) -0.010(5) -0.002(7) 0.001(7)
 O19 0.05(3) 0.05(3) 0.06(3) -0.008(19) 0.000 0.000
 O20 0.027(19) 0.07(3) 0.02(2) -0.012(19) 0.000 0.000
 O21 0.04(2) 0.025(17) 0.025(19) -0.006(14) 0.000 0.000

_geom_special_details
;
 All esds (except the esd in the dihedral angle between two l.s. planes)
 are estimated using the full covariance matrix.  The cell esds are taken
 into account individually in the estimation of esds in distances, angles
 and torsion angles; correlations between esds in cell parameters are only
 used when they are defined by crystal symmetry.  An approximate (isotropic)
 treatment of cell esds is used for estimating esds involving l.s. planes.
;
loop_
  _geom_bond_atom_site_label_1
  _geom_bond_atom_site_label_2
  _geom_bond_distance
  _geom_bond_site_symmetry_2
  _geom_bond_publ_flag
 U1 U2 3.799(2) . ?
 U1 U3 3.897(2) 8_655 ?
 U1 U4 3.9479(17) 8_655 ?
 U1 Cs1 4.320(3) . ?
 U1 O1 1.79(2) . ?
 U1 O2 1.77(2) . ?
 U1 O3 2.41(2) . ?
 U1 O4 2.35(2) . ?
 U1 O5 2.44(2) . ?
 U1 O6 2.22(2) . ?
 U1 O13 2.59(2) 8_655 ?
 U2 U3 3.785(2) . ?
 U2 U3 3.847(2) 8_655 ?
 U2 U4 3.867(2) 6_654 ?
 U2 Zn1 3.618(8) . ?
 U2 O3 2.45(2) 3_564 ?
 U2 O5 2.52(2) . ?
 U2 O6 2.27(3) . ?
 U2 O7 1.82(3) . ?
 U2 O8 1.84(3) . ?
 U2 O9 2.36(2) . ?
 U2 O10 2.23(2) . ?
 U3 U4 3.828(2) 6_654 ?
 U3 Cs2 4.377(3) 6_654 ?
 U3 O5 2.43(2) . ?
 U3 O6 2.26(2) 8_645 ?
 U3 O9 2.51(2) 8_645 ?
 U3 O10 2.27(2) . ?
 U3 O11 1.80(3) . ?
 U3 O12 1.80(3) . ?
 U3 O13 2.47(2) . ?
 U4 Cs2 4.232(2) . ?
 U4 O3 2.52(2) 8_645 ?
 U4 O4 2.27(2) . ?
 U4 O9 2.40(2) 3_565 ?
 U4 O10 2.27(2) 6_655 ?
 U4 O13 2.44(2) . ?
 U4 O14 1.77(3) . ?
 U4 O15 1.79(2) . ?
 Cs1 Zn1 3.955(8) 5 ?
 Cs1 O2 3.12(2) . ?
 Cs1 O2 3.12(2) 4_755 ?
 Cs1 O6 3.43(3) . ?
 Cs1 O6 3.43(3) 4_755 ?
 Cs1 O8 3.23(2) . ?
 Cs1 O8 3.23(2) 4_755 ?
 Cs1 O11 3.15(3) 8_655 ?
 Cs1 O11 3.15(3) 5 ?
 Cs1 O16 3.31(3) 5 ?
 Cs1 O17 3.13(3) 5 ?
 Cs1 O19 3.74(4) . ?
 Cs2 O8 3.19(2) 6_655 ?
 Cs2 O8 3.19(2) 7_455 ?
 Cs2 O10 3.22(3) 6_655 ?
 Cs2 O10 3.22(3) 7_455 ?
 Cs2 O12 3.33(2) 7_455 ?
 Cs2 O12 3.33(2) 6_655 ?
 Cs2 O14 3.13(2) 4_655 ?
 Cs2 O14 3.13(2) . ?
 Zn1 Zn1 2.411(16) 4_655 ?
 Zn1 O1 2.19(2) . ?
 Zn1 O7 2.05(3) . ?
 Zn1 O11 2.23(2) . ?
 Zn1 O16 2.19(3) . ?
 Zn1 O17 2.11(2) . ?
 Zn1 O18 2.06(2) . ?

loop_
  _geom_angle_atom_site_label_1
  _geom_angle_atom_site_label_2
  _geom_angle_atom_site_label_3
  _geom_angle
  _geom_angle_site_symmetry_1
  _geom_angle_site_symmetry_3
  _geom_angle_publ_flag
 U2 U1 U3 59.96(4) . 8_655 ?
 U2 U1 U4 130.80(4) . 8_655 ?
 U2 U1 Cs1 64.44(6) . . ?
 U3 U1 U4 70.92(4) 8_655 8_655 ?
 U3 U1 Cs1 65.10(5) 8_655 . ?
 U4 U1 Cs1 93.54(5) 8_655 . ?
 O1 U1 U2 79.4(8) . . ?
 O1 U1 U3 91.6(8) . 8_655 ?
 O1 U1 U4 105.8(8) . 8_655 ?
 O1 U1 Cs1 143.1(8) . . ?
 O1 U1 O3 91.1(10) . . ?
 O1 U1 O4 94.5(9) . . ?
 O1 U1 O5 86.0(9) . . ?
 O1 U1 O6 93.7(10) . . ?
 O1 U1 O13 87.1(9) . 8_655 ?
 O2 U1 U2 101.5(7) . . ?
 O2 U1 U3 89.7(8) . 8_655 ?
 O2 U1 U4 74.5(8) . 8_655 ?
 O2 U1 Cs1 37.9(7) . . ?
 O2 U1 O1 178.7(11) . . ?
 O2 U1 O3 88.3(9) . . ?
 O2 U1 O4 84.2(10) . . ?
 O2 U1 O5 94.0(9) . . ?
 O2 U1 O6 87.6(10) . . ?
 O2 U1 O13 93.8(10) . 8_655 ?
 O3 U1 U2 162.4(6) . . ?
 O3 U1 U3 106.0(5) . 8_655 ?
 O3 U1 U4 37.9(5) . 8_655 ?
 O3 U1 Cs1 121.6(5) . . ?
 O3 U1 O5 154.1(8) . . ?
 O3 U1 O13 68.0(7) . 8_655 ?
 O4 U1 U2 115.6(6) . . ?
 O4 U1 U3 171.6(6) . 8_655 ?
 O4 U1 U4 112.7(6) . 8_655 ?
 O4 U1 Cs1 106.7(6) . . ?
 O4 U1 O3 79.6(8) . . ?
 O4 U1 O5 74.9(8) . . ?
 O4 U1 O13 147.6(7) . 8_655 ?
 O5 U1 U2 40.9(5) . . ?
 O5 U1 U3 99.8(5) . 8_655 ?
 O5 U1 U4 164.9(5) . 8_655 ?
 O5 U1 Cs1 71.5(6) . . ?
 O5 U1 O13 137.4(7) . 8_655 ?
 O6 U1 U2 32.6(6) . . ?
 O6 U1 U3 29.6(6) . 8_655 ?
 O6 U1 U4 98.8(6) . 8_655 ?
 O6 U1 Cs1 51.8(6) . . ?
 O6 U1 O3 135.4(8) . . ?
 O6 U1 O4 143.8(9) . . ?
 O6 U1 O5 70.5(8) . . ?
 O6 U1 O13 68.0(8) . 8_655 ?
 O13 U1 U2 96.5(5) 8_655 . ?
 O13 U1 U3 38.4(5) 8_655 8_655 ?
 O13 U1 U4 37.1(5) 8_655 8_655 ?
 O13 U1 Cs1 90.2(5) 8_655 . ?
 U1 U2 U3 61.29(3) . 8_655 ?
 U1 U2 U4 131.40(5) . 6_654 ?
 U3 U2 U1 72.92(4) . . ?
 U3 U2 U3 132.99(5) . 8_655 ?
 U3 U2 U4 155.64(5) 8_655 6_654 ?
 U3 U2 U4 60.02(4) . 6_654 ?
 Zn1 U2 U1 60.38(14) . . ?
 Zn1 U2 U3 61.88(12) . . ?
 Zn1 U2 U3 85.56(12) . 8_655 ?
 Zn1 U2 U4 85.86(13) . 6_654 ?
 O3 U2 U1 161.1(6) 3_564 . ?
 O3 U2 U3 99.4(5) 3_564 . ?
 O3 U2 U3 120.5(5) 3_564 8_655 ?
 O3 U2 U4 39.7(5) 3_564 6_654 ?
 O3 U2 Zn1 100.7(6) 3_564 . ?
 O3 U2 O5 138.1(7) 3_564 . ?
 O5 U2 U1 39.3(5) . . ?
 O5 U2 U3 99.6(5) . 8_655 ?
 O5 U2 U3 39.2(5) . . ?
 O5 U2 U4 98.5(5) . 6_654 ?
 O5 U2 Zn1 68.8(5) . . ?
 O6 U2 U1 31.7(6) . . ?
 O6 U2 U3 104.5(6) . . ?
 O6 U2 U3 31.7(6) . 8_655 ?
 O6 U2 U4 162.1(6) . 6_654 ?
 O6 U2 Zn1 78.3(7) . . ?
 O6 U2 O3 151.9(7) . 3_564 ?
 O6 U2 O5 68.2(7) . . ?
 O6 U2 O9 70.6(8) . . ?
 O7 U2 U1 77.9(8) . . ?
 O7 U2 U3 82.5(7) . 8_655 ?
 O7 U2 U3 78.0(8) . . ?
 O7 U2 U4 81.1(7) . 6_654 ?
 O7 U2 Zn1 21.9(8) . . ?
 O7 U2 O3 83.7(9) . 3_564 ?
 O7 U2 O5 90.7(10) . . ?
 O7 U2 O6 87.0(10) . . ?
 O7 U2 O8 177.8(11) . . ?
 O7 U2 O9 86.5(11) . . ?
 O7 U2 O10 89.7(10) . . ?
 O8 U2 U1 103.0(8) . . ?
 O8 U2 U3 104.2(8) . . ?
 O8 U2 U3 96.2(7) . 8_655 ?
 O8 U2 U4 99.6(7) . 6_654 ?
 O8 U2 Zn1 160.0(8) . . ?
 O8 U2 O3 95.5(9) . 3_564 ?
 O8 U2 O5 91.3(10) . . ?
 O8 U2 O6 92.7(10) . . ?
 O8 U2 O9 91.3(11) . . ?
 O8 U2 O10 92.0(10) . . ?
 O9 U2 U1 100.3(6) . . ?
 O9 U2 U3 39.2(6) . 8_655 ?
 O9 U2 U3 164.1(7) . . ?
 O9 U2 U4 121.6(7) . 6_654 ?
 O9 U2 Zn1 102.2(7) . . ?
 O9 U2 O3 82.4(9) . 3_564 ?
 O9 U2 O5 138.7(8) . . ?
 O10 U2 U1 105.5(6) . . ?
 O10 U2 U3 33.0(6) . . ?
 O10 U2 U3 165.8(6) . 8_655 ?
 O10 U2 U4 31.0(6) . 6_654 ?
 O10 U2 Zn1 82.8(7) . . ?
 O10 U2 O3 70.0(8) . 3_564 ?
 O10 U2 O5 68.5(7) . . ?
 O10 U2 O6 136.5(9) . . ?
 O10 U2 O9 152.4(9) . . ?
 U1 U3 Cs2 134.98(6) 8_645 6_654 ?
 U2 U3 U1 58.75(4) 8_645 8_645 ?
 U2 U3 U1 161.71(6) . 8_645 ?
 U2 U3 U2 132.15(5) . 8_645 ?
 U2 U3 U4 61.04(3) . 6_654 ?
 U2 U3 Cs2 99.92(5) 8_645 6_654 ?
 U2 U3 Cs2 62.18(5) . 6_654 ?
 U4 U3 U1 128.65(5) 6_654 8_645 ?
 U4 U3 U2 71.34(4) 6_654 8_645 ?
 U4 U3 Cs2 61.67(5) 6_654 6_654 ?
 O5 U3 U1 129.2(5) . 8_645 ?
 O5 U3 U2 171.9(5) . 8_645 ?
 O5 U3 U2 41.1(5) . . ?
 O5 U3 U4 101.3(5) . 6_654 ?
 O5 U3 Cs2 73.1(5) . 6_654 ?
 O5 U3 O9 135.4(8) . 8_645 ?
 O5 U3 O13 89.7(7) . . ?
 O6 U3 U1 29.0(7) 8_645 8_645 ?
 O6 U3 U2 153.1(7) 8_645 . ?
 O6 U3 U2 31.9(7) 8_645 8_645 ?
 O6 U3 U4 99.6(7) 8_645 6_654 ?
 O6 U3 Cs2 127.8(6) 8_645 6_654 ?
 O6 U3 O5 156.2(8) 8_645 . ?
 O6 U3 O9 68.1(8) 8_645 8_645 ?
 O6 U3 O10 132.1(9) 8_645 . ?
 O6 U3 O13 69.9(8) 8_645 . ?
 O9 U3 U1 95.1(5) 8_645 8_645 ?
 O9 U3 U2 98.0(5) 8_645 . ?
 O9 U3 U2 36.5(5) 8_645 8_645 ?
 O9 U3 U4 37.7(6) 8_645 6_654 ?
 O9 U3 Cs2 70.7(7) 8_645 6_654 ?
 O10 U3 U1 161.1(6) . 8_645 ?
 O10 U3 U2 32.3(6) . . ?
 O10 U3 U2 102.6(6) . 8_645 ?
 O10 U3 U4 32.5(6) . 6_654 ?
 O10 U3 Cs2 45.4(7) . 6_654 ?
 O10 U3 O5 69.6(8) . . ?
 O10 U3 O9 66.6(8) . 8_645 ?
 O10 U3 O13 157.6(8) . . ?
 O11 U3 U1 88.5(7) . 8_645 ?
 O11 U3 U2 96.4(8) . 8_645 ?
 O11 U3 U2 76.3(7) . . ?
 O11 U3 U4 85.6(7) . 6_654 ?
 O11 U3 Cs2 135.6(7) . 6_654 ?
 O11 U3 O5 86.3(9) . . ?
 O11 U3 O6 84.1(10) . 8_645 ?
 O11 U3 O9 102.1(11) . 8_645 ?
 O11 U3 O10 90.8(10) . . ?
 O11 U3 O12 176.3(11) . . ?
 O11 U3 O13 96.3(9) . . ?
 O12 U3 U1 92.6(7) . 8_645 ?
 O12 U3 U2 102.0(7) . . ?
 O12 U3 U2 87.2(8) . 8_645 ?
 O12 U3 U4 96.6(8) . 6_654 ?
 O12 U3 Cs2 44.2(7) . 6_654 ?
 O12 U3 O5 90.3(10) . . ?
 O12 U3 O6 98.5(10) . 8_645 ?
 O12 U3 O9 81.4(11) . 8_645 ?
 O12 U3 O10 89.4(10) . . ?
 O12 U3 O13 82.2(9) . . ?
 O13 U3 U1 40.8(5) . 8_645 ?
 O13 U3 U2 129.9(5) . . ?
 O13 U3 U2 97.7(5) . 8_645 ?
 O13 U3 U4 169.0(5) . 6_654 ?
 O13 U3 Cs2 121.7(6) . 6_654 ?
 O13 U3 O9 131.6(8) . 8_645 ?
 U1 U4 Cs2 82.67(6) 8_645 . ?
 U2 U4 U1 70.54(4) 6_655 8_645 ?
 U2 U4 Cs2 63.03(5) 6_655 . ?
 U3 U4 U1 128.17(4) 6_655 8_645 ?
 U3 U4 U2 58.94(4) 6_655 6_655 ?
 U3 U4 Cs2 65.56(6) 6_655 . ?
 O3 U4 U1 35.9(6) 8_645 8_645 ?
 O3 U4 U2 38.2(6) 8_645 6_655 ?
 O3 U4 U3 96.9(6) 8_645 6_655 ?
 O3 U4 Cs2 81.2(5) 8_645 . ?
 O4 U4 U1 117.3(6) . 8_645 ?
 O4 U4 U2 166.8(6) . 6_655 ?
 O4 U4 U3 114.5(6) . 6_655 ?
 O4 U4 Cs2 126.6(6) . . ?
 O4 U4 O3 144.2(8) . 8_645 ?
 O4 U4 O9 78.1(8) . 3_565 ?
 O4 U4 O13 78.5(8) . . ?
 O9 U4 U1 157.1(7) 3_565 8_645 ?
 O9 U4 U2 97.9(6) 3_565 6_655 ?
 O9 U4 U3 39.8(6) 3_565 6_655 ?
 O9 U4 Cs2 74.4(7) 3_565 . ?
 O9 U4 O3 136.1(8) 3_565 8_645 ?
 O9 U4 O13 155.0(8) 3_565 . ?
 O10 U4 U1 95.9(6) 6_655 8_645 ?
 O10 U4 U2 30.4(6) 6_655 6_655 ?
 O10 U4 U3 32.5(6) 6_655 6_655 ?
 O10 U4 Cs2 48.6(7) 6_655 . ?
 O10 U4 O3 67.9(8) 6_655 8_645 ?
 O10 U4 O4 146.4(8) 6_655 . ?
 O10 U4 O9 68.6(8) 6_655 3_565 ?
 O10 U4 O13 135.1(8) 6_655 . ?
 O13 U4 U1 39.8(5) . 8_645 ?
 O13 U4 U2 106.8(5) . 6_655 ?
 O13 U4 U3 165.1(5) . 6_655 ?
 O13 U4 Cs2 113.5(6) . . ?
 O13 U4 O3 68.6(7) . 8_645 ?
 O14 U4 U1 75.8(7) . 8_645 ?
 O14 U4 U2 99.2(7) . 6_655 ?
 O14 U4 U3 100.5(7) . 6_655 ?
 O14 U4 Cs2 41.2(7) . . ?
 O14 U4 O3 98.0(9) . 8_645 ?
 O14 U4 O4 93.2(9) . . ?
 O14 U4 O9 87.1(10) . 3_565 ?
 O14 U4 O10 89.8(10) . 6_655 ?
 O14 U4 O13 85.4(9) . . ?
 O14 U4 O15 177.5(11) . . ?
 O15 U4 U1 104.4(8) . 8_645 ?
 O15 U4 U2 83.1(8) . 6_655 ?
 O15 U4 U3 81.4(8) . 6_655 ?
 O15 U4 Cs2 141.2(8) . . ?
 O15 U4 O3 83.4(9) . 8_645 ?
 O15 U4 O4 84.5(10) . . ?
 O15 U4 O9 93.4(11) . 3_565 ?
 O15 U4 O10 92.6(10) . 6_655 ?
 O15 U4 O13 93.2(10) . . ?
 O2 Cs1 Zn1 96.6(5) 4_755 5 ?
 O2 Cs1 Zn1 118.3(5) . 5 ?
 O2 Cs1 O2 72.4(8) . 4_755 ?
 O2 Cs1 O6 50.0(6) . . ?
 O2 Cs1 O6 121.2(6) 4_755 . ?
 O2 Cs1 O6 121.1(6) . 4_755 ?
 O2 Cs1 O6 50.0(6) 4_755 4_755 ?
 O2 Cs1 O8 92.1(6) . . ?
 O2 Cs1 O8 129.9(6) 4_755 . ?
 O2 Cs1 O8 92.1(6) 4_755 4_755 ?
 O2 Cs1 O8 129.9(6) . 4_755 ?
 O2 Cs1 O11 75.7(6) . 8_655 ?
 O2 Cs1 O11 75.7(6) 4_755 5 ?
 O2 Cs1 O11 133.1(6) . 5 ?
 O2 Cs1 O11 133.1(6) 4_755 8_655 ?
 O2 Cs1 O16 84.8(6) . 5 ?
 O2 Cs1 O16 84.8(6) 4_755 5 ?
 O2 Cs1 O17 127.9(6) . 5 ?
 O2 Cs1 O17 127.9(6) 4_755 5 ?
 O2 Cs1 O19 58.9(7) . . ?
 O2 Cs1 O19 58.9(7) 4_755 . ?
 O6 Cs1 Zn1 83.1(4) 4_755 5 ?
 O6 Cs1 Zn1 118.6(4) . 5 ?
 O6 Cs1 O6 158.2(8) . 4_755 ?
 O6 Cs1 O19 79.5(4) 4_755 . ?
 O6 Cs1 O19 79.5(4) . . ?
 O8 Cs1 Zn1 110.5(5) 4_755 5 ?
 O8 Cs1 Zn1 131.5(5) . 5 ?
 O8 Cs1 O6 53.3(7) . . ?
 O8 Cs1 O6 53.3(7) 4_755 4_755 ?
 O8 Cs1 O6 113.9(6) 4_755 . ?
 O8 Cs1 O6 113.9(6) . 4_755 ?
 O8 Cs1 O8 61.4(10) . 4_755 ?
 O8 Cs1 O16 142.4(6) 4_755 5 ?
 O8 Cs1 O16 142.4(6) . 5 ?
 O8 Cs1 O19 72.1(7) 4_755 . ?
 O8 Cs1 O19 72.1(7) . . ?
 O11 Cs1 Zn1 69.8(4) 8_655 5 ?
 O11 Cs1 Zn1 34.3(4) 5 5 ?
 O11 Cs1 O6 152.9(6) 8_655 4_755 ?
 O11 Cs1 O6 152.9(6) 5 . ?
 O11 Cs1 O6 48.9(6) 8_655 . ?
 O11 Cs1 O6 48.9(6) 5 4_755 ?
 O11 Cs1 O8 84.2(7) 8_655 . ?
 O11 Cs1 O8 134.8(7) 8_655 4_755 ?
 O11 Cs1 O8 84.2(7) 5 4_755 ?
 O11 Cs1 O8 134.8(7) 5 . ?
 O11 Cs1 O11 103.9(8) 5 8_655 ?
 O11 Cs1 O16 58.7(5) 5 5 ?
 O11 Cs1 O16 58.7(5) 8_655 5 ?
 O11 Cs1 O19 126.8(4) 5 . ?
 O11 Cs1 O19 126.8(4) 8_655 . ?
 O16 Cs1 Zn1 33.6(5) 5 5 ?
 O16 Cs1 O6 99.4(4) 5 . ?
 O16 Cs1 O6 99.4(4) 5 4_755 ?
 O16 Cs1 O19 133.8(9) 5 . ?
 O17 Cs1 Zn1 32.0(4) 5 5 ?
 O17 Cs1 O6 99.8(4) 5 . ?
 O17 Cs1 O6 99.8(4) 5 4_755 ?
 O17 Cs1 O8 99.5(6) 5 . ?
 O17 Cs1 O8 99.5(6) 5 4_755 ?
 O17 Cs1 O11 55.6(5) 5 5 ?
 O17 Cs1 O11 55.6(5) 5 8_655 ?
 O17 Cs1 O16 56.0(7) 5 5 ?
 O17 Cs1 O19 170.2(9) 5 . ?
 O19 Cs1 Zn1 155.4(5) . 5 ?
 U2 Cs2 U2 106.56(8) 7_455 6_655 ?
 U4 Cs2 U2 158.45(9) . 7_455 ?
 U4 Cs2 U2 54.28(3) 4_655 7_455 ?
 U4 Cs2 U2 158.45(9) 4_655 6_655 ?
 U4 Cs2 U2 54.28(3) . 6_655 ?
 U4 Cs2 U4 141.59(10) . 4_655 ?
 O8 Cs2 U2 85.0(4) 7_455 6_655 ?
 O8 Cs2 U2 23.6(5) 6_655 6_655 ?
 O8 Cs2 U2 85.0(4) 6_655 7_455 ?
 O8 Cs2 U2 23.6(5) 7_455 7_455 ?
 O8 Cs2 U4 134.9(5) 6_655 4_655 ?
 O8 Cs2 U4 74.2(4) 6_655 . ?
 O8 Cs2 U4 134.9(5) 7_455 . ?
 O8 Cs2 U4 74.2(4) 7_455 4_655 ?
 O8 Cs2 O8 62.4(9) 7_455 6_655 ?
 O8 Cs2 O10 54.6(6) 7_455 7_455 ?
 O8 Cs2 O10 115.2(6) 7_455 6_655 ?
 O8 Cs2 O10 115.2(6) 6_655 7_455 ?
 O8 Cs2 O10 54.6(6) 6_655 6_655 ?
 O8 Cs2 O12 90.1(6) 6_655 6_655 ?
 O8 Cs2 O12 119.1(6) 6_655 7_455 ?
 O8 Cs2 O12 90.1(6) 7_455 7_455 ?
 O8 Cs2 O12 119.1(6) 7_455 6_655 ?
 O10 Cs2 U2 31.0(4) 6_655 6_655 ?
 O10 Cs2 U2 31.0(4) 7_455 7_455 ?
 O10 Cs2 U2 134.4(4) 6_655 7_455 ?
 O10 Cs2 U2 134.4(4) 7_455 6_655 ?
 O10 Cs2 U4 170.5(4) 7_455 . ?
 O10 Cs2 U4 32.0(4) 6_655 . ?
 O10 Cs2 U4 170.5(4) 6_655 4_655 ?
 O10 Cs2 U4 32.0(4) 7_455 4_655 ?
 O10 Cs2 O10 152.5(8) 6_655 7_455 ?
 O10 Cs2 O12 52.2(6) 7_455 7_455 ?
 O10 Cs2 O12 107.2(6) 6_655 7_455 ?
 O10 Cs2 O12 52.2(6) 6_655 6_655 ?
 O10 Cs2 O12 107.2(6) 7_455 6_655 ?
 O12 Cs2 U2 116.3(5) 7_455 6_655 ?
 O12 Cs2 U2 72.1(4) 7_455 7_455 ?
 O12 Cs2 U2 72.1(4) 6_655 6_655 ?
 O12 Cs2 U2 116.3(5) 6_655 7_455 ?
 O12 Cs2 U4 123.1(4) 7_455 . ?
 O12 Cs2 U4 70.2(5) 6_655 . ?
 O12 Cs2 U4 123.1(4) 6_655 4_655 ?
 O12 Cs2 U4 70.2(5) 7_455 4_655 ?
 O12 Cs2 O12 55.8(9) 6_655 7_455 ?
 O14 Cs2 U2 158.2(4) 4_655 6_655 ?
 O14 Cs2 U2 73.5(4) 4_655 7_455 ?
 O14 Cs2 U2 158.2(4) . 7_455 ?
 O14 Cs2 U2 73.5(4) . 6_655 ?
 O14 Cs2 U4 120.0(5) . 4_655 ?
 O14 Cs2 U4 21.9(5) 4_655 4_655 ?
 O14 Cs2 U4 120.0(5) 4_655 . ?
 O14 Cs2 U4 21.9(5) . . ?
 O14 Cs2 O8 89.9(6) 4_655 7_455 ?
 O14 Cs2 O8 89.9(6) . 6_655 ?
 O14 Cs2 O8 141.3(6) . 7_455 ?
 O14 Cs2 O8 141.3(6) 4_655 6_655 ?
 O14 Cs2 O10 151.5(6) . 7_455 ?
 O14 Cs2 O10 151.5(6) 4_655 6_655 ?
 O14 Cs2 O10 53.8(6) . 6_655 ?
 O14 Cs2 O10 53.8(6) 4_655 7_455 ?
 O14 Cs2 O12 128.2(6) 4_655 6_655 ?
 O14 Cs2 O12 128.2(6) . 7_455 ?
 O14 Cs2 O12 84.8(6) . 6_655 ?
 O14 Cs2 O12 84.8(6) 4_655 7_455 ?
 O14 Cs2 O14 98.3(9) 4_655 . ?
 U2 Zn1 Cs1 122.3(2) . 5_445 ?
 Zn1 Zn1 U2 142.77(13) 4_655 . ?
 Zn1 Zn1 Cs1 72.25(11) 4_655 5_445 ?
 O1 Zn1 U2 80.0(7) . . ?
 O1 Zn1 Cs1 124.0(7) . 5_445 ?
 O1 Zn1 Zn1 122.7(7) . 4_655 ?
 O1 Zn1 O11 94.0(10) . . ?
 O7 Zn1 U2 19.3(8) . . ?
 O7 Zn1 Cs1 123.2(7) . 5_445 ?
 O7 Zn1 Zn1 123.5(8) . 4_655 ?
 O7 Zn1 O1 94.2(10) . . ?
 O7 Zn1 O11 88.4(10) . . ?
 O7 Zn1 O16 179.9(12) . . ?
 O7 Zn1 O17 90.3(11) . . ?
 O7 Zn1 O18 87.6(11) . . ?
 O11 Zn1 U2 76.6(7) . . ?
 O11 Zn1 Cs1 52.7(7) . 5_445 ?
 O11 Zn1 Zn1 124.8(7) . 4_655 ?
 O16 Zn1 U2 160.6(6) . . ?
 O16 Zn1 Cs1 56.9(8) . 5_445 ?
 O16 Zn1 Zn1 56.5(5) . 4_655 ?
 O16 Zn1 O1 85.7(10) . . ?
 O16 Zn1 O11 91.6(10) . . ?
 O17 Zn1 U2 104.1(7) . . ?
 O17 Zn1 Cs1 51.9(9) . 5_445 ?
 O17 Zn1 Zn1 55.1(5) . 4_655 ?
 O17 Zn1 O1 175.3(11) . . ?
 O17 Zn1 O11 84.8(10) . . ?
 O17 Zn1 O16 89.8(10) . . ?
 O18 Zn1 U2 100.9(7) . . ?
 O18 Zn1 Cs1 126.2(6) . 5_445 ?
 O18 Zn1 Zn1 54.1(5) . 4_655 ?
 O18 Zn1 O1 91.5(10) . . ?
 O18 Zn1 O11 173.4(12) . . ?
 O18 Zn1 O16 92.4(11) . . ?
 O18 Zn1 O17 90.0(11) . . ?
 U1 O1 Zn1 139.7(14) . . ?
 U1 O2 Cs1 121.7(10) . . ?
 U1 O3 U2 136.6(10) . 3_565 ?
 U1 O3 U4 106.2(9) . 8_655 ?
 U2 O3 U4 102.1(8) 3_565 8_655 ?
 U4 O4 U1 141.6(11) . . ?
 U1 O5 U2 99.8(8) . . ?
 U3 O5 U1 135.4(10) . . ?
 U3 O5 U2 99.7(7) . . ?
 U1 O6 U2 115.7(10) . . ?
 U1 O6 U3 121.3(12) . 8_655 ?
 U1 O6 Cs1 97.6(8) . . ?
 U2 O6 Cs1 97.5(8) . . ?
 U3 O6 U2 116.4(10) 8_655 . ?
 U3 O6 Cs1 100.6(8) 8_655 . ?
 U2 O7 Zn1 138.9(15) . . ?
 U2 O8 Cs1 115.5(10) . . ?
 U2 O8 Cs2 112.5(10) . 6_654 ?
 Cs2 O8 Cs1 108.4(7) 6_654 . ?
 U2 O9 U3 104.3(9) . 8_655 ?
 U2 O9 U4 140.3(12) . 3_564 ?
 U4 O9 U3 102.4(9) 3_564 8_655 ?
 U2 O10 U3 114.7(10) . . ?
 U2 O10 U4 118.6(10) . 6_654 ?
 U2 O10 Cs2 100.9(9) . 6_654 ?
 U3 O10 U4 115.0(10) . 6_654 ?
 U3 O10 Cs2 104.5(9) . 6_654 ?
 U4 O10 Cs2 99.4(8) 6_654 6_654 ?
 U3 O11 Cs1 125.2(10) . 5_445 ?
 U3 O11 Zn1 141.6(13) . . ?
 Zn1 O11 Cs1 93.0(9) . 5_445 ?
 U3 O12 Cs2 113.7(9) . 6_654 ?
 U3 O13 U1 100.7(8) . 8_645 ?
 U4 O13 U1 103.1(8) . 8_645 ?
 U4 O13 U3 136.0(10) . . ?
 U4 O14 Cs2 116.9(10) . . ?
 Zn1 O16 Cs1 89.5(9) 4_655 5_445 ?
 Zn1 O16 Cs1 89.5(9) . 5_445 ?
 Zn1 O16 Zn1 66.9(10) 4_655 . ?
 Zn1 O17 Cs1 96.1(11) 4_655 5_445 ?
 Zn1 O17 Cs1 96.1(10) . 5_445 ?
 Zn1 O17 Zn1 69.8(10) . 4_655 ?
 Zn1 O18 Zn1 71.8(10) 4_655 . ?

loop_
  _geom_torsion_atom_site_label_1
  _geom_torsion_atom_site_label_2
  _geom_torsion_atom_site_label_3
  _geom_torsion_atom_site_label_4
  _geom_torsion
  _geom_torsion_site_symmetry_1
  _geom_torsion_site_symmetry_2
  _geom_torsion_site_symmetry_3
  _geom_torsion_site_symmetry_4
  _geom_torsion_publ_flag
 U1 U2 O7 Zn1 -34.8(17) . . . . ?
 U1 U2 O8 Cs1 -20.5(10) . . . . ?
 U1 U2 O8 Cs2 104.6(8) . . . 6_654 ?
 U1 U3 O11 Cs1 -39.6(10) 8_645 . . 5_445 ?
 U1 U3 O11 Zn1 147(2) 8_645 . . . ?
 U1 U3 O12 Cs2 165.9(8) 8_645 . . 6_654 ?
 U1 U4 O14 Cs2 95.2(8) 8_645 . . . ?
 U2 U1 O1 Zn1 9.0(17) . . . . ?
 U2 U1 O2 Cs1 12.0(12) . . . . ?
 U2 U3 O11 Cs1 150.6(12) . . . 5_445 ?
 U2 U3 O11 Cs1 18.7(11) 8_645 . . 5_445 ?
 U2 U3 O11 Zn1 -154.9(19) 8_645 . . . ?
 U2 U3 O11 Zn1 -23.0(18) . . . . ?
 U2 U3 O12 Cs2 -25.2(10) . . . 6_654 ?
 U2 U3 O12 Cs2 107.3(9) 8_645 . . 6_654 ?
 U2 U4 O14 Cs2 28.1(9) 6_655 . . . ?
 U3 U1 O1 Zn1 68.0(18) 8_655 . . . ?
 U3 U1 O2 Cs1 -47.2(10) 8_655 . . . ?
 U3 U2 O7 Zn1 -96.9(18) 8_655 . . . ?
 U3 U2 O7 Zn1 40.1(17) . . . . ?
 U3 U2 O8 Cs1 41.5(10) 8_655 . . . ?
 U3 U2 O8 Cs1 -95.8(9) . . . . ?
 U3 U2 O8 Cs2 166.5(7) 8_655 . . 6_654 ?
 U3 U2 O8 Cs2 29.2(10) . . . 6_654 ?
 U3 U4 O14 Cs2 -31.8(9) 6_655 . . . ?
 U4 U1 O1 Zn1 138.6(17) 8_655 . . . ?
 U4 U1 O2 Cs1 -117.4(11) 8_655 . . . ?
 U4 U2 O7 Zn1 101.2(19) 6_654 . . . ?
 U4 U2 O8 Cs1 -157.2(8) 6_654 . . . ?
 U4 U2 O8 Cs2 -32.1(9) 6_654 . . 6_654 ?
 U4 U3 O11 Cs1 89.3(11) 6_654 . . 5_445 ?
 U4 U3 O11 Zn1 -84(2) 6_654 . . . ?
 U4 U3 O12 Cs2 36.5(9) 6_654 . . 6_654 ?
 Cs1 U1 O1 Zn1 20(3) . . . . ?
 Cs2 U3 O11 Cs1 129.9(8) 6_654 . . 5_445 ?
 Cs2 U3 O11 Zn1 -44(3) 6_654 . . . ?
 Zn1 U2 O8 Cs1 -53(3) . . . . ?
 Zn1 U2 O8 Cs2 73(2) . . . 6_654 ?
 O3 U1 O1 Zn1 174.0(19) . . . . ?
 O3 U1 O2 Cs1 -153.2(12) . . . . ?
 O3 U2 O7 Zn1 141(2) 3_564 . . . ?
 O3 U2 O8 Cs1 163.0(10) 3_564 . . . ?
 O3 U2 O8 Cs2 -71.9(10) 3_564 . . 6_654 ?
 O3 U4 O14 Cs2 66.7(10) 8_645 . . . ?
 O4 U1 O1 Zn1 -106.3(19) . . . . ?
 O4 U1 O2 Cs1 127.0(12) . . . . ?
 O4 U4 O14 Cs2 -147.4(10) . . . . ?
 O5 U1 O1 Zn1 -31.7(19) . . . . ?
 O5 U1 O2 Cs1 52.6(11) . . . . ?
 O5 U2 O7 Zn1 2.7(19) . . . . ?
 O5 U2 O8 Cs1 -58.4(10) . . . . ?
 O5 U2 O8 Cs2 66.7(9) . . . 6_654 ?
 O5 U3 O11 Cs1 -169.0(12) . . . 5_445 ?
 O5 U3 O11 Zn1 17(2) . . . . ?
 O5 U3 O12 Cs2 -64.9(10) . . . 6_654 ?
 O6 U1 O1 Zn1 38(2) . . . . ?
 O6 U1 O2 Cs1 -17.6(12) . . . . ?
 O6 U2 O7 Zn1 -65.4(19) . . . . ?
 O6 U2 O8 Cs1 9.9(11) . . . . ?
 O6 U2 O8 Cs2 134.9(10) . . . 6_654 ?
 O6 U3 O11 Cs1 -10.8(12) 8_645 . . 5_445 ?
 O6 U3 O11 Zn1 176(2) 8_645 . . . ?
 O6 U3 O12 Cs2 137.3(10) 8_645 . . 6_654 ?
 O9 U2 O7 Zn1 -136(2) . . . . ?
 O9 U2 O8 Cs1 80.5(11) . . . . ?
 O9 U2 O8 Cs2 -154.5(10) . . . 6_654 ?
 O9 U3 O11 Cs1 55.2(12) 8_645 . . 5_445 ?
 O9 U3 O11 Zn1 -118(2) 8_645 . . . ?
 O9 U3 O12 Cs2 71.1(10) 8_645 . . 6_654 ?
 O9 U4 O14 Cs2 -69.5(9) 3_565 . . . ?
 O10 U2 O7 Zn1 71.2(19) . . . . ?
 O10 U2 O8 Cs1 -126.9(10) . . . . ?
 O10 U2 O8 Cs2 -1.8(10) . . . 6_654 ?
 O10 U3 O11 Cs1 121.5(12) . . . 5_445 ?
 O10 U3 O11 Zn1 -52(2) . . . . ?
 O10 U3 O12 Cs2 4.7(10) . . . 6_654 ?
 O10 U4 O14 Cs2 -0.9(10) 6_655 . . . ?
 O13 U1 O1 Zn1 106.2(19) 8_655 . . . ?
 O13 U1 O2 Cs1 -85.4(11) 8_655 . . . ?
 O13 U3 O11 Cs1 -79.8(12) . . . 5_445 ?
 O13 U3 O11 Zn1 107(2) . . . . ?
 O13 U3 O12 Cs2 -154.5(11) . . . 6_654 ?
 O13 U4 O14 Cs2 134.4(10) . . . . ?

_shelx_res_file
;
TITL Cmcm_a.res in Cmc2(1)
    cmc21_a.res
    created by SHELXL-2018/3 at 13:26:32 on 01-Jul-2024
REM Old TITL Cmcm in Cmcm
REM SHELXT solution in Cmc2(1): R1 0.103, Rweak 0.006, Alpha 0.001
REM <I/s> 0.348 for 74 systematic absences, Orientation as input
REM Flack x = 0.361 ( 0.011 ) from 1322 Parsons' quotients
REM Formula found by SHELXT: O18 Cs U4
CELL 0.71079 14.9793 13.8853 16.577 90 90 90
ZERR 4 0.003 0.0028 0.0033 0 0 0
LATT -7
SYMM -X,-Y,0.5+Z
SYMM +X,-Y,0.5+Z
SYMM -X,+Y,+Z
SFAC Cs O U Zn
UNIT 8 148 32 4
RIGU
EADP O18 O17 O16 O5

L.S. 10
PLAN  3
TEMP -173(2)
CONF
LIST 4
MORE -1
fmap 2
acta
TWIN -1 0 0 0 -1 0 0 0 -1 2
OMIT -3 50
OMIT 0 2 0
OMIT 1 1 0
REM <olex2.extras>
REM <HklSrc "%.\\Cmc21_a.hkl">
REM </olex2.extras>

WGHT    0.067100  100.633499
BASF   0.66186
FVAR       0.04267
U1    3    0.768442    0.509905    0.567387    11.00000    0.03606    0.01850 =
         0.01545    0.00118   -0.00492   -0.00135
U2    3    0.772836    0.481501    0.339492    11.00000    0.03551    0.02237 =
         0.02064   -0.00628   -0.00038    0.00207
U3    3    0.779585    0.230783    0.428963    11.00000    0.03023    0.01968 =
         0.01881    0.00188    0.00095    0.00012
U4    3    0.766794    0.240371    0.703169    11.00000    0.03037    0.02063 =
         0.01357    0.00161   -0.00022   -0.00088
CS1   1    1.000000    0.627985    0.447633    10.50000    0.03311    0.02736 =
         0.02856    0.00058    0.00000    0.00000
CS2   1    0.500000    0.182357    0.771657    10.50000    0.03421    0.03660 =
         0.04996    0.01473    0.00000    0.00000
ZN1   4    0.580494    0.399205    0.452133    10.50000    0.03284    0.03028 =
         0.02396   -0.00240    0.00140    0.00151
O1    2    0.659367    0.462127    0.549829    11.00000    0.02887    0.02559 =
         0.03164   -0.00800   -0.00880    0.00063
O2    2    0.877134    0.555297    0.586532    11.00000    0.03317    0.02881 =
         0.02155   -0.00311   -0.00912   -0.00406
O3    2    0.727100    0.558676    0.701870    11.00000    0.04247    0.00973 =
         0.02420   -0.00566   -0.00277   -0.00392
O4    2    0.817923    0.375693    0.641587    11.00000    0.04236    0.01247 =
         0.02567   -0.00023   -0.00852    0.00071
O5    2    0.819390    0.394360    0.466246    11.00000    0.03265    0.02187 =
         0.02148   -0.00959   -0.00209    0.00090
O6    2    0.775401    0.581313    0.448045    11.00000    0.05570    0.01954 =
         0.01980    0.00653   -0.00926    0.00661
O7    2    0.655977    0.460102    0.362695    11.00000    0.04228    0.02225 =
         0.03728   -0.00932    0.00006    0.00232
O8    2    0.889852    0.507412    0.313926    11.00000    0.03569    0.02619 =
         0.03050   -0.01656   -0.01177   -0.00406
O9    2    0.728616    0.637436    0.299495    11.00000    0.08072    0.01960 =
         0.01838    0.00231    0.01486    0.01962
O10   2    0.791252    0.324591    0.317398    11.00000    0.04584    0.02387 =
         0.01520    0.00211   -0.00467   -0.00214
O11   2    0.665597    0.267593    0.442859    11.00000    0.04227    0.03364 =
         0.01646    0.00466    0.00710    0.00733
O12   2    0.895963    0.200133    0.419393    11.00000    0.04464    0.02483 =
         0.02329    0.00928    0.00398    0.01061
O13   2    0.805079    0.179042    0.569338    11.00000    0.04692    0.02047 =
         0.00725   -0.00297   -0.00014    0.00034
O14   2    0.657893    0.254133    0.663858    11.00000    0.03721    0.01459 =
         0.02092   -0.00471    0.00529    0.00173
O15   2    0.878746    0.229466    0.739423    11.00000    0.03477    0.03806 =
         0.01844    0.00305   -0.00862    0.00290
O16   2    0.500000    0.334451    0.547870    10.50000    0.03265    0.02187 =
         0.02148   -0.00959   -0.00209    0.00090
O17   2    0.500000    0.330692    0.364991    10.50000    0.03265    0.02187 =
         0.02148   -0.00959   -0.00209    0.00090
O18   2    0.500000    0.518992    0.446618    10.50000    0.03265    0.02187 =
         0.02148   -0.00959   -0.00209    0.00090
O19   2    1.000000    0.369094    0.510279    10.50000    0.05056    0.05370 =
         0.05881   -0.00821    0.00000    0.00000
O20   2    0.500000    0.654132    0.582218    10.50000    0.02661    0.07307 =
         0.02390   -0.01240    0.00000    0.00000
O21   2    1.000000    0.387677    0.678205    10.50000    0.03701    0.02456 =
         0.02508   -0.00562    0.00000    0.00000
O22   2    0.500000    0.458686    0.729987    10.50000    0.07699
HKLF 4


REM  Cmcm_a.res in Cmc2(1)
REM wR2 = 0.1204, GooF = S = 1.049, Restrained GooF = 0.997 for all data
REM R1 = 0.0456 for 2829 Fo > 4sig(Fo) and 0.0513 for all 3131 data
REM 221 parameters refined using 335 restraints

END

WGHT      0.0671    100.6549

REM Highest difference peak  4.118,  deepest hole -2.070,  1-sigma level  0.467
Q1    1   0.5000  0.1346  0.7211  10.50000  0.05    4.12
Q2    1   0.7719  0.5127  0.2984  11.00000  0.05    3.97
Q3    1   0.4320  0.4398  0.7050  11.00000  0.05    3.70
;
_shelx_res_checksum                86170
_shelx_hkl_file
;
  -1  -1   0   58.09    4.80
  -1  -1   0   68.79    5.20
   1   1   0   54.69    4.90
   1   1   0   58.39    4.80
  -2  -2   0    1.90    3.10
  -2  -2   0    8.70    3.80
   2   2   0   11.40    4.10
   2   2   0   11.10    3.60
  -3  -3   0 1258.37   73.89
  -3  -3   0 1315.07   74.69
   3   3   0 1347.67   74.99
   3   3   0 1341.97   74.49
  -4  -4   0 2773.52  154.88
  -4  -4   0 2843.42  155.58
   4   4   0 2886.21  156.08
   4   4   0 2787.12  155.18
  -5  -5   0    6.40    4.40
  -5  -5   0    0.10    4.20
   5   5   0    8.50    4.20
   5   5   0   12.10    5.10
  -6  -6   0   24.10    6.60
  -6  -6   0   19.20    6.50
   6   6   0   35.40    7.60
   6   6   0   32.30    7.80
  -7  -7   0 1098.69   68.19
  -7  -7   0 1055.99   68.39
   7   7   0 1076.39   68.89
   7   7   0 1113.59   68.39
  -8  -8   0  351.96   30.40
  -8  -8   0  363.76   30.60
   8   8   0  297.17   28.50
   8   8   0  345.67   30.30
  -9  -9   0    6.00    5.60
  -9  -9   0    7.60    6.80
   9   9   0    1.90    5.10
   9   9   0    2.50    5.90
 -10 -10   0   11.30    7.90
 -10 -10   0   11.40    8.00
  10  10   0    2.70    6.60
  11  11   0  513.35   47.90
 -12 -12   0    2.70    6.00
 -12 -12   0    5.80    7.20
  10  12   0   30.20    8.20
  10  12   0   42.40    9.70
 -10 -12   0   31.60    9.50
 -10 -12   0   31.30    8.10
   9  11   0  725.43   49.30
   9  11   0  732.63   53.09
  -9 -11   0  674.13   49.10
  -9 -11   0  713.33   52.99
   8  10   0    4.20    5.10
   8  10   0    4.90    5.30
  -8 -10   0    4.30    4.60
  -8 -10   0   -2.00    3.90
   7   9   0    8.30    5.40
   7   9   0    9.20    5.40
  -7  -9   0   30.20    7.10
  -7  -9   0   21.40    7.00
   6   8   0  847.52   54.89
   6   8   0  879.31   54.79
  -6  -8   0  863.21   53.79
  -6  -8   0  886.41   54.89
   5   7   0  988.10   59.39
   5   7   0  985.30   59.39
  -5  -7   0  997.20   59.59
  -5  -7   0  985.30   58.99
   4   6   0  122.49   11.90
   4   6   0  124.89   11.80
  -4  -6   0  115.49   11.70
  -4  -6   0  111.19   10.90
   3   5   0    3.20    3.50
   3   5   0    3.80    3.00
  -3  -5   0   -0.10    2.80
  -3  -5   0   -2.20    2.90
   2   4   0 8920.71  478.65
   2   4   0 9138.29  478.65
  -2  -4   0 8980.10  478.35
  -2  -4   0 9122.49  478.85
   1   3   0    5.10    2.00
   1   3   0    4.00    1.90
  -1  -3   0    7.40    2.20
   0   2   0   -9.00    1.30
   0   2   0   -7.80    1.60
   0  -2   0   -9.80    1.50
   0  -2   0   -8.30    1.40
  -1   1   0   45.70    4.90
  -1   1   0   51.49    5.10
   1  -1   0   49.80    5.10
   1  -1   0   53.59    5.10
  -2   0   0 7900.71  416.56
  -2   0   0 7794.32  416.76
   2   0   0 7768.22  416.46
   2   0   0 7827.82  416.86
  -3  -1   0  166.78   14.00
  -3  -1   0  155.88   14.10
   3   1   0  172.28   14.50
   3   1   0  137.09   13.60
  -4  -2   0    6.30    4.80
  -4  -2   0   -2.50    4.40
   4   2   0    9.40    6.00
   4   2   0    5.80    5.00
  -5  -3   0  208.38   19.60
  -5  -3   0  226.18   19.80
   5   3   0  216.78   19.60
   5   3   0  233.88   20.60
  -6  -4   0 3014.60  168.48
  -6  -4   0 2974.60  167.68
   6   4   0 3039.50  167.88
   6   4   0 2941.41  169.18
  -7  -5   0  242.98   23.80
  -7  -5   0  228.88   22.90
   7   5   0  241.88   24.10
   7   5   0  245.78   23.10
  -8  -6   0   84.89   13.50
  -8  -6   0   72.19   12.90
   8   6   0   84.29   14.30
   8   6   0   86.29   14.30
  -9  -7   0 1347.17   86.89
  -9  -7   0 1378.36   87.59
   9   7   0 1370.56   89.39
 -10  -8   0   68.69   13.90
 -10  -8   0   51.19   13.90
  10   8   0   43.50   13.80
  10   8   0   32.00   11.50
 -11  -9   0    0.30    6.80
 -11  -9   0   -3.20    5.40
  11   9   0    1.90    6.20
  11   9   0   -2.80    7.30
 -12 -10   0    1.30    7.50
 -12 -10   0   -0.80    6.50
  12  10   0   10.60    8.80
  12  10   0    3.80    8.60
 -13 -11   0  185.78   32.50
 -13 -11   0  237.28   31.80
  13  11   0  242.78   33.10
  13  11   0  266.37   31.70
   8  12   0   70.19    8.50
   8  12   0   56.69    7.10
  -8 -12   0   63.59    7.60
  -8 -12   0   59.59    7.70
   7  11   0  597.44   38.60
   7  11   0  574.74   37.30
  -7 -11   0  590.74   37.20
  -7 -11   0  621.34   39.70
   6  10   0    7.40    3.70
   6  10   0   17.30    4.90
  -6 -10   0   14.50    4.50
  -6 -10   0    9.10    3.50
   5   9   0    7.60    3.60
   5   9   0    7.20    3.30
  -5  -9   0    5.30    2.90
  -5  -9   0    7.90    3.90
   4   8   0 1867.21  101.49
   4   8   0 1797.72  100.79
  -4  -8   0 1861.31  101.29
  -4  -8   0 1831.22  100.69
   3   7   0  449.16   27.20
   3   7   0  450.15   27.10
  -3  -7   0  450.15   27.90
  -3  -7   0  435.76   26.70
  -2  -6   0   49.80    5.00
  -2  -6   0   48.30    5.30
   1   5   0    2.80    1.90
   1   5   0    2.30    2.20
  -1  -5   0   -0.10    2.00
  -1  -5   0    0.80    2.40
   0   4   0 6597.54  348.27
   0   4   0 6497.05  347.97
   0  -4   0 6668.53  348.27
   0  -4   0 6480.55  348.07
  -1   3   0    9.20    3.60
  -1   3   0    6.70    3.50
   1  -3   0    3.10    3.70
   1  -3   0    4.00    3.10
  -2   2   0   10.90    4.80
  -2   2   0   20.70    5.60
   2  -2   0   12.20    4.80
   2  -2   0   18.30    5.50
  -3   1   0  156.88   14.70
  -3   1   0  158.68   14.30
   3  -1   0  168.38   14.90
   3  -1   0  151.28   14.60
  -4   0   0 9999.00  528.85
  -4   0   0 9925.71  527.75
   4   0   0 9853.71  528.15
   4   0   0 9735.83  528.55
  -5  -1   0  860.81   56.19
  -5  -1   0  903.41   56.19
   5   1   0  925.61   56.49
   5   1   0  876.31   57.39
  -6  -2   0  114.09   14.50
  -6  -2   0   69.19   11.70
   6   2   0   91.99   13.20
   6   2   0   96.69   14.20
  -7  -3   0 2236.58  131.39
  -7  -3   0 2297.77  130.79
   7   3   0 2216.08  131.09
   7   3   0 2260.27  131.79
  -8  -4   0  720.73   49.60
  -8  -4   0  699.83   49.40
   8   4   0  647.54   48.20
   8   4   0  631.24   48.80
 -10  -6   0   35.80   10.50
 -10  -6   0   11.80    6.90
  10   6   0   27.80   10.30
  10   6   0   25.60    9.00
 -11  -7   0  686.53   57.19
 -11  -7   0  725.13   56.69
  11   7   0  721.93   57.19
  11   7   0  699.73   57.59
 -12  -8   0    7.70    7.80
 -12  -8   0    8.50    7.50
  12   8   0    2.60    6.90
  12   8   0   -0.70    6.80
 -13  -9   0    3.30    7.20
 -13  -9   0   -6.90    7.70
  13   9   0    3.60    9.60
  13   9   0   -2.80    5.60
 -14 -10   0   -7.00    8.50
 -14 -10   0   -2.80    7.80
  14  10   0   10.20    9.80
  14  10   0  -10.00    7.50
   2   8   0 2550.24  136.49
   2   8   0 2513.95  136.29
  -2  -8   0 2593.14  136.49
   1   7   0  244.48   15.50
   1   7   0  233.48   15.10
  -1  -7   0  231.58   15.60
  -1  -7   0  248.88   15.40
   0   6   0   14.30    3.20
   0   6   0    7.40    3.40
   0  -6   0    6.60    3.60
   0  -6   0   15.10    3.60
  -1   5   0    0.80    3.50
  -1   5   0    2.30    3.00
   1  -5   0    5.70    3.70
   1  -5   0    2.60    3.30
  -2   4   0 8850.42  463.45
  -2   4   0 8586.04  462.55
   2  -4   0 8542.55  462.65
   2  -4   0 8737.33  463.35
  -3   3   0 1202.48   71.19
  -3   3   0 1196.68   71.09
   3  -3   0 1237.08   71.69
   3  -3   0 1195.58   71.29
  -4   2   0    2.80    5.20
  -4   2   0    9.00    5.40
   4  -2   0    4.50    5.40
   4  -2   0    1.50    5.50
  -5   1   0  892.61   58.59
  -5   1   0  976.50   58.59
   5  -1   0  916.91   58.79
   5  -1   0  898.71   60.09
  -6   0   0 1394.66   85.09
  -6   0   0 1338.17   84.39
   6   0   0 1481.15   85.39
   6   0   0 1350.86   85.59
  -7  -1   0  423.46   33.60
  -7  -1   0  399.26   33.40
   7   1   0  411.56   35.20
   7   1   0  400.36   33.60
  -8  -2   0    3.40    5.50
  -8  -2   0    6.40    5.90
   8   2   0    0.60    5.40
   8   2   0    0.30    4.20
  -9  -3   0  957.10   67.09
  -9  -3   0  997.10   68.59
   9   3   0  996.00   68.89
   9   3   0 1055.49   68.89
 -10  -4   0  403.56   35.80
 -10  -4   0  347.07   32.20
  10   4   0  345.07   34.30
  10   4   0  278.57   31.10
 -11  -5   0  170.78   22.90
 -11  -5   0  127.29   21.00
  11   5   0  116.49   21.00
  11   5   0  146.09   21.20
 -12  -6   0   18.90    9.70
 -12  -6   0   23.50   10.10
  12   6   0   31.00   11.50
  12   6   0   24.40   10.90
 -13  -7   0  537.85   50.89
 -13  -7   0  511.25   49.10
  13   7   0  588.54   51.79
  13   7   0  601.94   52.39
 -14  -8   0   21.60   11.90
 -14  -8   0   49.00   14.10
  14   8   0   55.39   16.20
  14   8   0   39.50   13.70
 -15  -9   0    2.90    9.30
 -15  -9   0    0.70    8.50
  15   9   0    9.00   10.30
 -16 -10   0   -3.60    7.10
 -16 -10   0   -4.50    6.20
   1   9   0    2.80    1.90
   1   9   0    0.20    1.50
  -1  -9   0   -1.20    2.10
  -1  -9   0    0.70    5.70
   0   8   0 3180.88  172.68
   0   8   0 3216.48  173.58
   0  -8   0 3238.18  173.58
   0  -8   0 3185.08  173.18
  -1   7   0  208.78   16.60
  -1   7   0  228.58   17.60
   1  -7   0  224.68   17.80
   1  -7   0  215.38   17.80
  -2   6   0   50.99    8.20
  -2   6   0   42.70    8.00
   2  -6   0   49.20    8.30
   2  -6   0   44.20    8.10
  -3   5   0    2.00    4.30
  -3   5   0    5.20    5.00
   3  -5   0    9.10    5.10
   3  -5   0    0.90    4.30
  -4   4   0 2464.35  142.09
  -4   4   0 2475.45  142.19
   4  -4   0 2489.65  142.19
   4  -4   0 2628.54  143.19
  -5   3   0  170.58   19.10
  -5   3   0  197.18   20.40
   5  -3   0  278.57   23.10
   5  -3   0  245.28   22.50
  -6   2   0   90.19   13.70
  -6   2   0   75.39   12.90
   6  -2   0  102.79   16.00
   6  -2   0   73.39   13.20
  -7   1   0  322.07   29.60
  -7   1   0  358.46   30.10
   7  -1   0  361.06   32.10
   7  -1   0  403.06   32.10
  -9  -1   0 1155.38   77.49
  -9  -1   0 1273.97   80.49
   9   1   0 1237.08   80.89
   9   1   0 1130.09   78.49
 -10  -2   0   77.09   14.60
 -10  -2   0   63.89   14.80
  10   2   0   46.80   13.00
  10   2   0   68.59   14.50
 -11  -3   0 1525.05   98.69
 -11  -3   0 1496.85   98.89
  11   3   0 1522.35   97.89
  11   3   0 1586.44  102.09
 -12  -4   0   75.99   16.30
 -12  -4   0   70.79   16.30
  12   4   0   54.99   14.90
  12   4   0   91.99   18.80
 -13  -5   0  142.19   23.70
 -13  -5   0  154.48   24.40
  13   5   0  153.18   25.50
  13   5   0  154.08   23.80
 -14  -6   0   19.90   10.20
 -14  -6   0   -0.60    8.10
  14   6   0   16.10    9.50
  14   6   0   -2.70    8.10
  15   7   0   96.59   25.00
 -16  -8   0   54.09   16.80
 -16  -8   0   70.99   18.70
  16   8   0   72.59   18.50
  16   8   0   31.10   16.00
 -17  -9   0    5.40    9.70
 -17  -9   0    2.80   10.80
   0  10   0    3.30    2.70
   0  10   0    4.60    3.30
   0 -10   0    1.50    2.80
   0 -10   0    0.70    3.10
  -1   9   0    2.30    3.20
  -1   9   0   -0.30    2.60
   1  -9   0   -1.00    3.10
   1  -9   0   -0.60    4.20
  -2   8   0 2396.66  133.29
  -2   8   0 2348.17  131.49
   2  -8   0 2329.37  133.59
  -3   7   0  419.86   31.90
  -3   7   0  450.85   32.70
   3  -7   0  409.86   31.90
   3  -7   0  440.76   31.90
  -4   6   0  110.19   14.50
  -4   6   0  142.99   16.00
   4  -6   0  112.69   15.00
   4  -6   0  141.09   16.20
  -5   5   0    1.30    4.60
  -5   5   0    9.90    6.00
   5  -5   0    5.50    5.50
   5  -5   0    8.10    5.90
  -6   4   0 3018.10  173.48
  -6   4   0 3064.49  174.78
   6  -4   0 3013.20  174.78
   6  -4   0 3058.89  175.28
  -7   3   0 2268.07  137.09
   7  -3   0 2302.17  137.39
  -8   2   0    2.30    5.10
  -8   2   0   -0.10    5.70
   8  -2   0    6.20    6.60
   8  -2   0    1.90    6.90
  -9   1   0 1228.38   82.69
  -9   1   0 1311.67   83.59
   9  -1   0 1215.38   82.39
   9  -1   0 1338.17   85.49
 -10   0   0   20.70    8.80
 -10   0   0    8.10    7.00
  10   0   0    9.60    7.40
  10   0   0   15.90    8.70
 -11  -1   0  417.16   37.40
 -11  -1   0  307.37   34.10
  11   1   0  321.67   34.40
  11   1   0  391.16   37.70
 -12  -2   0    2.30    6.10
 -12  -2   0   32.20   10.60
  12   2   0    5.30    6.20
  12   2   0   -0.60    6.30
 -13  -3   0  275.47   32.80
 -13  -3   0  226.98   29.90
  13   3   0  239.38   30.50
  13   3   0  286.87   34.80
 -14  -4   0   53.59   14.70
 -14  -4   0   31.90   12.80
  14   4   0   74.39   17.30
  14   4   0   18.30   10.60
 -15  -5   0   50.39   15.00
 -15  -5   0   27.40   13.30
  15   5   0   45.60   17.10
  15   5   0   58.59   15.50
 -16  -6   0   33.30   13.20
 -16  -6   0   16.90   10.00
  16   6   0   12.40    9.50
  16   6   0   18.70   11.50
 -17  -7   0   77.19   20.30
 -17  -7   0   79.99   21.40
  17   7   0   76.09   20.30
  17   7   0  144.69   26.60
 -18  -8   0   52.49   19.60
 -18  -8   0   46.40   18.50
  18   8   0    3.20   14.50
  -1  11   0   39.20    6.30
  -1  11   0   32.00    7.10
   1 -11   0   21.30    7.00
   1 -11   0   26.30    6.10
  -2  10   0   -1.10    3.60
  -2  10   0   10.70    5.50
   2 -10   0    5.50    6.20
   2 -10   0    9.20    5.50
  -3   9   0    1.70    3.80
  -3   9   0    7.70    5.60
   3  -9   0   -2.30    5.30
   3  -9   0    5.60    4.50
  -4   8   0 1884.11  111.29
  -4   8   0 1896.51  112.99
   4  -8   0 1912.21  111.89
   4  -8   0 1878.11  112.69
  -5   7   0  958.40   65.49
  -5   7   0  989.00   63.99
   5  -7   0 1025.10   65.49
   5  -7   0  936.31   64.39
  -6   6   0   27.20    8.90
   6  -6   0   18.00    8.40
  -7   5   0  181.68   27.00
  -7   5   0  236.08   23.60
   7  -5   0  223.68   24.50
   7  -5   0  216.48   26.20
  -8   4   0  726.23   55.99
  -8   4   0  702.73   53.99
   8  -4   0  731.53   55.29
   8  -4   0  809.32   56.99
  -9   3   0 1046.00   70.29
  -9   3   0  959.20   69.59
   9  -3   0 1021.70   69.79
   9  -3   0  990.30   71.19
 -10   2   0   77.59   16.20
 -10   2   0   59.39   14.00
  10  -2   0   71.59   15.90
  10  -2   0   68.69   16.10
 -11   1   0  436.96   39.50
 -11   1   0  389.76   39.80
  11  -1   0  389.96   39.50
  11  -1   0  407.96   41.60
 -12   0   0   85.69   17.10
 -12   0   0   72.19   16.00
  12   0   0   46.30   13.80
  12   0   0   56.79   14.60
 -13  -1   0  278.97   33.70
 -13  -1   0  348.57   37.80
  13   1   0  334.97   37.20
  13   1   0  295.17   33.70
 -14  -2   0   29.30   13.10
 -14  -2   0   35.60   12.30
  14   2   0   34.90   12.60
  14   2   0   14.70   12.50
 -15  -3   0  401.56   44.10
  15   3   0  432.76   45.10
  15   3   0  516.05   50.39
 -16  -4   0  280.47   35.30
 -16  -4   0  289.47   37.40
  16   4   0  257.37   35.20
  16   4   0  340.77   40.40
 -17  -5   0   15.40   11.10
 -17  -5   0   41.70   13.40
  17   5   0   36.30   14.90
  17   5   0   22.30   11.20
 -18  -6   0   15.90    9.40
 -18  -6   0   13.40   10.70
  18   6   0    1.30    9.80
  18   6   0   -1.40    6.40
  -1  13   0   24.30    5.20
  -1  13   0   38.70    5.40
   1 -13   0   23.00    5.00
   1 -13   0   18.10    5.50
  -2  12   0  586.14   39.90
  -2  12   0  618.84   43.00
   2 -12   0  649.14   44.60
   2 -12   0  550.34   41.00
  -3  11   0  350.86   30.50
  -3  11   0  360.06   28.40
   3 -11   0  337.57   31.50
   3 -11   0  324.17   29.10
  -4  10   0   -4.10    3.90
  -4  10   0   -3.20    6.00
   4 -10   0   -2.00    5.00
   4 -10   0    5.00    6.60
  -5   9   0    8.30    6.80
   5  -9   0   16.70    7.50
   5  -9   0   12.30    6.50
  -6   8   0  894.81   61.19
   6  -8   0  829.02   63.19
   6  -8   0  923.81   62.39
  -7   7   0 1172.48   78.69
  -7   7   0 1164.68   80.29
   7  -7   0 1268.27   81.99
   7  -7   0 1165.68   79.99
  -8   6   0   96.49   16.00
  -8   6   0   91.69   18.20
   8  -6   0   99.19   18.40
   8  -6   0   77.59   15.70
  -9   5   0   96.69   17.60
  -9   5   0  103.29   16.80
   9  -5   0  135.29   20.90
   9  -5   0  105.59   18.80
 -10   4   0  304.57   33.00
 -10   4   0  340.77   34.20
  10  -4   0  313.77   34.00
  10  -4   0  354.66   37.00
 -11   3   0 1471.05   98.39
 -11   3   0 1531.65  100.39
  11  -3   0 1630.24  101.49
  11  -3   0 1434.56  100.89
 -12   2   0   14.80    9.30
 -12   2   0   -0.70    6.70
  12  -2   0    2.20    8.60
  12  -2   0    6.10    8.20
 -13   1   0  405.76   39.60
 -13   1   0  318.27   37.30
  13  -1   0  356.16   40.10
  13  -1   0  329.57   38.20
 -15  -1   0  131.99   24.20
 -15  -1   0  101.19   20.00
  15   1   0  145.79   26.00
  15   1   0  119.99   22.50
 -16  -2   0   -0.40    6.40
 -16  -2   0    2.20    6.60
  16   2   0    3.00    8.80
  16   2   0    2.00    6.60
 -17  -3   0   48.00   15.10
 -17  -3   0   25.40   12.50
  17   3   0   42.70   14.80
  17   3   0   48.70   16.10
 -18  -4   0  130.69   26.00
 -18  -4   0  114.39   24.10
  18   4   0  233.18   33.40
  18   4   0  111.59   23.60
  -2  14   0    8.10    4.70
  -2  14   0    3.00    3.60
   2 -14   0    5.80    5.50
   2 -14   0    8.20    4.50
  -3  13   0    8.20    6.00
  -3  13   0    0.90    3.40
   3 -13   0    3.80    5.20
   3 -13   0   -1.10    5.70
  -4  12   0  301.77   31.90
  -4  12   0  314.37   28.10
   4 -12   0  293.87   32.60
   4 -12   0  323.67   31.50
  -5  11   0  564.14   42.60
  -6  10   0    6.30    6.70
  -6  10   0   13.60    7.50
   6 -10   0   14.10    9.20
   6 -10   0   -0.30    5.70
  -7   9   0    9.90    6.90
  -7   9   0   17.50    8.40
   7  -9   0   26.50   10.20
   7  -9   0   46.40   12.70
  -8   8   0  432.96   38.10
  -8   8   0  367.86   35.80
   8  -8   0  373.86   38.30
   8  -8   0  347.17   36.90
  -9   7   0 1440.26   93.19
  -9   7   0 1297.27   91.29
   9  -7   0 1320.07   93.49
   9  -7   0 1447.46   94.99
 -10   6   0   18.70   10.00
 -10   6   0   14.60    9.00
  10  -6   0   20.70    9.80
  10  -6   0   18.90    9.20
 -11   5   0  129.89   22.50
 -11   5   0  163.08   23.30
  11  -5   0  126.99   22.00
  11  -5   0  148.29   24.90
 -12   4   0   73.79   17.20
 -12   4   0   82.49   15.90
  12  -4   0   44.50   16.70
  12  -4   0   52.99   15.50
 -13   3   0  275.37   33.60
 -13   3   0  216.48   31.60
  13  -3   0  308.57   36.10
  13  -3   0  234.08   32.70
 -14   2   0   14.80    9.70
 -14   2   0    9.80    8.60
  14  -2   0   25.80   11.00
  14  -2   0   30.10   11.10
 -15   1   0   86.39   17.90
 -15   1   0   93.89   20.40
  15  -1   0  135.49   24.70
  15  -1   0   73.69   18.60
 -16   0   0  112.39   22.20
 -16   0   0  155.48   26.40
  16   0   0  113.69   23.20
  16   0   0  142.29   26.40
 -17  -1   0  136.89   25.30
 -17  -1   0  109.49   22.30
  17   1   0  192.68   32.90
  17   1   0  128.29   27.10
 -18  -2   0    7.60    9.70
 -18  -2   0   19.90   10.90
  18   2   0    6.60    9.20
  -3  15   0   47.70   10.30
   3 -15   0   50.29    9.80
   3 -15   0   39.10   10.50
  -4  14   0   -1.20    4.10
  -4  14   0    2.60    6.40
   4 -14   0    7.00    7.40
   4 -14   0   -1.70    5.50
  -5  13   0  146.09   18.80
  -5  13   0  133.39   21.40
   5 -13   0   74.49   20.00
   5 -13   0  143.59   22.00
  -6  12   0  347.17   32.10
  -6  12   0  318.77   35.50
   6 -12   0  346.67   33.90
   6 -12   0  261.87   35.30
  -7  11   0  629.44   49.10
  -7  11   0  627.24   52.59
   7 -11   0  567.44   53.49
   7 -11   0  604.94   50.69
  -8  10   0    7.10    7.80
  -8  10   0   -0.90    6.00
   8 -10   0    2.10    6.20
   8 -10   0    5.40    9.60
  -9   9   0    5.60    6.40
  -9   9   0   -2.20    5.60
   9  -9   0    2.90    7.50
   9  -9   0    1.90    7.50
 -10   8   0   28.60   11.40
 -10   8   0   72.59   14.90
  10  -8   0   59.29   16.30
  10  -8   0   60.49   16.00
 -11   7   0  830.02   65.29
 -11   7   0  879.91   66.29
  11  -7   0  880.11   68.29
  11  -7   0  804.62   66.69
 -12   6   0   20.50   10.70
 -12   6   0   20.00    9.70
  12  -6   0   31.50   12.90
  12  -6   0    7.00    8.40
 -13   5   0  137.09   22.10
 -13   5   0  131.09   29.40
  13  -5   0  126.19   27.20
  13  -5   0   71.19   18.80
 -14   4   0   36.50   12.80
 -14   4   0   43.80   14.00
  14  -4   0   17.60   12.20
  14  -4   0   27.70   12.50
 -15   3   0  419.26   48.20
 -15   3   0  466.25   47.00
  15  -3   0  580.94   52.79
  15  -3   0  545.75   49.70
 -16   2   0   -3.30    6.80
 -16   2   0   -2.80    6.50
  16  -2   0    1.70    6.80
  16  -2   0   -6.20    6.80
 -17   1   0  170.78   26.00
 -17   1   0  134.29   26.40
  17  -1   0  157.08   26.70
  17  -1   0  161.58   28.60
   4 -16   0   42.10   13.80
  -5  15   0  155.18   24.30
  -5  15   0  199.98   22.00
   5 -15   0  109.79   22.70
   5 -15   0  180.98   23.30
  -6  14   0   15.20    9.60
  -6  14   0   16.30    7.70
   6 -14   0    5.30    7.20
   6 -14   0    1.60    9.30
  -7  13   0    6.20    9.40
  -7  13   0   37.10   11.30
   7 -13   0   12.40    8.80
   7 -13   0   12.20   11.90
  -8  12   0   49.20   15.10
  -8  12   0   51.09   13.40
   8 -12   0   38.20   13.00
   8 -12   0   17.10   13.30
  -9  11   0  771.22   62.79
  -9  11   0  757.32   58.69
   9 -11   0  592.84   61.39
   9 -11   0  764.32   60.79
 -10  10   0    7.80    7.40
 -10  10   0   16.90   10.70
  10 -10   0    1.10    8.40
  10 -10   0    8.20    8.30
 -11   9   0    0.60    5.50
 -11   9   0    6.10    8.30
  11  -9   0   -1.90    8.60
  11  -9   0   -9.20    6.50
 -12   8   0    7.40    8.00
  12  -8   0    3.00    7.30
  12  -8   0   15.50    9.60
 -13   7   0  684.23   57.29
 -13   7   0  698.03   58.49
  13  -7   0  605.14   56.49
  13  -7   0  604.04   59.59
 -14   6   0   -2.40   25.70
 -14   6   0   -1.10    6.20
  14  -6   0   10.90    9.70
  14  -6   0    6.90    9.20
 -15   5   0   95.39   19.30
 -15   5   0   39.00   13.80
  15  -5   0   71.69   18.00
  15  -5   0   43.40   15.50
 -16   4   0  312.47   39.70
 -16   4   0  325.57   36.80
  16  -4   0  300.97   40.10
  16  -4   0  263.57   35.60
 -17   3   0   41.60   14.70
 -17   3   0   39.60   14.00
  17  -3   0   35.60   15.20
  17  -3   0   58.29   16.20
  -7  15   0  132.09   25.90
  -7  15   0  146.59   21.00
   7 -15   0   90.69   20.30
   7 -15   0  139.09   26.80
  -8  14   0   10.30   10.30
  -8  14   0    5.50    6.70
   8 -14   0   -6.20    8.20
   8 -14   0   -6.60    6.80
  -9  13   0   93.99   18.30
  -9  13   0  113.89   22.40
   9 -13   0   43.60   17.40
   9 -13   0   75.69   20.10
 -10  12   0   30.40   12.50
  10 -12   0   50.39   16.10
  10 -12   0   27.70   14.70
 -11  11   0  570.84   50.39
 -11  11   0  536.45   52.89
  11 -11   0  499.05   55.79
  11 -11   0  573.94   51.89
 -12  10   0   -5.10    7.00
 -12  10   0   -1.30    5.80
  12 -10   0   10.50    8.80
  12 -10   0    3.50    9.10
 -13   9   0   -4.50    7.10
 -13   9   0    6.20    6.20
  13  -9   0   -0.50    7.00
  13  -9   0    1.90    9.50
 -14   8   0   30.80   13.20
 -14   8   0   27.90   11.70
  14  -8   0   34.30   13.00
  14  -8   0   53.79   16.80
 -15   7   0  150.38   26.40
 -15   7   0  102.59   23.30
  15  -7   0  166.38   28.00
  15  -7   0  216.98   31.80
 -16   6   0   12.20   10.60
 -16   6   0   27.10   12.20
  16  -6   0   16.50   11.10
  16  -6   0   14.00   28.60
  -9  15   0  150.88   28.90
   9 -15   0   58.19   21.90
 -10  14   0   -2.50    8.50
 -10  14   0   -3.80    5.30
  10 -14   0   -0.30    7.70
  10 -14   0   -1.30    8.40
 -11  13   0   -7.00    8.10
 -11  13   0   12.80    9.20
  11 -13   0   16.80   10.00
  11 -13   0   16.00   12.30
 -12  12   0    7.30    8.70
 -12  12   0   -8.10    5.90
  12 -12   0   -2.30    8.20
  12 -12   0   -3.80    7.80
 -13  11   0  175.98   29.10
 -13  11   0  307.17   38.00
  13 -11   0  170.68   31.20
  13 -11   0  250.87   33.90
 -14  10   0   -5.50    6.70
 -14  10   0   -0.80    7.00
  14 -10   0   -9.40    8.50
  14 -10   0    0.20    6.50
 -15   9   0    1.70    7.50
 -15   9   0    5.80    9.40
  15  -9   0   -0.50    8.10
  15  -9   0   -2.60    9.10
  11 -15   0   17.30   18.30
  11 -15   0  -11.10   15.70
 -12  14   0   -5.90    8.20
 -12  14   0   18.60   10.50
  12 -14   0   -3.90   10.50
  12 -14   0    8.10    8.40
 -13  13   0   24.30   12.20
 -13  13   0   29.70   13.70
  13 -13   0    4.70    8.00
  13 -13   0   17.00   12.40
 -14  12   0    9.30   10.30
  14 -12   0   -3.30    7.50
  13 -13   1    0.30    9.60
  13 -13   1    2.20    9.70
 -13  13  -1   -3.30    9.90
 -13  13  -1   16.50    9.60
  12 -14   1   15.60   14.10
  12 -14   1   -0.90   10.30
 -12  14  -1    8.20   12.20
 -12  14  -1    6.50    7.90
  11 -15   1  -10.50   19.70
  11 -15   1   72.99   23.80
  15  -9   1   10.40   10.50
 -15   9  -1    2.60    8.20
 -15   9  -1   14.80   10.10
  14 -10   1   61.09   16.70
  14 -10   1   19.10   14.80
 -14  10  -1   50.89   15.10
 -14  10  -1   45.60   15.00
  13 -11   1  145.49   28.30
  13 -11   1  146.99   26.30
 -13  11  -1  143.89   24.80
 -13  11  -1  169.08   28.50
  12 -12   1   15.60   10.10
  12 -12   1   10.60   10.90
 -12  12  -1    7.30    8.50
 -12  12  -1    0.80    9.50
  11 -13   1    9.90    9.80
  11 -13   1   18.30   10.60
 -11  13  -1    4.60    8.90
 -11  13  -1    9.20    7.50
  10 -14   1   19.30   12.40
  10 -14   1   19.90   12.10
 -10  14  -1   11.10    9.00
 -10  14  -1   15.80   12.20
  -9  15  -1   66.49   16.00
  16  -6   1   27.80   12.30
  16  -6   1   27.50   13.20
 -16   6  -1   45.80   15.60
 -16   6  -1   -3.00   12.40
  15  -7   1   83.09   21.50
  15  -7   1   80.09   19.40
 -15   7  -1   81.39   19.90
 -15   7  -1   36.10   14.20
  14  -8   1   51.89   16.30
  14  -8   1   94.29   21.10
 -14   8  -1   43.90   15.60
  13  -9   1    8.00    7.60
 -13   9  -1    5.30    8.80
 -13   9  -1   24.00   10.30
  12 -10   1    0.20    9.40
  12 -10   1    1.00    6.00
 -12  10  -1   -2.80    6.30
 -12  10  -1    0.80    5.60
  11 -11   1  196.78   32.10
  11 -11   1  203.98   29.80
 -11  11  -1  198.98   28.20
 -11  11  -1  248.48   33.40
   9 -13   1   30.70   15.30
   9 -13   1   37.30   12.80
  -9  13  -1   55.89   13.70
  -9  13  -1   38.80   14.90
   8 -14   1   45.90   16.90
   8 -14   1   35.60   13.30
  -8  14  -1   65.39   15.00
  -8  14  -1   31.20   14.70
   7 -15   1   96.89   22.50
   7 -15   1   94.79   21.40
  -7  15  -1  134.19   21.20
  -7  15  -1   97.29   21.50
   6 -16   1    9.40    8.40
   6 -16   1   23.80   12.90
  17  -3   1   68.19   18.40
  17  -3   1  102.29   22.40
 -17   3  -1   66.79   18.00
 -17   3  -1   52.19   16.20
  16  -4   1   71.49   18.40
  16  -4   1   44.40   15.10
 -16   4  -1   45.10   14.60
 -16   4  -1   29.00   14.00
  15  -5   1    1.30    9.70
  15  -5   1   10.70   10.30
 -15   5  -1    0.20    8.50
 -15   5  -1    6.50    8.30
  14  -6   1   13.50   10.40
  14  -6   1   -3.90    7.60
 -14   6  -1   -0.70    6.90
 -14   6  -1   -0.10    7.10
  13  -7   1  227.68   31.70
  13  -7   1  268.67   35.60
 -13   7  -1  189.88   30.80
 -13   7  -1  300.67   35.60
  12  -8   1   69.29   18.20
  12  -8   1   81.09   17.40
 -12   8  -1   61.19   17.10
  11  -9   1   56.69   17.70
 -11   9  -1   86.69   18.70
  10 -10   1  125.79   24.50
  10 -10   1  162.38   25.00
 -10  10  -1  139.69   22.70
 -10  10  -1  126.99   23.10
   9 -11   1  222.68   32.80
   9 -11   1  214.48   29.40
  -9  11  -1  256.77   32.40
  -9  11  -1  209.68   27.90
   8 -12   1   -1.20    8.90
   8 -12   1   12.30    9.70
  -8  12  -1   -5.00    5.40
  -8  12  -1   -0.70    6.10
   7 -13   1   14.40   10.60
   7 -13   1    7.00    8.40
  -7  13  -1   -0.30   15.50
  -7  13  -1   14.50    9.10
   6 -14   1  165.48   25.10
   6 -14   1  163.18   29.50
  -6  14  -1  195.38   24.30
  -6  14  -1  149.29   26.50
   5 -15   1   44.90   15.80
   5 -15   1   68.99   14.00
  -5  15  -1   52.89   14.80
  -5  15  -1   64.19   12.50
   4 -16   1   27.40   11.10
   4 -16   1   26.10    9.80
  17  -1   1   39.50   14.20
  17  -1   1   37.10   14.50
 -17   1  -1   31.40   14.40
 -17   1  -1   15.90   12.30
  16  -2   1   -0.10    7.00
  16  -2   1   -6.20    5.60
 -16   2  -1   13.60    9.70
 -16   2  -1   14.60   10.20
  15  -3   1  127.99   24.70
  15  -3   1  115.49   24.00
 -15   3  -1   89.89   20.80
 -15   3  -1  129.39   23.70
  14  -4   1    6.90    9.80
  14  -4   1    0.90    8.70
 -14   4  -1   26.70   12.10
 -14   4  -1   21.50   10.20
  13  -5   1   90.89   19.90
  13  -5   1  128.99   23.10
 -13   5  -1   92.19   19.80
 -13   5  -1   79.49   18.20
  12  -6   1   35.20   14.10
  12  -6   1   27.10   12.60
 -12   6  -1   43.00   13.60
 -12   6  -1   50.29   14.60
  11  -7   1  231.18   31.20
  11  -7   1  216.88   30.10
 -11   7  -1  215.38   28.50
 -11   7  -1  258.67   30.60
  10  -8   1    6.50    9.00
  10  -8   1    4.00    6.50
 -10   8  -1    6.40    6.40
 -10   8  -1   10.20    9.30
   9  -9   1   35.50   12.40
  -9   9  -1   29.30   11.70
  -9   9  -1   31.90   11.10
   8 -10   1  119.09   19.70
   8 -10   1   58.59   17.00
  -8  10  -1   90.59   19.70
  -8  10  -1  105.59   18.00
   7 -11   1  189.58   28.00
   7 -11   1  176.08   28.40
  -7  11  -1  246.28   27.40
  -7  11  -1  216.78   28.80
   6 -12   1   37.40   14.10
   6 -12   1   43.60   11.50
  -6  12  -1   50.19   14.70
  -6  12  -1   35.70   10.30
   5 -13   1   84.99   19.10
   5 -13   1   65.49   14.80
  -5  13  -1   89.09   18.60
  -5  13  -1  102.09   16.20
   3 -15   1   71.39   14.90
  -3  15  -1   41.10   11.40
  -3  15  -1   50.19    9.60
  18   2   1   28.40   14.10
 -18  -2  -1   11.60   10.00
 -18  -2  -1    1.10    9.30
  17   1   1   42.80   15.30
  17   1   1   12.00   10.80
 -17  -1  -1   41.10   14.10
 -17  -1  -1   26.20   13.90
  16   0   1   -3.50    6.60
  16   0   1    1.80    7.60
 -16   0  -1   -1.00    6.00
 -16   0  -1   -1.60    6.40
  15  -1   1   98.19   20.50
  15  -1   1   90.09   20.60
 -15   1  -1   86.09   20.30
 -15   1  -1  124.89   21.60
  14  -2   1    3.70    8.40
  14  -2   1   13.00   10.00
 -14   2  -1   -4.20    6.70
 -14   2  -1    7.90    8.60
  13  -3   1  121.59   31.90
  13  -3   1  227.78   31.60
 -13   3  -1  215.58   29.70
  12  -4   1   39.30   13.50
  12  -4   1   28.90   12.10
 -12   4  -1   33.90   12.10
 -12   4  -1   39.00   12.90
  11  -5   1   71.39   18.30
  11  -5   1   89.69   19.90
 -11   5  -1   89.99   18.90
 -11   5  -1  101.59   19.70
  10  -6   1    9.40    8.50
  10  -6   1   26.10   11.50
 -10   6  -1    6.70    6.80
 -10   6  -1   -1.90    7.10
   9  -7   1  454.05   43.10
   9  -7   1  446.56   45.40
  -9   7  -1  496.25   43.60
  -9   7  -1  534.45   45.30
   8  -8   1    9.40    8.80
   8  -8   1    7.70    6.60
  -8   8  -1   -4.50    5.80
  -8   8  -1   11.40    8.30
   7  -9   1  264.77   30.10
   7  -9   1  274.47   31.10
  -7   9  -1  260.07   28.50
  -7   9  -1  226.98   28.20
   6 -10   1  243.08   30.50
   6 -10   1  308.97   32.00
  -6  10  -1  281.37   29.10
  -6  10  -1  337.27   33.30
   5 -11   1  147.79   19.90
   5 -11   1  118.69   20.80
  -5  11  -1  152.98   22.00
  -5  11  -1  176.58   20.10
  -4  12  -1  203.08   26.30
   3 -13   1    5.30    5.40
   3 -13   1    5.30    7.10
  -3  13  -1    0.00    5.60
  -3  13  -1    0.80    4.30
   2 -14   1  408.76   37.80
   2 -14   1  414.86   33.60
  -2  14  -1  465.45   36.80
  -2  14  -1  446.46   32.40
  18   4   1    3.80    9.30
  18   4   1   22.10   10.00
 -18  -4  -1   -0.30    7.50
 -18  -4  -1   16.60   10.70
  17   3   1   97.29   21.80
  17   3   1   41.00   15.00
 -17  -3  -1   69.39   18.30
 -17  -3  -1   52.49   16.20
  16   2   1    2.60    7.80
  16   2   1    7.70    8.00
 -16  -2  -1    7.30    8.00
 -16  -2  -1    1.30    6.40
  15   1   1   93.99   19.10
  15   1   1   87.19   21.70
 -15  -1  -1   85.49   21.20
 -15  -1  -1  108.79   19.30
  13  -1   1   38.90   12.60
  13  -1   1   71.89   17.40
 -13   1  -1   60.69   17.00
 -13   1  -1   27.60   11.70
  12  -2   1   -9.00    5.20
  12  -2   1    8.10    8.60
 -12   2  -1   16.40    8.80
 -12   2  -1   12.40    8.00
  11  -3   1  301.27   34.90
  11  -3   1  297.67   34.30
 -11   3  -1  324.47   34.60
 -11   3  -1  395.86   35.70
  10  -4   1   16.70    9.60
  10  -4   1   38.10   12.00
 -10   4  -1   27.40    9.90
 -10   4  -1   29.50   11.10
   9  -5   1  387.06   37.80
   9  -5   1  375.66   38.10
  -9   5  -1  483.05   41.10
  -9   5  -1  391.26   37.50
   8  -6   1  124.79   20.40
   8  -6   1  145.09   20.80
  -8   6  -1  141.69   20.50
  -8   6  -1  145.29   20.80
   7  -7   1  130.89   20.80
   7  -7   1  207.88   23.60
  -7   7  -1  212.28   24.30
  -7   7  -1  179.88   22.50
   6  -8   1   41.90   11.20
   6  -8   1   30.80    9.70
  -6   8  -1   40.90   10.60
  -6   8  -1   34.50   10.10
   4 -10   1  405.26   33.80
   4 -10   1  440.66   36.70
  -4  10  -1  429.26   33.80
  -4  10  -1  352.46   34.70
   3 -11   1   43.20    9.60
   3 -11   1   78.99   14.40
  -3  11  -1   55.49   12.80
  -3  11  -1   40.90    9.40
   2 -12   1  161.98   20.20
   2 -12   1  161.58   18.20
  -2  12  -1  145.19   16.40
  -2  12  -1  178.68   20.20
   1 -13   1    6.90    6.10
   1 -13   1   13.70    5.10
  -1  13  -1   11.40    4.20
  -1  13  -1    7.80    4.80
  18   6   1   11.70    9.90
  18   6   1    0.20   10.20
 -18  -6  -1   -2.90    8.30
 -18  -6  -1    2.40    8.60
  17   5   1   26.00   12.80
  17   5   1   17.40   11.70
 -17  -5  -1   19.40   10.00
 -17  -5  -1   35.40   13.80
  16   4   1   59.69   17.40
  16   4   1   40.00   14.20
 -16  -4  -1   59.19   17.00
 -16  -4  -1   44.60   14.80
  15   3   1  105.49   21.10
  15   3   1  105.49   21.90
 -15  -3  -1  148.99   23.40
 -15  -3  -1   90.79   20.60
  14   2   1   34.60   14.40
 -14  -2  -1    2.60    6.70
 -14  -2  -1   19.10   11.00
  13   1   1   52.49   15.90
  13   1   1   43.80   13.70
 -13  -1  -1   36.80   12.60
 -13  -1  -1   55.49   13.40
  12   0   1    0.40    7.90
  12   0   1   -7.00    5.90
 -12   0  -1   -1.50    4.50
 -12   0  -1   12.20    7.70
  11  -1   1  304.67   34.70
  11  -1   1  276.07   32.80
 -11   1  -1  390.06   36.40
 -11   1  -1  340.87   34.30
  10  -2   1    6.40    7.20
  10  -2   1   23.40   10.50
 -10   2  -1   10.60    7.90
 -10   2  -1   23.90    8.70
   9  -3   1  537.95   46.90
   9  -3   1  587.14   46.70
  -9   3  -1  586.74   45.80
  -9   3  -1  556.24   45.30
   8  -4   1   13.10    7.70
   8  -4   1   23.40    8.90
  -8   4  -1   15.70    8.50
  -8   4  -1   20.00    8.00
   7  -5   1  226.18   24.60
   7  -5   1  174.78   22.50
  -7   5  -1  186.38   23.40
  -7   5  -1  186.78   23.40
   5  -7   1  338.97   29.80
   5  -7   1  330.07   29.50
  -5   7  -1  333.37   28.80
  -5   7  -1  334.97   29.60
   4  -8   1  270.67   26.10
   4  -8   1  274.67   26.30
  -4   8  -1  275.27   25.20
  -4   8  -1  289.17   27.00
   3  -9   1   95.79   13.70
   3  -9   1  103.19   14.30
  -3   9  -1   78.19   12.10
  -3   9  -1   80.39   13.30
   2 -10   1  499.05   37.10
   2 -10   1  468.55   36.20
  -2  10  -1  502.85   36.90
  -2  10  -1  512.25   35.20
   1 -11   1    6.30    5.00
   1 -11   1    9.80    4.70
  -1  11  -1    0.90    3.40
  -1  11  -1   -1.30    4.80
   0 -12   1  436.06   30.40
   0 -12   1  446.66   33.00
   0  12  -1  466.65   31.70
   0  12  -1  447.66   29.40
 -18  -8  -1   -7.60   12.50
 -18  -8  -1   38.70   16.60
  17   7   1  129.09   26.60
  17   7   1  130.19   26.30
 -17  -7  -1  110.49   23.00
 -17  -7  -1  -10.70   17.30
  16   6   1    8.20   11.10
  16   6   1   40.70   14.60
 -16  -6  -1   20.30   11.90
 -16  -6  -1   -3.30    9.00
  15   5   1    8.30    9.30
 -15  -5  -1   28.70   11.70
 -15  -5  -1    1.40    8.10
  14   4   1   13.40    8.90
  14   4   1   16.00   10.60
 -14  -4  -1   12.10   10.10
 -14  -4  -1   18.90    9.60
  13   3   1  218.08   29.60
  13   3   1  201.78   27.70
 -13  -3  -1  212.78   27.20
 -13  -3  -1  215.28   29.40
  12   2   1   11.70    9.00
  12   2   1    7.00    7.50
 -12  -2  -1   14.50    8.20
 -12  -2  -1   25.00   10.00
  11   1   1  313.17   35.30
  11   1   1  326.47   33.60
 -11  -1  -1  327.07   33.40
 -11  -1  -1  331.47   34.30
  10   0   1   -7.00    5.10
  10   0   1   -5.00    5.80
 -10   0  -1    0.80    5.10
 -10   0  -1   -4.30    4.60
   9  -1   1  404.06   38.10
   9  -1   1  406.56   36.70
  -9   1  -1  385.96   38.00
  -9   1  -1  435.26   36.10
   8  -2   1  124.99   18.20
   8  -2   1  102.69   16.60
  -8   2  -1  111.09   17.30
  -8   2  -1  116.99   17.00
   6  -4   1  119.99   17.20
   6  -4   1  169.78   19.50
  -6   4  -1  129.09   17.00
  -6   4  -1  167.38   19.20
   5  -5   1  212.88   24.60
   5  -5   1  295.17   25.80
  -5   5  -1  297.57   25.30
  -5   5  -1  270.37   25.20
   4  -6   1  333.37   29.50
   4  -6   1  376.56   29.90
  -4   6  -1  370.36   29.00
  -4   6  -1  393.96   30.20
   3  -7   1  134.49   16.10
   3  -7   1  134.99   15.30
   2  -8   1  399.66   29.40
   2  -8   1  375.46   29.70
  -2   8  -1  374.36   28.70
  -2   8  -1  393.26   29.20
   1  -9   1   10.10    4.80
   1  -9   1   18.70    5.80
  -1   9  -1   22.40    5.60
  -1   9  -1    8.80    4.80
   0 -10   1  423.26   28.90
   0 -10   1  447.56   29.70
   0  10  -1  404.56   28.40
   0  10  -1  403.06   29.30
  -1 -11   1   11.20    3.90
  -1 -11   1    9.80    3.80
   1  11  -1   10.90    4.00
   1  11  -1    6.60    2.70
 -17  -9  -1   10.30   10.30
 -17  -9  -1  -14.70   10.30
  16   8   1   81.09   20.10
  16   8   1   66.69   18.70
 -16  -8  -1   79.49   19.60
 -16  -8  -1   -9.30   15.20
  14   6   1   -6.30    6.90
  14   6   1   -3.80    7.80
 -14  -6  -1   -4.60    6.70
 -14  -6  -1   -4.00    5.40
  13   5   1  132.69   24.10
  13   5   1   83.49   18.30
 -13  -5  -1  102.29   19.60
 -13  -5  -1  100.29   19.60
  12   4   1   25.70   10.40
  12   4   1   46.30   13.70
 -12  -4  -1   15.80   10.20
  11   3   1  228.68   29.60
 -11  -3  -1  246.58   29.50
 -11  -3  -1  279.07   30.10
  10   2   1   10.90    9.20
  10   2   1   15.30    8.30
 -10  -2  -1   21.80    8.60
 -10  -2  -1   25.20   10.20
   9   1   1  380.76   35.10
   9   1   1  388.66   33.20
  -9  -1  -1  338.37   32.80
  -9  -1  -1  368.86   34.40
   7  -1   1  748.43   52.49
   7  -1   1  746.13   52.29
  -7   1  -1  710.93   50.89
  -7   1  -1  694.53   51.79
   6  -2   1    3.80    5.50
   6  -2   1    6.50    5.80
  -6   2  -1    6.70    6.40
  -6   2  -1    2.30    5.40
   5  -3   1  167.38   18.60
   5  -3   1  186.68   19.70
  -5   3  -1  161.48   17.70
  -5   3  -1  164.38   18.60
   4  -4   1   -6.70    3.50
   4  -4   1    1.20    4.50
  -4   4  -1    8.80    5.70
  -4   4  -1    4.30    5.00
   3  -5   1   32.00    7.70
   3  -5   1   21.20    6.70
  -3   5  -1    6.90    4.90
  -3   5  -1   14.60    5.80
   2  -6   1  480.45   33.00
   2  -6   1  499.95   33.60
  -2   6  -1  487.25   32.90
  -2   6  -1  474.25   33.30
   1  -7   1   86.99   10.80
   1  -7   1   80.59   10.10
  -1   7  -1   90.89   11.20
  -1   7  -1   94.39   10.30
   0  -8   1  379.46   27.30
   0   8  -1  404.36   26.60
   0   8  -1  396.26   27.10
  -1  -9   1   12.90    4.10
  -1  -9   1   12.30    4.30
   1   9  -1   16.50    4.30
   1   9  -1   21.30    4.90
  -2 -10   1  487.75   30.30
  -2 -10   1  478.55   29.80
   2  10  -1  486.45   29.80
   2  10  -1  478.85   29.60
  15   9   1    5.80    9.20
  15   9   1   16.40   11.80
 -15  -9  -1    9.60    9.40
 -15  -9  -1   -1.70    9.50
  14   8   1   51.39   15.30
  14   8   1   42.80   16.00
 -14  -8  -1   32.10   13.20
 -14  -8  -1   63.59   18.70
  13   7   1  268.87   34.50
  13   7   1  319.27   36.20
 -13  -7  -1  271.17   32.90
 -13  -7  -1  237.18   32.20
  12   6   1   38.90   13.20
  12   6   1   79.99   16.20
 -12  -6  -1   24.90   10.60
 -12  -6  -1   39.50   12.30
  11   5   1   63.09   14.60
  11   5   1   80.69   16.10
 -11  -5  -1   52.79   13.70
 -11  -5  -1   75.09   15.40
  10   4   1   21.20   10.30
  10   4   1   30.10   10.80
 -10  -4  -1   47.20   12.40
 -10  -4  -1   27.20   10.20
   9   3   1  573.74   46.80
  -9  -3  -1  647.74   48.40
  -9  -3  -1  640.04   48.20
   8   2   1  132.19   18.50
   8   2   1   88.39   15.80
  -8  -2  -1  100.99   15.70
  -8  -2  -1   91.49   15.10
   7   1   1  739.03   53.49
   7   1   1  813.22   55.29
  -7  -1  -1  783.22   54.79
  -7  -1  -1  805.42   53.79
   6   0   1    4.10    5.20
   6   0   1   -6.70    4.90
  -6   0  -1    1.40    5.30
  -6   0  -1   -0.40    4.70
   5  -1   1  366.26   28.90
   5  -1   1  394.56   29.50
  -5   1  -1  374.76   29.00
  -5   1  -1  353.26   28.70
   4  -2   1  194.08   19.10
   4  -2   1  210.88   19.30
  -4   2  -1  214.68   19.00
  -4   2  -1  210.08   19.10
   3  -3   1  105.89   12.90
   3  -3   1  115.59   13.10
  -3   3  -1  118.59   12.90
  -3   3  -1   96.29   12.00
   2  -4   1  448.26   29.30
   2  -4   1  436.76   29.20
  -2   4  -1  412.26   29.20
  -2   4  -1  433.86   29.30
   1  -5   1   23.30    5.60
   1  -5   1   13.90    4.70
  -1   5  -1   24.20    5.80
  -1   5  -1    7.60    3.80
   0  -6   1  928.71   53.89
   0  -6   1  913.61   53.69
   0   6  -1  923.61   53.19
   0   6  -1  910.91   53.49
  -1  -7   1  106.49    9.90
  -1  -7   1  103.79   10.30
   1   7  -1  129.69   11.80
   1   7  -1  102.29    9.90
  -2  -8   1  408.26   26.20
  -2  -8   1  425.36   28.00
   2   8  -1  407.66   26.70
   2   8  -1  419.56   26.60
  -3  -9   1   82.89    8.50
  -3  -9   1   94.29    9.60
   3   9  -1   80.59    8.80
   3   9  -1   77.59    8.20
  -4 -10   1  413.16   27.00
  -4 -10   1  386.16   25.10
   4  10  -1  385.76   26.50
   4  10  -1  386.06   25.60
  -5 -11   1  164.18   13.30
  -5 -11   1  147.39   11.90
   5  11  -1  137.09   12.80
   5  11  -1  160.58   12.10
   6  12  -1   36.60    4.30
  14  10   1   33.10   14.50
  14  10   1   28.60   13.40
 -14 -10  -1   25.60   14.60
 -14 -10  -1   12.50   12.10
  13   9   1    6.50    8.00
  13   9   1   15.50    8.70
 -13  -9  -1   -1.60    7.30
 -13  -9  -1   11.70   10.30
  12   8   1   46.80   14.10
  12   8   1   70.79   17.20
 -12  -8  -1   63.39   15.90
 -12  -8  -1   87.69   17.70
  11   7   1  191.78   26.10
  11   7   1  211.88   28.50
 -11  -7  -1  204.08   26.10
 -11  -7  -1  182.38   24.20
  10   6   1    6.50    6.60
  10   6   1    9.70    7.40
 -10  -6  -1    5.90    5.80
 -10  -6  -1    8.30    6.30
   8   4   1   27.90    8.90
   8   4   1   18.80    8.10
  -8  -4  -1    5.40    6.90
  -8  -4  -1   28.00    8.70
   7   3   1  524.65   38.80
   7   3   1  450.35   35.90
  -7  -3  -1  465.25   36.50
  -7  -3  -1  459.55   36.40
   6   2   1   17.10    7.70
   6   2   1   -0.10    5.30
  -6  -2  -1    0.20    5.60
  -6  -2  -1   -5.90    4.50
   5   1   1  415.26   30.20
   5   1   1  402.36   30.40
  -5  -1  -1  366.16   29.10
  -5  -1  -1  394.26   30.30
   4   0   1    0.20    4.20
   4   0   1    4.00    4.70
  -4   0  -1   -2.80    4.50
  -4   0  -1    3.10    4.10
   3  -1   1  405.16   27.70
   3  -1   1  393.26   27.50
  -3   1  -1  387.36   27.40
  -3   1  -1  419.96   28.10
   2  -2   1   33.20    6.20
   2  -2   1   32.50    6.20
  -2   2  -1   23.30    5.40
  -2   2  -1   22.50    5.40
   1  -3   1  150.18   12.30
   1  -3   1  156.88   12.40
  -1   3  -1  153.98   12.20
  -1   3  -1  127.59   11.90
   0  -4   1  187.28   14.40
   0  -4   1  195.68   14.80
   0   4  -1  219.68   14.90
   0   4  -1  218.58   14.60
  -1  -5   1    7.40   10.10
  -1  -5   1   17.30    4.10
   1   5  -1   15.70    4.00
   1   5  -1   15.50    3.90
  -2  -6   1  478.55   28.60
  -2  -6   1  467.15   29.40
   2   6  -1  416.96   29.60
   2   6  -1  479.25   29.10
  -3  -7   1  110.39   11.90
  -3  -7   1  129.39   11.30
   3   7  -1  120.49   11.50
   3   7  -1  120.99   11.30
  -4  -8   1  273.07   21.50
  -4  -8   1  273.17   19.90
   4   8  -1  258.67   20.30
   4   8  -1  275.17   20.30
  -5  -9   1   22.20    6.30
  -5  -9   1   15.10    4.70
   5   9  -1   19.80    5.90
   5   9  -1   15.80    5.20
  -6 -10   1  305.37   23.90
  -6 -10   1  299.37   25.80
   6  10  -1  330.37   24.50
   6  10  -1  333.97   26.40
  -7 -11   1  213.08   21.40
  -7 -11   1  208.58   18.80
   7  11  -1  210.28   20.70
   7  11  -1  222.18   18.90
  -8 -12   1    0.40    4.30
  -8 -12   1    5.30    4.10
   8  12  -1    3.70    4.20
   8  12  -1    3.30    4.50
  -9 -13   1   41.40    7.70
  -9 -13   1   27.60    7.40
   9  13  -1   33.80    7.50
   9  13  -1   40.90    7.30
  13  11   1  142.39   24.40
  13  11   1  106.49   23.60
 -13 -11  -1  152.88   24.70
 -13 -11  -1   68.29   21.00
  12  10   1   -2.30    6.40
  12  10   1    3.40    7.10
 -12 -10  -1   -2.50    6.60
 -12 -10  -1    2.90    7.50
  11   9   1   71.49   18.30
  11   9   1  130.99   21.70
 -11  -9  -1  140.89   20.80
 -11  -9  -1  116.59   20.60
  10   8   1    2.30    6.70
   9   7   1  475.25   41.70
   9   7   1  457.95   39.50
  -9  -7  -1  523.15   40.50
  -9  -7  -1  483.05   39.70
   8   6   1  117.89   17.60
   8   6   1  152.48   19.40
  -8  -6  -1  208.58   21.70
  -8  -6  -1  128.99   17.90
   7   5   1  220.18   21.50
   7   5   1  212.48   22.10
  -7  -5  -1  154.98   19.70
  -7  -5  -1  249.97   22.00
   6   4   1  184.08   18.20
   6   4   1  142.59   17.30
  -6  -4  -1  170.68   18.00
  -6  -4  -1  187.08   18.10
   5   3   1  198.08   17.80
   5   3   1  201.88   19.10
  -5  -3  -1  180.08   17.50
  -5  -3  -1  195.18   18.00
   4   2   1  201.38   17.60
   4   2   1  213.18   18.00
  -4  -2  -1  201.18   17.10
  -4  -2  -1  205.08   18.00
   3   1   1  453.15   29.40
   3   1   1  428.56   29.50
  -3  -1  -1  448.56   29.10
  -3  -1  -1  451.75   29.40
   2   0   1   -1.50    2.70
   2   0   1    1.30    3.10
  -2   0  -1    2.10    3.90
  -2   0  -1   -2.00    2.90
   1  -1   1    8.30    2.90
   1  -1   1   10.30    2.80
  -1   1  -1   12.10    3.10
  -1   1  -1   12.40    3.10
   0  -2   1  163.98   11.20
   0  -2   1  149.79   10.80
   0   2  -1  150.68   10.70
   0   2  -1  154.08   10.80
  -1  -3   1  135.39   10.30
  -1  -3   1  135.79   10.80
   1   3  -1  139.69   10.40
   1   3  -1  138.99   10.80
  -2  -4   1  507.55   30.50
  -2  -4   1  447.56   28.90
   2   4  -1  476.45   29.30
   2   4  -1  453.25   29.40
  -3  -5   1   16.10    4.40
  -3  -5   1   14.40    4.90
   3   5  -1   14.70    4.50
   3   5  -1   15.20    6.70
  -4  -6   1  363.16   25.80
  -4  -6   1  348.57   26.20
   4   6  -1  374.76   26.00
   4   6  -1  378.76   26.60
  -5  -7   1  318.37   26.20
  -5  -7   1  306.37   24.90
   5   7  -1  342.57   25.10
   5   7  -1  345.97   26.40
  -6  -8   1   29.20    7.90
  -6  -8   1   36.70    7.90
   6   8  -1   43.80    8.80
   6   8  -1   38.10    8.10
  -7  -9   1  273.07   24.00
  -7  -9   1  272.17   25.90
   7   9  -1  267.87   24.40
   7   9  -1  249.88   24.50
  -8 -10   1  119.39   15.60
  -8 -10   1  127.59   17.90
   8  10  -1  103.79   14.60
   8  10  -1   92.79   15.20
  -9 -11   1  224.18   23.60
  -9 -11   1  249.97   27.00
   9  11  -1  200.08   24.30
   9  11  -1  261.37   24.30
 -10 -12   1   20.70    8.30
 -10 -12   1   23.70    7.90
  10  12  -1   20.10    7.30
  10  12  -1   28.80    9.20
  11  11   1  222.28   25.40
 -11 -11  -1  181.28   24.90
 -11 -11  -1  184.88   25.60
  10  10   1   97.49   16.70
  10  10   1  100.19   17.30
 -10 -10  -1  105.09   17.70
 -10 -10  -1  169.08   20.60
   9   9   1   39.50   10.50
   9   9   1   21.70    8.80
  -9  -9  -1   38.80   10.10
  -9  -9  -1   32.70   10.40
   8   8   1    1.70    5.40
   8   8   1   19.60    7.90
  -8  -8  -1   13.40    6.80
  -8  -8  -1    5.80    4.90
   7   7   1  171.88   19.00
   7   7   1  163.28   18.70
  -7  -7  -1  170.48   18.40
  -7  -7  -1  200.28   19.00
   6   6   1  212.18   20.80
   6   6   1  232.68   20.30
  -6  -6  -1  211.28   21.10
  -6  -6  -1  223.78   19.90
  -5  -5  -1  298.57   22.80
  -5  -5  -1  288.97   23.00
   4   4   1    4.30    3.80
   4   4   1    7.60    4.20
  -4  -4  -1   13.20    4.90
  -4  -4  -1   12.90    8.00
   3   3   1  118.79   11.10
   3   3   1  112.59   10.80
  -3  -3  -1  121.89   11.20
  -3  -3  -1  123.09   11.00
   2   2   1   28.10    4.40
   2   2   1   33.40    4.60
  -2  -2  -1   29.10    4.70
  -2  -2  -1   31.60    4.70
   1   1   1   11.60    2.40
   1   1   1   10.90    2.20
  -1  -1  -1   12.50    2.40
  -1  -1  -1   15.10    2.50
   0   0   1    1.50    1.20
   0   0   1    1.30    1.30
   0   0  -1    0.80    1.20
   0   0  -1   -1.30    1.30
  -1  -1   1   15.90    3.40
  -1  -1   1   11.10    2.80
   1   1  -1   11.70    3.10
   1   1  -1   11.40    2.80
  -2  -2   1   24.60    5.30
  -2  -2   1   23.90    4.70
   2   2  -1   17.60    4.30
   2   2  -1   20.60    4.80
  -3  -3   1  102.79   11.00
  -3  -3   1  111.19   10.80
   3   3  -1  102.89   11.30
   3   3  -1   96.69   10.60
  -4  -4   1    0.60    3.90
  -4  -4   1    3.60    3.90
   4   4  -1   13.70    5.40
   4   4  -1    4.30    3.80
  -5  -5   1  236.88   22.00
  -5  -5   1  293.47   22.30
   5   5  -1  228.18   21.00
   5   5  -1  268.67   22.40
  -6  -6   1  253.57   21.70
  -6  -6   1  220.68   22.40
   6   6  -1  211.48   21.20
   6   6  -1  212.78   20.80
  -7  -7   1  173.88   20.70
  -7  -7   1  197.28   20.10
   7   7  -1  172.08   19.50
   7   7  -1  196.18   21.10
  -8  -8   1   12.30    6.60
  -8  -8   1   12.70    8.60
   8   8  -1   10.60    6.10
   8   8  -1    6.60    6.30
  -9  -9   1   40.90   10.50
  -9  -9   1   50.89   12.00
   9   9  -1   38.70   10.10
   9   9  -1   18.60    8.60
  10  10  -1   65.49   16.80
 -11 -11   1  169.58   26.60
 -11 -11   1  208.78   25.30
  11  11  -1  253.47   26.90
  11  11  -1  178.48   27.50
 -12 -12   1   19.10   10.00
 -12 -12   1   14.00    8.80
  10  12   1    8.20    6.50
  10  12   1   27.80    7.00
 -10 -12  -1   33.20    7.70
 -10 -12  -1   30.80    7.50
   9  11   1  267.57   22.40
   9  11   1  239.28   23.20
  -9 -11  -1  224.88   21.60
  -9 -11  -1  221.38   23.10
   8  10   1  114.69   13.70
   8  10   1   77.19   12.50
  -8 -10  -1  104.79   12.90
  -8 -10  -1  106.59   14.10
   7   9   1  267.37   23.00
   7   9   1  270.67   23.70
  -7  -9  -1  262.37   22.60
  -7  -9  -1  259.77   23.30
   6   8   1   47.70    8.10
   6   8   1   35.00    7.20
  -6  -8  -1   43.30    7.80
  -6  -8  -1   43.30    7.20
   5   7   1  304.77   22.40
   5   7   1  306.77   22.70
  -5  -7  -1  316.27   21.80
  -5  -7  -1  288.87   21.50
   4   6   1  395.26   25.80
   4   6   1  358.06   25.40
  -4  -6  -1  397.36   25.60
  -4  -6  -1  436.86   26.00
   3   5   1   25.30    4.10
   3   5   1   23.70    4.20
  -3  -5  -1   16.60    3.70
  -3  -5  -1    7.50    2.90
   2   4   1  475.95   26.60
   2   4   1  466.85   26.70
  -2  -4  -1  465.45   26.50
  -2  -4  -1  463.55   26.50
   0   2   1  173.48   10.70
   0   2   1  181.18   11.10
   0  -2  -1  176.08   10.90
   0  -2  -1  180.58   10.80
  -1   1   1   12.10    3.10
  -1   1   1   18.30    3.60
   1  -1  -1   12.10    3.50
   1  -1  -1    9.90    3.10
  -2   0   1    1.60    3.20
  -2   0   1    3.40    3.30
   2   0  -1   -3.80    3.00
   2   0  -1   -0.40    3.30
  -3  -1   1  373.26   25.60
  -3  -1   1  349.87   25.30
   3   1  -1  397.56   25.40
   3   1  -1  354.26   26.00
  -4  -2   1  191.58   17.40
  -4  -2   1  223.68   18.90
   4   2  -1  187.38   17.20
   4   2  -1  161.08   17.00
  -5  -3   1  181.18   17.60
  -5  -3   1  176.58   17.80
   5   3  -1  190.88   19.00
   5   3  -1  172.38   17.30
  -6  -4   1  149.19   17.60
  -6  -4   1  174.58   17.30
   6   4  -1  131.09   16.60
   6   4  -1  131.89   16.30
  -7  -5   1  202.68   21.20
  -7  -5   1  181.38   20.30
   7   5  -1  212.38   21.90
   7   5  -1  183.78   20.60
  -8  -6   1  132.59   21.70
  -8  -6   1  164.68   20.40
   8   6  -1  145.29   19.20
   8   6  -1  156.08   19.40
 -10  -8   1   13.40    7.40
 -10  -8   1    0.70    5.50
  10   8  -1    4.80    7.50
  10   8  -1    0.00    6.20
 -11  -9   1   91.59   18.00
 -11  -9   1  105.79   20.20
  11   9  -1   88.39   18.20
  11   9  -1  112.79   19.40
 -12 -10   1    3.00    6.90
 -12 -10   1    6.50    8.10
  12  10  -1   -4.70    8.50
  12  10  -1    1.60    6.60
 -13 -11   1  146.19   24.90
 -13 -11   1  150.48   26.30
  13  11  -1  173.28   25.80
  13  11  -1  122.69   24.80
  -7 -11  -1  240.68   14.90
   6  10   1  324.17   20.60
   6  10   1  312.07   20.00
  -6 -10  -1  317.77   20.30
  -6 -10  -1  344.27   20.20
   5   9   1   17.00    3.10
   5   9   1   17.40    3.00
  -5  -9  -1   18.20    3.60
  -5  -9  -1   19.80    3.40
  -4  -8  -1  261.17   15.40
   0   4   1  203.58   12.60
   0   4   1  192.68   12.50
   0  -4  -1  206.58   12.60
   0  -4  -1  211.78   12.90
  -1   3   1  135.29   11.00
  -1   3   1  146.89   11.40
   1  -3  -1  147.09   11.50
   1  -3  -1  142.09   11.60
  -2   2   1   16.80    5.00
  -2   2   1   23.40    5.70
   2  -2  -1   23.20    5.30
   2  -2  -1   23.20    6.00
  -3   1   1  409.66   27.90
  -3   1   1  388.96   28.20
   3  -1  -1  399.26   28.70
   3  -1  -1  402.26   28.70
  -4   0   1    1.50    4.90
  -4   0   1   -6.50    4.70
   4   0  -1   -2.40    4.70
   4   0  -1   -3.60    4.40
  -5  -1   1  396.96   29.60
  -5  -1   1  338.57   28.30
   5   1  -1  355.56   29.60
   5   1  -1  400.06   29.50
  -6  -2   1    7.10    5.50
  -6  -2   1   10.90    6.50
   6   2  -1   -3.00    4.10
   6   2  -1   10.80    6.70
  -7  -3   1  459.15   35.80
  -7  -3   1  442.86   35.20
   7   3  -1  444.16   36.50
   7   3  -1  461.95   35.70
  -8  -4   1   16.70    8.00
  -8  -4   1   18.20    7.80
   8   4  -1   10.90    6.40
   8   4  -1   11.00    7.50
  -9  -5   1  390.16   39.00
  -9  -5   1  354.46   33.20
   9   5  -1  347.17   32.20
 -10  -6   1    1.40    6.10
 -10  -6   1    5.20    7.00
  10   6  -1   22.40    9.10
  10   6  -1   -1.10    5.00
 -11  -7   1  215.98   28.30
 -11  -7   1  241.08   28.40
  11   7  -1  243.48   29.40
  11   7  -1  160.08   24.70
 -12  -8   1   66.19   16.30
 -12  -8   1   36.40   13.10
  12   8  -1   54.39   14.20
  12   8  -1   47.90   13.60
 -13  -9   1   -0.30    7.50
 -13  -9   1   24.10   11.40
  13   9  -1   15.30    9.20
  13   9  -1    5.20    7.50
 -14 -10   1   55.19   17.20
 -14 -10   1   56.89   17.00
  14  10  -1   69.39   18.60
  14  10  -1   45.00   15.90
   0   6   1  923.71   51.09
   0   6   1  906.91   50.69
   0  -6  -1  933.51   50.89
   0  -6  -1  906.11   51.09
  -1   5   1   18.10    4.50
  -1   5   1   10.30    3.80
   1  -5  -1   11.20    4.20
   1  -5  -1   15.40    4.80
  -2   4   1  448.46   28.70
  -2   4   1  396.86   27.90
   2  -4  -1  434.06   28.80
   2  -4  -1  417.36   28.70
  -3   3   1  129.59   13.30
  -3   3   1  106.49   12.20
   3  -3  -1   90.79   11.70
   3  -3  -1  120.69   13.10
  -4   2   1  193.58   18.30
  -4   2   1  190.28   18.50
   4  -2  -1  199.08   19.00
   4  -2  -1  208.28   19.50
  -5   1   1  357.36   28.70
  -5   1   1  390.96   29.60
   5  -1  -1  353.26   29.10
   5  -1  -1  371.16   30.20
  -6   0   1   -7.90    4.10
  -6   0   1   -0.60    5.20
   6   0  -1   -2.00    5.60
   6   0  -1   -7.30    4.60
  -7  -1   1  698.23   50.59
  -7  -1   1  741.03   50.19
   7   1  -1  753.32   51.99
   7   1  -1  681.53   49.99
  -8  -2   1  111.59   18.50
   8   2  -1  129.89   19.30
  -9  -3   1  613.34   44.70
  -9  -3   1  551.84   43.90
   9   3  -1  513.95   42.60
   9   3  -1  535.45   44.60
 -10  -4   1   27.70   10.00
 -10  -4   1   29.60    9.40
  10   4  -1   13.50    9.40
  10   4  -1   27.10   10.40
 -11  -5   1  101.59   17.70
 -11  -5   1   57.39   14.10
  11   5  -1   74.49   16.50
  11   5  -1   63.29   14.50
 -12  -6   1   41.90   12.70
 -12  -6   1   34.80   11.10
  12   6  -1   53.29   14.30
  12   6  -1   50.99   13.40
 -13  -7   1  242.48   32.20
 -13  -7   1  267.07   32.50
  13   7  -1  257.47   31.70
  13   7  -1  201.78   29.50
 -14  -8   1   56.49   16.40
 -14  -8   1   53.99   16.20
  14   8  -1   61.89   17.10
  14   8  -1   35.20   13.90
 -16 -10   1   -2.00    9.60
 -16 -10   1  -10.10   10.50
   0   8   1  426.96   24.80
   0   8   1  398.86   24.10
   0  -8  -1  387.56   24.30
   0  -8  -1  408.56   24.90
  -1   7   1   99.99   10.00
  -1   7   1  117.49   10.90
   1  -7  -1  113.89   11.50
   1  -7  -1  104.79   10.70
  -2   6   1  525.45   35.40
  -2   6   1  523.45   35.50
   2  -6  -1  580.74   36.20
   2  -6  -1  554.24   36.20
  -3   5   1   19.40    6.40
  -3   5   1   19.00    6.30
   3  -5  -1   13.80    5.30
   3  -5  -1   12.40    5.80
  -4   4   1   10.80    5.50
  -4   4   1    1.70    4.60
   4  -4  -1   11.60    5.60
   4  -4  -1   13.80    6.60
  -5   3   1  184.18   19.50
  -5   3   1  186.98   20.20
   5  -3  -1  196.78   19.60
   5  -3  -1  178.78   20.00
  -6   2   1    9.10    6.30
  -6   2   1    9.10    5.60
   6  -2  -1   11.40    7.00
   6  -2  -1   -0.30    5.20
  -7   1   1  805.32   53.39
  -7   1   1  703.83   51.39
   7  -1  -1  709.03   51.39
   7  -1  -1  709.63   52.09
  -9  -1   1  364.16   33.00
  -9  -1   1  367.86   34.70
   9   1  -1  334.47   33.40
   9   1  -1  408.66   35.70
 -10  -2   1    8.50    7.30
 -10  -2   1    0.40    6.60
  10   2  -1    4.20    6.70
  10   2  -1    9.80    7.20
 -11  -3   1  334.37   34.80
 -11  -3   1  329.97   33.10
  11   3  -1  285.07   33.80
  11   3  -1  326.47   33.70
 -12  -4   1   38.90   12.60
 -12  -4   1   30.60   11.70
  12   4  -1   40.00   12.10
  12   4  -1   53.19   14.30
 -13  -5   1   91.89   19.10
 -13  -5   1   75.49   16.60
  13   5  -1  113.09   21.40
  13   5  -1   77.69   17.20
 -14  -6   1   14.50    9.20
 -14  -6   1   -0.50    6.50
  14   6  -1    8.20    8.30
  14   6  -1    7.10    7.80
 -15  -7   1  111.59   23.50
 -15  -7   1   80.49   20.60
  15   7  -1   86.79   20.40
 -16  -8   1   24.40   13.10
 -16  -8   1   37.20   16.80
  16   8  -1   27.10   14.60
  16   8  -1   54.09   17.20
 -17  -9   1   16.90   11.40
 -17  -9   1   -3.60    9.70
  -1   9   1    9.00    4.50
  -1   9   1   24.00    4.80
   1  -9  -1   18.00    5.40
   1  -9  -1   18.60    4.90
  -2   8   1  399.16   28.40
  -2   8   1  380.96   27.30
   2  -8  -1  393.66   29.00
  -3   7   1  155.28   16.60
  -3   7   1  117.69   14.30
   3  -7  -1  129.09   15.70
   3  -7  -1  140.69   15.60
  -4   6   1  381.66   30.00
  -4   6   1  404.06   29.80
   4  -6  -1  350.56   29.10
   4  -6  -1  363.06   30.30
  -5   5   1  259.57   24.80
  -5   5   1  263.17   24.60
   5  -5  -1  290.77   26.40
   5  -5  -1  299.77   25.80
  -6   4   1  163.08   18.00
  -6   4   1  126.09   17.00
   6  -4  -1  107.19   16.10
   6  -4  -1  127.99   18.40
  -7   3   1  523.65   42.00
   7  -3  -1  536.35   46.70
  -8   2   1  138.09   18.10
  -8   2   1  130.99   18.20
   8  -2  -1  115.39   18.30
   8  -2  -1  117.79   17.90
  -9   1   1  369.96   33.50
  -9   1   1  334.27   33.10
   9  -1  -1  364.16   33.50
   9  -1  -1  340.37   35.40
 -10   0   1   -3.80    5.70
 -10   0   1   -7.20    5.10
  10   0  -1   -4.70    7.20
  10   0  -1   -0.30    5.00
 -11  -1   1  384.86   36.60
 -11  -1   1  310.67   33.10
  11   1  -1  364.86   37.20
  11   1  -1  309.77   33.70
 -12  -2   1   19.80    9.50
 -12  -2   1    6.10    7.10
  12   2  -1   -3.50    5.80
  12   2  -1   18.10    9.70
 -13  -3   1  197.08   27.70
 -13  -3   1  193.18   27.00
  13   3  -1  183.38   26.00
  13   3  -1  216.68   28.70
 -14  -4   1    8.20    7.50
 -14  -4   1    0.80    7.10
  14   4  -1   12.20   10.80
  14   4  -1   12.40    8.70
 -15  -5   1   13.10   10.80
 -15  -5   1   15.60    9.50
  15   5  -1    2.40    8.90
  15   5  -1    3.70    9.60
 -16  -6   1   19.60   11.70
 -16  -6   1   33.70   12.60
  16   6  -1   42.50   14.10
  16   6  -1   19.30   11.80
 -17  -7   1   66.69   19.00
 -17  -7   1   65.29   20.50
  17   7  -1   61.19   19.80
  17   7  -1  125.09   25.10
 -18  -8   1   11.90   13.90
 -18  -8   1    7.90   14.00
  18   8  -1   22.40   12.40
  18   8  -1   -2.70   11.80
  -1  11   1    3.20    2.70
  -1  11   1    4.90    3.40
   1 -11  -1    3.10    3.10
   1 -11  -1   11.10    4.10
  -2  10   1  404.86   30.50
  -2  10   1  476.85   33.20
   2 -10  -1  506.15   34.90
   2 -10  -1  469.85   32.70
  -3   9   1  111.49   13.50
  -3   9   1   87.39   13.50
   3  -9  -1   98.49   14.80
   3  -9  -1   79.99   12.10
  -4   8   1  284.17   25.80
  -4   8   1  296.67   25.90
   4  -8  -1  289.37   27.60
   4  -8  -1  282.57   26.20
   5  -7  -1  366.16   29.80
   5  -7  -1  304.77   30.10
  -6   6   1  239.48   24.30
   6  -6  -1  238.48   25.80
   6  -6  -1  247.28   26.80
  -7   5   1  174.68   21.60
   7  -5  -1  153.98   20.40
   7  -5  -1  189.78   26.50
  -8   4   1   21.30    8.60
  -8   4   1   13.70    8.00
   8  -4  -1   18.10    9.10
   8  -4  -1   15.20    7.50
  -9   3   1  615.74   47.30
  -9   3   1  590.34   46.00
   9  -3  -1  569.84   48.60
   9  -3  -1  583.74   48.10
 -10   2   1    4.60    7.40
 -10   2   1   16.80    9.60
  10  -2  -1   21.10   10.60
  10  -2  -1    5.70    6.80
 -11   1   1  267.77   30.40
 -11   1   1  276.87   33.60
  11  -1  -1  383.76   38.00
  11  -1  -1  341.47   33.30
 -12   0   1    6.10    7.70
 -12   0   1    1.40    6.60
  12   0  -1   -6.90    5.70
  12   0  -1   -3.70    6.40
 -13  -1   1   31.60   12.10
 -13  -1   1   34.60   12.00
  13   1  -1   32.90   11.20
  13   1  -1   52.19   15.50
 -14  -2   1    6.40    8.90
  14   2  -1   21.10   12.10
 -15  -3   1  144.79   24.30
  15   3  -1  107.99   22.50
  15   3  -1  102.49   21.70
 -16  -4   1   32.70   13.90
 -16  -4   1   59.39   16.60
  16   4  -1   92.79   21.10
  16   4  -1   51.49   15.40
 -17  -5   1   29.00   12.80
 -17  -5   1   31.60   12.20
  17   5  -1   24.50   12.40
  17   5  -1   11.40    9.90
 -18  -6   1    4.40    8.50
 -18  -6   1    6.20    8.70
  18   6  -1   13.20   11.20
  18   6  -1   12.70    9.20
  -2  12   1  148.69   16.80
  -2  12   1  160.78   15.40
   2 -12  -1  165.18   18.00
   2 -12  -1  165.78   15.90
  -3  11   1   46.20    8.80
  -3  11   1   66.29   12.10
   3 -11  -1   44.40    9.60
   3 -11  -1   44.00   10.90
  -4  10   1  349.67   32.40
  -4  10   1  403.86   30.90
   4 -10  -1  367.76   31.60
   4 -10  -1  354.76   33.00
  -5   9   1   15.60    6.90
  -5   9   1    5.10    6.90
   5  -9  -1   18.40    7.50
   5  -9  -1   23.60    9.10
  -6   8   1   38.40   10.60
  -7   7   1  174.88   22.10
  -7   7   1  166.98   22.90
   7  -7  -1  234.68   26.50
   7  -7  -1  180.18   23.30
  -8   6   1  132.19   19.20
  -8   6   1  141.49   21.00
   8  -6  -1  150.58   21.20
   8  -6  -1  119.19   21.10
  -9   5   1  367.16   37.10
  -9   5   1  395.16   37.30
   9  -5  -1  421.86   40.10
   9  -5  -1  367.16   36.50
 -10   4   1   26.80   10.20
 -10   4   1   13.40    8.60
  10  -4  -1   41.40   13.20
  10  -4  -1   38.90   11.80
 -11   3   1  276.67   31.50
 -11   3   1  247.28   31.20
  11  -3  -1  250.77   31.60
  11  -3  -1  351.56   35.00
 -12   2   1    9.00    7.50
 -12   2   1    9.60    9.90
  12  -2  -1   10.80    9.20
  12  -2  -1   15.40    9.70
 -13   1   1   38.90   13.60
 -13   1   1   50.69   30.30
  13  -1  -1   47.40   15.20
  13  -1  -1   37.90   13.20
  14   0  -1    6.60    7.80
 -15  -1   1   96.09   19.70
 -15  -1   1   55.69   17.50
  15   1  -1  135.69   24.20
  15   1  -1   97.09   19.50
 -16  -2   1   -4.90    5.90
 -16  -2   1   14.50    9.70
  16   2  -1    2.40    8.60
  16   2  -1   10.90    8.50
 -17  -3   1   64.39   18.10
 -17  -3   1   37.20   15.30
  17   3  -1   48.40   15.40
  17   3  -1  100.99   21.70
 -18  -4   1    7.50    7.00
 -18  -4   1   -1.90    6.90
  18   4  -1   26.90   12.30
  18   4  -1   -5.10    7.90
  -2  14   1  498.55   32.30
  -2  14   1  476.25   30.60
   2 -14  -1  484.45   31.80
   2 -14  -1  474.15   32.80
  -3  13   1    6.10    4.50
  -3  13   1   -2.20    5.50
   3 -13  -1    8.20    6.40
   3 -13  -1    6.30    4.80
  -4  12   1  202.98   24.30
  -4  12   1  202.78   21.10
   4 -12  -1  196.88   25.70
   4 -12  -1  219.78   22.90
  -6  10   1  343.27   34.90
  -6  10   1  375.66   33.30
   6 -10  -1  326.97   35.00
   6 -10  -1  330.47   32.60
  -7   9   1  282.47   30.50
  -7   9   1  258.87   29.00
   7  -9  -1  252.07   29.30
   7  -9  -1  271.57   31.50
  -8   8   1    8.50    7.00
  -8   8   1    3.50    6.40
   8  -8  -1   15.20    9.30
   8  -8  -1    1.20    6.20
  -9   7   1  593.84   48.80
  -9   7   1  508.95   46.40
   9  -7  -1  566.84   50.59
   9  -7  -1  590.54   49.10
 -10   6   1    9.70    7.20
 -10   6   1    4.00    7.40
  10  -6  -1   22.70   10.60
  10  -6  -1   19.80    9.70
 -11   5   1   88.89   17.90
 -11   5   1   69.69   16.20
  11  -5  -1   86.69   19.40
  11  -5  -1  100.59   19.90
 -12   4   1   53.39   14.30
 -12   4   1   27.50   10.80
  12  -4  -1   58.89   15.20
  12  -4  -1   41.70   13.40
 -13   3   1  153.48   33.20
 -13   3   1  194.78   29.40
  13  -3  -1  168.78   31.20
  13  -3  -1  255.87   33.90
 -14   2   1    8.90    8.50
 -14   2   1   17.30   10.10
  14  -2  -1   12.60    9.80
  14  -2  -1    4.60    9.00
 -15   1   1   75.19   19.30
 -15   1   1  105.99   20.00
  15  -1  -1   92.09   20.90
  15  -1  -1   89.99   19.20
 -16   0   1    3.40    7.10
 -16   0   1    0.30    8.30
  16   0  -1   -4.10    9.30
  16   0  -1  -10.10    6.40
 -17  -1   1   35.00   14.00
 -17  -1   1   29.30   13.50
  17   1  -1   22.40   11.60
 -18  -2   1   18.40   11.70
  18   2  -1   21.50   13.90
  -3  15   1   67.69   10.10
   3 -15  -1   57.19   10.90
   3 -15  -1   57.89    9.80
  -4  14   1  228.88   27.20
  -4  14   1  253.07   23.50
   4 -14  -1  232.88   28.40
   4 -14  -1  247.88   24.50
  -5  13   1   83.39   13.90
  -6  12   1   36.30   10.30
  -6  12   1   31.80   12.70
   6 -12  -1   32.50   10.90
   6 -12  -1   43.20   13.50
  -7  11   1  240.78   27.10
  -7  11   1  187.38   26.90
   7 -11  -1  271.77   29.50
   7 -11  -1  197.78   29.00
  -8  10   1   91.49   18.70
  -8  10   1  118.09   19.50
   8 -10  -1  106.69   21.60
   8 -10  -1   87.69   17.40
  -9   9   1   42.40   12.50
  -9   9   1   35.30   11.90
   9  -9  -1   29.50   12.20
   9  -9  -1   28.50   11.20
 -10   8   1    4.90    7.10
 -10   8   1   -1.00    7.40
  10  -8  -1   20.60   11.10
  10  -8  -1   14.30    8.40
 -11   7   1  191.48   25.90
 -11   7   1  195.88   28.50
  11  -7  -1  184.28   27.00
  11  -7  -1  199.98   30.30
 -12   6   1   50.09   14.60
 -12   6   1   27.10   11.10
  12  -6  -1   38.50   14.80
  12  -6  -1   54.99   14.70
 -13   5   1   68.09   21.10
 -13   5   1   74.79   16.90
  13  -5  -1   77.39   18.70
  13  -5  -1   74.49   17.20
 -14   4   1    8.80    8.50
 -14   4   1   18.30   10.70
  14  -4  -1   21.40   11.40
  14  -4  -1   16.10    9.30
 -15   3   1   94.99   21.40
 -15   3   1  113.19   21.30
  15  -3  -1  100.69   22.80
  15  -3  -1  131.39   23.20
 -16   2   1   -2.00    6.80
 -16   2   1    0.30    6.90
  16  -2  -1    0.50    7.80
  16  -2  -1   -0.30    8.20
 -17   1   1   22.50   11.80
 -17   1   1   15.20   11.00
  17  -1  -1   43.80   14.50
  17  -1  -1   29.70   14.20
  -5  15   1   64.99   12.20
  -6  14   1  128.19   23.30
  -6  14   1  164.78   21.00
   6 -14  -1  138.49   21.90
   6 -14  -1  155.28   27.40
  -7  13   1    6.60    6.50
  -7  13   1   15.40    8.90
   7 -13  -1    6.60    9.10
   7 -13  -1    9.10    7.60
  -8  12   1   -1.70    5.40
  -8  12   1    0.50    8.40
   8 -12  -1    1.60    6.70
   8 -12  -1   -4.80    6.80
  -9  11   1  269.27   32.00
  -9  11   1  241.68   32.10
   9 -11  -1  226.28   30.10
   9 -11  -1  269.27   34.10
 -10  10   1  122.99   22.40
 -10  10   1  115.99   21.80
  10 -10  -1  149.19   24.10
  10 -10  -1   90.49   20.60
 -11   9   1  147.39   23.00
 -11   9   1   42.00   14.50
  11  -9  -1  108.19   21.20
  11  -9  -1  167.18   25.40
 -12   8   1   49.40   14.60
  12  -8  -1   83.19   18.20
 -13   7   1  251.67   35.00
 -13   7   1  243.98   32.20
  13  -7  -1  235.68   33.80
  13  -7  -1  277.47   34.60
 -14   6   1   16.40   10.30
 -14   6   1   -5.70   37.20
  14  -6  -1    6.30    7.60
  14  -6  -1  -15.40    8.00
 -15   5   1   21.00   10.40
 -15   5   1   15.00    8.60
  15  -5  -1   18.50   11.80
  15  -5  -1    0.10    7.00
 -16   4   1   50.79   16.20
 -16   4   1   42.20   14.20
  16  -4  -1   66.89   16.80
  16  -4  -1   83.59   19.60
 -17   3   1   39.10   15.10
 -17   3   1   89.09   19.00
  17  -3  -1   93.29   19.80
  17  -3  -1   47.90   16.90
  -7  15   1  127.29   24.80
  -7  15   1  175.18   22.10
   7 -15  -1   97.69   20.50
   7 -15  -1  134.59   26.90
  -8  14   1   62.69   13.90
  -8  14   1   34.20   13.70
   8 -14  -1   67.39   18.30
   8 -14  -1   24.40   11.20
  -9  13   1   32.90   13.50
  -9  13   1   64.89   14.60
   9 -13  -1   33.20   12.70
   9 -13  -1    9.40   11.00
 -10  12   1   36.10   13.90
 -10  12   1   20.30   12.40
  10 -12  -1   14.50   10.60
  10 -12  -1   18.60   12.30
 -11  11   1  195.08   28.60
 -11  11   1  149.99   30.70
  11 -11  -1  186.98   31.30
  11 -11  -1  217.88   30.60
 -12  10   1   -3.40    7.40
 -12  10   1   -1.40    7.30
  12 -10  -1    2.20    8.10
  12 -10  -1   -2.00    7.40
 -13   9   1    4.70    6.60
 -13   9   1    6.30    9.10
  13  -9  -1   25.60   12.80
  13  -9  -1    9.40   10.00
 -14   8   1   57.19   17.30
 -14   8   1   74.99   17.90
  14  -8  -1   78.69   19.00
  14  -8  -1   69.69   19.20
 -15   7   1  109.19   21.30
 -15   7   1   97.89   20.50
  15  -7  -1   46.30   16.90
  15  -7  -1  113.09   22.70
 -16   6   1   12.70    8.50
 -16   6   1   32.30   12.90
  16  -6  -1   18.70   12.30
  16  -6  -1   27.60   12.50
  -9  15   1   39.30   13.80
   9 -15  -1   60.69   22.60
   9 -15  -1    2.80   12.70
 -10  14   1   16.50   13.30
 -10  14   1   34.70   12.60
  10 -14  -1   18.70   13.50
  10 -14  -1   16.60   12.40
 -11  13   1    1.70    6.50
 -11  13   1    9.60    9.90
  11 -13  -1    5.30   10.30
  11 -13  -1   -4.90    6.50
 -12  12   1   11.30    8.40
 -12  12   1    8.10    8.90
  12 -12  -1    9.90   11.80
  12 -12  -1   12.60   10.50
 -13  11   1  136.29   25.30
 -13  11   1  167.68   27.60
  13 -11  -1   75.19   22.60
  13 -11  -1  149.79   26.90
 -14  10   1   60.39   17.30
 -14  10   1   46.60   15.90
  14 -10  -1   47.40   16.50
  14 -10  -1   40.70   15.00
 -15   9   1   13.20    9.10
 -15   9   1    3.10    8.80
  15  -9  -1    5.10    8.80
  15  -9  -1   -2.80    9.50
  11 -15  -1   15.30   20.70
  11 -15  -1  -15.80   14.90
 -12  14   1    5.00    8.60
 -12  14   1   19.80   12.10
  12 -14  -1   -3.00   10.40
  12 -14  -1    8.40   13.60
 -13  13   1    1.10    7.90
 -13  13   1    0.40    8.10
  13 -13  -1   16.90   11.50
  13 -13  -1    2.30   11.10
 -14  12   1   60.39   19.50
  14 -12  -1   56.39   19.10
  14 -12  -1   57.19   18.20
  13 -13   2   15.70   13.10
  13 -13   2  -10.00    9.70
 -13  13  -2   19.00   10.20
 -13  13  -2   30.90   13.70
  12 -14   2    4.80    9.60
  12 -14   2    1.70    8.60
 -12  14  -2    4.60    8.80
 -12  14  -2   10.30    6.90
  11 -15   2   23.00   13.60
  11 -15   2    4.40    8.70
 -11  15  -2   13.80   10.00
  15  -9   2   15.90   11.10
  15  -9   2   -1.20    7.60
 -15   9  -2   15.50   10.80
 -15   9  -2    6.60    8.10
  14 -10   2  -10.50    6.90
  14 -10   2   14.30   11.50
 -14  10  -2    3.10    7.70
 -14  10  -2   17.80   11.50
  13 -11   2    9.50    9.70
  13 -11   2   33.40   14.10
 -13  11  -2   14.10    8.90
 -13  11  -2   12.50   10.60
  12 -12   2    7.70   11.50
  12 -12   2   -4.10   10.70
 -12  12  -2   15.00   10.10
 -12  12  -2   20.00   10.90
  11 -13   2   11.60   11.30
  11 -13   2   31.10   15.00
 -11  13  -2   32.40   12.20
 -11  13  -2   24.40   13.40
  10 -14   2   -0.20   10.40
  10 -14   2    2.70    5.90
 -10  14  -2   -1.10    7.30
 -10  14  -2   -3.80    7.00
   9 -15   2   -0.70    9.80
   9 -15   2   18.70   12.80
  -9  15  -2   43.60   12.80
  -9  15  -2   16.70   12.50
  16  -6   2   21.60   12.50
  16  -6   2    5.90   10.00
 -16   6  -2    4.10    9.20
 -16   6  -2    6.80    9.00
  15  -7   2   13.00   10.00
  15  -7   2   -1.90    5.60
 -15   7  -2    3.50    9.30
 -15   7  -2   15.60    9.70
  14  -8   2   74.39   20.20
  14  -8   2   82.39   19.90
 -14   8  -2   36.70   15.60
  13  -9   2   32.20   13.40
 -13   9  -2   20.10   11.30
 -13   9  -2   37.20   36.10
  12 -10   2    9.40    8.50
  12 -10   2   33.90   13.60
 -12  10  -2    9.10    8.60
 -12  10  -2    7.40    9.90
  11 -11   2   37.10   15.10
  11 -11   2    9.10   11.00
 -11  11  -2   47.60   15.00
 -11  11  -2   50.29   14.10
  10 -12   2    2.90    6.60
  10 -12   2   15.40   10.90
 -10  12  -2    3.10    7.00
   9 -13   2   61.79   15.70
   9 -13   2   67.09   18.60
  -9  13  -2   81.69   18.70
  -9  13  -2   58.19   16.70
   8 -14   2   45.70   18.40
   8 -14   2   66.69   17.60
  -8  14  -2   62.69   16.10
  -8  14  -2   67.89   17.20
   7 -15   2   19.80   10.40
   7 -15   2   16.00   11.60
  -7  15  -2   11.00    7.10
  -7  15  -2   17.80   10.90
   6 -16   2   38.30   16.40
   6 -16   2   29.90   12.20
  17  -3   2   -6.80    7.70
  17  -3   2    0.90   11.20
 -17   3  -2   -2.70    6.90
 -17   3  -2    8.40    8.20
  16  -4   2   76.29   19.90
  16  -4   2   47.30   16.60
 -16   4  -2   55.59   17.70
 -16   4  -2   50.99   15.50
  15  -5   2   55.29   17.50
  15  -5   2   34.70   13.20
 -15   5  -2   33.70   12.60
 -15   5  -2   41.30   15.60
  14  -6   2   40.30   15.50
  14  -6   2   40.30   14.80
 -14   6  -2   49.90   15.30
 -14   6  -2   40.60   14.70
  13  -7   2   40.60   12.80
  13  -7   2   16.30    9.80
 -13   7  -2   23.30   11.30
 -13   7  -2   19.20   11.00
  12  -8   2   68.29   17.90
  12  -8   2   30.90   13.20
 -12   8  -2   39.10   14.00
  10 -10   2   62.09   15.70
  10 -10   2   57.39   16.10
 -10  10  -2   69.39   15.60
 -10  10  -2   61.79   17.40
   9 -11   2    5.20    9.30
   9 -11   2    0.80    8.40
  -9  11  -2   -5.20    9.20
  -9  11  -2   -2.70    5.10
   8 -12   2   59.39   17.00
   8 -12   2   56.99   14.80
  -8  12  -2   58.89   16.50
  -8  12  -2   62.89   14.00
   7 -13   2   32.70   14.20
   7 -13   2   38.30   13.40
  -7  13  -2   44.00   14.70
  -7  13  -2   56.49   13.50
   6 -14   2   11.20   10.20
   6 -14   2   15.90    8.20
  -6  14  -2   20.10    8.90
  -6  14  -2   12.70   10.20
   5 -15   2   31.80   10.90
   5 -15   2    2.00    9.90
  -5  15  -2   32.30    9.40
  -5  15  -2   27.20   11.10
   4 -16   2   49.99   15.40
   4 -16   2   56.69   13.50
  17  -1   2   10.20   10.60
  17  -1   2   -2.70    7.80
 -17   1  -2   -2.20    6.20
 -17   1  -2   -2.90    7.60
  16  -2   2   71.69   18.50
  16  -2   2   27.60   13.90
 -16   2  -2   20.60   12.10
 -16   2  -2   44.60   15.70
  15  -3   2    2.80    8.60
  15  -3   2   17.30   10.30
 -15   3  -2    2.20    7.30
 -15   3  -2    8.90    8.50
  14  -4   2   29.20   12.60
  14  -4   2   33.80   13.70
 -14   4  -2   24.40   10.50
 -14   4  -2   88.59   19.10
  13  -5   2   11.20    7.80
  13  -5   2    2.60    7.60
 -13   5  -2   -2.50    5.90
 -13   5  -2   14.40    8.50
  12  -6   2   22.60   11.90
 -12   6  -2   30.50   13.30
  11  -7   2    3.90    6.90
  11  -7   2   17.30   10.50
 -11   7  -2   -2.30    5.60
 -11   7  -2   -0.50    5.80
  10  -8   2  112.79   20.10
  10  -8   2  114.29   22.40
 -10   8  -2  169.38   26.50
   9  -9   2   23.80   13.10
  -9   9  -2   47.00   13.10
  -9   9  -2   34.30   11.10
   8 -10   2   28.00   11.60
   8 -10   2   14.10    8.10
  -8  10  -2   24.40   10.90
  -8  10  -2   17.50    9.10
   7 -11   2  103.39   20.00
   7 -11   2   83.89   18.70
  -7  11  -2  138.89   21.80
  -7  11  -2  150.18   21.40
   6 -12   2   31.30   11.50
   6 -12   2   17.40    9.90
  -6  12  -2   16.30    7.90
  -6  12  -2   33.80   12.00
   5 -13   2   77.39   17.60
   5 -13   2   69.29   14.50
  -5  13  -2   85.59   15.10
  -5  13  -2   81.59   17.20
   4 -14   2  200.18   24.50
   4 -14   2  122.39   24.10
  -4  14  -2  155.88   24.60
  -4  14  -2  158.08   19.80
   3 -15   2   -0.40    6.20
   3 -15   2   -2.00    4.50
  -3  15  -2    0.40    5.60
  -3  15  -2   -1.70    4.00
   2 -16   2  137.09   17.10
   2 -16   2   75.19   16.00
  18   2   2    4.70    8.20
 -18  -2  -2   -2.90    8.00
 -18  -2  -2    1.90    8.70
  17   1   2   17.50   10.80
  17   1   2   18.60   11.00
 -17  -1  -2   -8.80    6.00
 -17  -1  -2    1.90    7.90
  16   0   2   98.39   20.70
  16   0   2   53.39   16.50
 -16   0  -2   56.49   15.90
 -16   0  -2   56.89   16.60
  15  -1   2    8.80    8.50
  15  -1   2   18.70   10.30
 -15   1  -2   -1.80    6.80
 -15   1  -2   17.70    9.30
  14  -2   2   33.70   13.50
  14  -2   2   55.49   15.70
 -14   2  -2   36.40   13.20
 -14   2  -2   33.80   12.10
  13  -3   2   14.60   10.60
 -13   3  -2   27.00   11.50
  12  -4   2  179.28   28.50
  12  -4   2  183.18   27.80
 -12   4  -2  200.68   26.20
 -12   4  -2  211.48   29.60
  11  -5   2   54.69   14.20
  11  -5   2   55.49   14.50
 -11   5  -2   42.30   13.20
 -11   5  -2   50.89   14.10
  10  -6   2  109.69   20.00
  10  -6   2   99.89   19.70
 -10   6  -2  150.98   22.60
 -10   6  -2  109.29   19.70
   9  -7   2  129.49   20.90
   9  -7   2  100.59   19.50
  -9   7  -2   77.99   17.00
  -9   7  -2  125.79   19.80
   8  -8   2   26.50   10.60
   8  -8   2   10.10    8.70
  -8   8  -2   23.50    9.50
  -8   8  -2    7.30   17.80
   7  -9   2  114.49   21.10
  -7   9  -2  113.89   18.60
  -7   9  -2  141.09   21.00
   6 -10   2  221.38   27.50
   6 -10   2  165.58   23.50
  -6  10  -2  212.68   27.10
  -6  10  -2  234.98   25.70
   5 -11   2   27.90   10.20
   5 -11   2   20.60    9.70
  -5  11  -2   26.40    8.60
  -5  11  -2   11.50    8.10
   4 -12   2  109.69   16.70
   4 -12   2  108.99   20.00
  -4  12  -2  101.39   15.40
   3 -13   2   37.20   11.10
   3 -13   2   14.60    7.70
  -3  13  -2    7.60    6.30
  -3  13  -2    5.10    6.80
   2 -14   2   37.00    9.50
   2 -14   2   40.50   11.30
  -2  14  -2   59.79   10.40
  -2  14  -2   57.49   12.50
   1 -15   2    9.70    7.40
   1 -15   2   10.40    5.20
  -1  15  -2   14.50    6.20
  -1  15  -2   18.10    5.40
  18   4   2    1.80    8.00
  18   4   2   27.40   13.20
 -18  -4  -2   23.50   12.20
 -18  -4  -2    7.20   11.10
  17   3   2    4.80    8.70
  17   3   2   21.60   11.80
 -17  -3  -2    9.60    9.80
 -17  -3  -2    9.90    9.70
  16   2   2   26.70   13.30
  16   2   2   46.20   15.30
 -16  -2  -2   50.99   16.60
  15   1   2    8.30    9.10
  15   1   2   11.80   11.20
 -15  -1  -2   -0.30    7.60
 -15  -1  -2   12.90    9.30
  13  -1   2    4.80    7.60
  13  -1   2   19.80    9.80
 -13   1  -2    1.10    7.60
 -13   1  -2    3.30    8.30
  12  -2   2  171.38   27.40
  12  -2   2  209.98   29.20
 -12   2  -2  195.48   28.40
 -12   2  -2  169.48   26.00
  11  -3   2   29.90   11.40
  11  -3   2   26.40   11.80
 -11   3  -2   44.00   13.30
 -11   3  -2   52.79   14.00
  10  -4   2   87.59   17.70
  10  -4   2   84.89   16.40
 -10   4  -2   80.69   16.70
 -10   4  -2   71.39   16.00
   9  -5   2   45.30   12.70
   9  -5   2   56.19   13.80
  -9   5  -2   39.40   12.20
  -9   5  -2   50.59   13.90
   8  -6   2  130.49   20.10
   8  -6   2  149.88   21.60
  -8   6  -2   95.39   17.50
  -8   6  -2  120.29   19.60
   7  -7   2   38.90   11.00
   7  -7   2    8.00    6.60
  -7   7  -2   15.30    7.70
  -7   7  -2   31.60    9.80
   6  -8   2  115.99   18.10
   6  -8   2  112.79   19.10
  -6   8  -2   97.99   17.20
  -6   8  -2  146.89   18.20
   5  -9   2   99.59   18.60
   5  -9   2   82.99   14.80
  -5   9  -2  114.29   16.10
   4 -10   2   79.29   16.90
  -4  10  -2   85.89   15.20
   3 -11   2  171.98   21.70
   3 -11   2  149.69   18.70
  -3  11  -2  138.89   17.10
  -3  11  -2  117.49   18.40
   2 -12   2   45.50   11.30
   2 -12   2   59.49   11.40
  -2  12  -2   51.09    9.80
  -2  12  -2   45.90   11.50
   1 -13   2   11.90    6.80
   1 -13   2   12.90    5.30
  -1  13  -2    6.20    5.20
  -1  13  -2    1.40    4.10
   0 -14   2  158.08   15.40
   0 -14   2  119.79   16.40
   0  14  -2  175.38   18.30
   0  14  -2  142.79   14.20
  18   6   2   10.80    8.70
  18   6   2   -4.50    8.20
 -18  -6  -2    4.70    9.40
 -18  -6  -2    7.10    9.30
  17   5   2    4.40    6.80
  17   5   2   -0.80    7.10
 -17  -5  -2   12.50   10.30
 -17  -5  -2   -9.50    7.20
  16   4   2   88.19   20.60
  16   4   2   94.99   20.20
 -16  -4  -2   55.89   17.90
 -16  -4  -2   83.29   19.60
  15   3   2   -6.30    6.00
  15   3   2    2.50    8.30
 -15  -3  -2    3.20    8.80
 -15  -3  -2   12.30    8.80
  14   2   2   41.00   14.50
  14   2   2   67.49   18.00
 -14  -2  -2   51.39   15.00
 -14  -2  -2   52.49   14.90
  13   1   2   17.50    9.50
  13   1   2   11.20    9.20
 -13  -1  -2   -0.90    6.20
 -13  -1  -2    4.80    7.50
  12   0   2   32.50   11.40
  12   0   2   65.09   16.30
 -12   0  -2   52.69   13.50
 -12   0  -2   40.80   13.30
  11  -1   2   25.70   67.99
  11  -1   2   18.40    8.60
 -11   1  -2    6.00    8.50
 -11   1  -2   19.90    9.00
  10  -2   2  147.89   22.10
  10  -2   2  131.69   20.50
 -10   2  -2  144.49   21.30
 -10   2  -2  122.19   20.50
   9  -3   2   37.90   11.60
   9  -3   2   51.39   12.70
  -9   3  -2   40.30   12.10
  -9   3  -2   43.80   12.40
   8  -4   2  145.89   20.60
   8  -4   2  119.39   18.60
  -8   4  -2  110.79   18.50
  -8   4  -2   98.19   17.00
   7  -5   2   49.40   11.90
   7  -5   2   33.30   10.50
  -7   5  -2   68.19   13.60
  -7   5  -2   40.90   11.20
  -6   6  -2  126.59   19.00
   5  -7   2   97.29   15.00
   5  -7   2   94.59   15.20
  -5   7  -2   88.39   15.00
   4  -8   2   76.19   13.70
   4  -8   2   87.39   14.10
  -4   8  -2   82.79   13.60
  -4   8  -2   73.69   12.80
   3  -9   2   45.90   10.10
   3  -9   2   55.29   11.40
  -3   9  -2   43.00   10.40
  -3   9  -2   55.39   10.40
   2 -10   2  222.08   22.20
   2 -10   2  243.58   22.30
  -2  10  -2  206.28   22.00
  -2  10  -2  213.38   21.00
   1 -11   2   65.39   10.90
   1 -11   2   42.90   10.30
  -1  11  -2   60.69   10.50
   0 -12   2  123.19   15.30
   0 -12   2  130.99   14.40
   0  12  -2  108.49   13.10
   0  12  -2  139.39   16.10
  -1 -13   2    7.30    4.30
  -1 -13   2    5.20    4.20
   1  13  -2   12.50    4.20
   1  13  -2    7.70    4.40
 -18  -8  -2    5.70    9.00
 -18  -8  -2   -3.60   12.70
  17   7   2   10.20   10.00
  17   7   2   14.40    9.80
 -17  -7  -2   -9.80    7.00
 -17  -7  -2   -1.40    8.60
  16   6   2   16.20   10.70
  16   6   2    8.50   11.70
 -16  -6  -2   10.90   10.90
 -16  -6  -2    1.50    6.60
  15   5   2   25.80   12.90
 -15  -5  -2   43.40   14.70
  14   4   2   74.49   17.20
  14   4   2   52.19   16.00
 -14  -4  -2   57.09   16.40
 -14  -4  -2   30.90   12.60
  13   3   2   21.10   10.80
  13   3   2   20.20    9.60
 -13  -3  -2    8.60    8.10
 -13  -3  -2   19.60    9.20
  12   2   2  160.68   25.70
  12   2   2  184.48   24.80
 -12  -2  -2  143.59   23.30
 -12  -2  -2  125.19   21.30
  11   1   2   17.10    8.80
  11   1   2   21.10    9.40
 -11  -1  -2   45.20   11.80
 -11  -1  -2   29.60   10.80
  10   0   2  310.27   33.20
  10   0   2  151.38   24.40
 -10   0  -2  336.67   31.10
 -10   0  -2  277.57   28.50
   9  -1   2   21.40   10.50
   9  -1   2   26.10    9.50
  -9   1  -2   41.10   11.60
  -9   1  -2   53.49   13.00
   8  -2   2  313.37   29.80
   8  -2   2  318.17   29.80
  -8   2  -2  286.37   28.90
  -8   2  -2  280.77   28.20
   6  -4   2    9.20    5.60
   6  -4   2    7.50    6.70
  -6   4  -2   18.50    7.40
  -6   4  -2    3.70    4.90
   5  -5   2  201.88   21.10
   5  -5   2  182.08   20.60
  -5   5  -2  201.98   21.20
  -5   5  -2  205.28   21.50
   4  -6   2   70.79   12.40
   4  -6   2  112.79   14.70
  -4   6  -2  111.89   14.60
  -4   6  -2   56.29   11.40
   3  -7   2    7.10    5.20
   3  -7   2   20.40    6.90
  -3   7  -2    1.60    4.20
  -3   7  -2   17.90    6.30
   2  -8   2  123.89   15.60
   2  -8   2  159.78   16.80
  -2   8  -2  167.68   16.70
  -2   8  -2  138.59   16.50
   1  -9   2   10.80    6.00
   1  -9   2   19.70    6.40
  -1   9  -2   13.80    5.60
  -1   9  -2   25.80    7.00
   0 -10   2  222.88   20.00
   0 -10   2  239.78   20.80
   0  10  -2  203.38   19.10
   0  10  -2  207.88   19.80
  -1 -11   2   41.90    8.00
  -1 -11   2   50.79    8.60
   1  11  -2   55.99    8.60
   1  11  -2   50.79    8.50
  -2 -12   2   59.19    8.40
  -2 -12   2   49.50    7.90
   2  12  -2   61.29    7.70
   2  12  -2   54.99    8.20
 -17  -9  -2    1.70  328.17
 -17  -9  -2   19.40   11.70
  16   8   2    6.00    9.60
  16   8   2   19.90   12.90
 -16  -8  -2    0.40    9.70
 -16  -8  -2    3.30    9.10
  15   7   2   14.10   10.10
  14   6   2   53.89   15.80
  14   6   2   56.19   15.20
 -14  -6  -2   64.89   15.70
 -14  -6  -2   58.29   15.90
  13   5   2   12.60    9.40
  13   5   2    4.00    8.30
 -13  -5  -2   -3.20    8.00
 -13  -5  -2    8.40    8.40
  12   4   2  161.58   25.40
  12   4   2  229.58   28.50
 -12  -4  -2  220.08   27.60
  11   3   2   26.90   12.20
 -11  -3  -2   41.00   12.40
 -11  -3  -2   41.30   11.30
  10   2   2  115.19   19.00
  10   2   2   91.09   17.30
 -10  -2  -2  116.99   18.70
 -10  -2  -2  116.69   18.30
   9   1   2   55.39   13.10
   9   1   2   43.10   11.70
  -9  -1  -2   52.39   12.60
  -9  -1  -2   49.30   11.40
   7  -1   2    3.70    6.00
   7  -1   2   10.90    6.60
  -7   1  -2   14.10    7.00
  -7   1  -2    9.40    6.90
   6  -2   2   70.59   12.80
   6  -2   2   50.99   11.50
  -6   2  -2   84.89   13.10
  -6   2  -2   62.39   12.00
   5  -3   2   41.80    9.70
   5  -3   2   60.09   10.90
  -5   3  -2   64.69   11.10
  -5   3  -2   58.79   11.30
   4  -4   2   28.50    8.50
   4  -4   2   29.40    7.80
  -4   4  -2   16.80    6.30
  -4   4  -2   20.20    7.00
   3  -5   2   13.60    6.10
   3  -5   2    0.50    4.80
  -3   5  -2    4.00    4.90
  -3   5  -2   20.00    6.50
   2  -6   2  186.18   18.30
   2  -6   2  196.98   18.40
  -2   6  -2  189.08   17.80
  -2   6  -2  176.38   16.90
   1  -7   2   46.30    8.20
   1  -7   2   53.69    8.80
  -1   7  -2   37.30    7.60
  -1   7  -2   28.80    6.90
   0   8  -2   57.59    8.80
   0   8  -2   40.20    7.50
  -1  -9   2   21.30    5.40
  -1  -9   2   27.90    6.30
   1   9  -2   17.20    5.20
   1   9  -2   13.70    4.60
  -2 -10   2  226.98   18.90
  -2 -10   2  240.28   19.90
   2  10  -2  236.58   19.10
   2  10  -2  225.08   18.70
  -3 -11   2  134.39   13.40
  -3 -11   2  156.18   15.10
   3  11  -2  136.79   13.30
   3  11  -2  130.39   13.30
  -4 -12   2   88.89   11.00
  -4 -12   2   99.29   10.40
   4  12  -2  103.09   10.90
   4  12  -2  110.69   10.60
  15   9   2    5.80   10.40
  15   9   2   13.90   10.40
 -15  -9  -2   -0.70    9.30
 -15  -9  -2   17.10    9.60
  14   8   2   60.69   17.30
  14   8   2   70.29   19.50
 -14  -8  -2  139.09   23.00
 -14  -8  -2   74.09   19.50
  13   7   2    6.50   10.10
  13   7   2   35.50   13.00
 -13  -7  -2   35.70   13.10
 -13  -7  -2   18.90    9.50
  12   6   2   15.80   10.90
  12   6   2   29.40   12.30
 -12  -6  -2   11.60    8.60
 -12  -6  -2   29.10   11.00
  11   5   2   47.00   14.50
  11   5   2   51.49   12.90
 -11  -5  -2   31.70   11.10
 -11  -5  -2   47.30   12.70
  10   4   2   58.99   13.10
  10   4   2   64.89   14.50
 -10  -4  -2   44.80   11.90
 -10  -4  -2   44.90   11.90
   9   3   2   52.19   12.50
   9   3   2   58.49   14.70
  -9  -3  -2   53.79   11.90
  -9  -3  -2   34.40   11.10
   8   2   2  266.97   27.10
  -8  -2  -2  287.57   27.20
  -8  -2  -2  277.57   26.70
   7   1   2    3.20    4.80
   7   1   2    9.50    6.30
  -7  -1  -2   20.70    7.10
  -7  -1  -2   15.00    6.90
   6   0   2   48.30    9.90
   6   0   2   32.70    9.30
  -6   0  -2   53.09   11.00
  -6   0  -2   40.60    9.60
   5  -1   2  105.69   14.40
   5  -1   2   92.49   13.50
  -5   1  -2   91.19   13.60
  -5   1  -2  106.39   13.90
   4  -2   2  191.38   18.20
   4  -2   2  207.28   18.80
  -4   2  -2  215.18   19.00
  -4   2  -2  172.08   17.90
   3  -3   2   99.69   12.60
   3  -3   2   92.69   11.70
  -3   3  -2  100.99   11.90
  -3   3  -2  103.89   12.80
   2  -4   2   78.89   10.30
   2  -4   2   70.69   10.10
  -2   4  -2   77.89   10.10
  -2   4  -2   88.19   10.90
   1  -5   2  128.49   12.70
   1  -5   2   91.39   11.20
  -1   5  -2  103.29   11.10
  -1   5  -2  134.99   12.80
   0  -6   2   33.80    6.40
   0  -6   2   44.40    6.70
   0   6  -2   29.10    6.00
   0   6  -2   41.70    7.10
  -1  -7   2   44.70    6.90
  -1  -7   2   60.69    8.60
   1   7  -2   51.89    7.50
   1   7  -2   51.19    7.50
  -2  -8   2  126.89   13.00
  -2  -8   2  127.89   13.40
   2   8  -2  147.59   13.70
   2   8  -2  128.69   12.80
  -3  -9   2   38.90    7.20
  -3  -9   2   61.19    9.10
   3   9  -2   53.59    8.50
   3   9  -2   41.10    7.20
  -4 -10   2   88.49   12.00
  -4 -10   2   87.89   10.80
   4  10  -2   93.19   11.00
   4  10  -2   87.89   11.50
  -5 -11   2   36.30    6.70
  -5 -11   2   23.70    7.20
   5  11  -2   24.20    6.00
   5  11  -2   20.90    6.10
  -6 -12   2   38.60    8.40
  -6 -12   2   31.90    6.30
   6  12  -2   24.30    5.80
   6  12  -2   35.50    7.70
  -7 -13   2   45.80    7.90
  -7 -13   2   45.50    6.90
   7  13  -2   44.60    6.80
   7  13  -2   42.00    7.80
  14  10   2   -4.40    8.10
  14  10   2    6.50    9.40
 -14 -10  -2   18.10   10.90
 -14 -10  -2   -3.40    8.90
  13   9   2   25.40   11.90
  13   9   2   28.30   12.30
 -13  -9  -2   20.30   11.20
 -13  -9  -2   21.30   12.00
  12   8   2   48.20   13.90
  12   8   2   42.80   13.20
 -12  -8  -2   27.80   11.60
 -12  -8  -2   23.00   11.90
  11   7   2    6.50    7.50
  11   7   2    2.00    6.00
 -11  -7  -2    4.40    6.20
 -11  -7  -2    5.30  110.39
  10   6   2  137.49   20.40
  10   6   2  145.49   22.10
 -10  -6  -2  149.69   20.70
 -10  -6  -2  138.49   20.40
   8   4   2   95.29   19.70
  -8  -4  -2  128.29   17.30
  -8  -4  -2  140.69   18.30
   7   3   2  172.38   21.00
   7   3   2  193.08   20.20
  -7  -3  -2  168.48   18.80
  -7  -3  -2  191.58   20.80
   6   2   2   69.59   11.70
   6   2   2   89.59   12.20
  -6  -2  -2   83.89   12.30
  -6  -2  -2   58.19   10.70
   5   1   2   98.19   13.10
   5   1   2   85.39   12.50
  -5  -1  -2  100.09   13.10
  -5  -1  -2  120.09   13.70
   4   0   2  117.19   13.50
   4   0   2  138.59   14.00
  -4   0  -2  102.99   12.70
  -4   0  -2   98.59   12.80
   3  -1   2    9.60    5.50
   3  -1   2   -8.10    3.90
  -3   1  -2   -0.30    4.00
  -3   1  -2   11.30    5.50
   2  -2   2   82.69   10.20
   2  -2   2   90.19   10.20
  -2   2  -2   91.09   10.30
  -2   2  -2   81.59    9.90
   1  -3   2   28.30    5.70
   1  -3   2   26.50    6.10
  -1   3  -2   16.90    5.40
  -1   3  -2   12.40    5.00
   0  -4   2   90.29    9.70
   0  -4   2   93.49    9.50
   0   4  -2   86.39    9.40
   0   4  -2   71.59    8.70
  -1  -5   2  134.79   12.40
  -1  -5   2  106.59   10.80
   1   5  -2   99.79   10.80
   1   5  -2  108.19   10.70
  -2  -6   2  185.18   15.30
  -2  -6   2  195.98   16.80
   2   6  -2  192.98   15.90
   2   6  -2  162.78   15.10
  -3  -7   2   13.60    5.20
  -3  -7   2   10.30    4.20
   3   7  -2    3.80    3.60
   3   7  -2    5.00    4.10
  -4  -8   2   96.09   10.60
  -4  -8   2   67.89   10.90
   4   8  -2   72.29    9.90
   4   8  -2   65.69   10.00
  -5  -9   2   95.89   12.10
  -5  -9   2  120.39   14.00
   5   9  -2   96.09   12.40
   5   9  -2   96.19   12.40
  -6 -10   2  232.18   23.30
  -6 -10   2  198.68   19.10
   6  10  -2  197.38   21.00
   6  10  -2  203.08   19.80
  -7 -11   2   96.89   12.60
  -7 -11   2  103.09   15.40
   7  11  -2   96.69   12.80
   7  11  -2   91.09   14.10
  -8 -12   2   76.49   14.20
  -8 -12   2   92.99   12.70
   8  12  -2   80.59   12.00
   8  12  -2   84.19   14.30
  -9 -13   2   53.19    9.70
  -9 -13   2   54.79   11.90
   9  13  -2   56.99   11.70
   9  13  -2   71.39   10.90
 -13 -11  -2    0.50    8.30
 -13 -11  -2   -0.90    7.70
  12  10   2   20.50    9.70
  12  10   2   16.00    9.60
 -12 -10  -2   18.60    9.80
 -12 -10  -2   14.00    9.40
  11   9   2   11.50    9.20
  11   9   2   23.10   10.80
 -11  -9  -2   13.40    8.80
 -11  -9  -2   30.60   11.00
   9   7   2   55.09   12.50
   9   7   2   56.99   13.20
  -9  -7  -2   87.89   14.30
  -9  -7  -2   97.29   15.50
   8   6   2  128.09   18.30
   8   6   2  144.09   18.20
  -8  -6  -2  123.39   17.20
  -8  -6  -2  137.69   18.20
   7   5   2   46.90   10.50
   7   5   2   45.50    9.60
  -7  -5  -2   37.80    9.60
  -7  -5  -2   53.69   10.00
   6   4   2    6.60    5.10
   6   4   2   14.80    7.10
  -6  -4  -2   17.80    6.00
  -6  -4  -2   16.70    6.60
   5   3   2   66.09    9.80
   5   3   2   60.59    9.90
  -5  -3  -2   69.09   10.70
  -5  -3  -2   58.99    9.50
   4   2   2  191.18   16.80
   4   2   2  188.08   16.60
  -4  -2  -2  197.08   17.20
  -4  -2  -2  228.38   18.00
   3   1   2    4.70    4.60
   3   1   2    4.40    4.50
  -3  -1  -2    1.90    4.00
  -3  -1  -2   -1.80   56.59
   2   0   2    1.00    3.50
   2   0   2    3.30    3.60
  -2   0  -2    5.50    3.80
  -2   0  -2   -2.00    3.00
   1  -1   2   -5.90    3.40
   1  -1   2   -5.00    3.00
  -1   1  -2   -6.50    3.10
  -1   1  -2   -5.30    3.00
   0  -2   2  262.87   17.50
   0  -2   2  244.58   17.60
   0   2  -2  260.57   17.50
   0   2  -2  244.08   17.40
  -1  -3   2   18.50    5.20
  -1  -3   2   21.90    5.70
   1   3  -2   20.10    5.60
   1   3  -2   24.20    5.50
  -2  -4   2   82.09    9.20
  -2  -4   2   79.19    9.80
   2   4  -2   75.29    8.90
   2   4  -2   77.99    8.90
  -3  -5   2   17.70    5.30
  -3  -5   2    9.10    5.20
   3   5  -2    5.10    4.00
   3   5  -2    5.30    4.40
  -4  -6   2   70.49   10.90
  -4  -6   2   74.79   10.40
   4   6  -2   88.59   10.80
   4   6  -2  101.29   11.70
  -5  -7   2   80.89   13.20
   5   7  -2   99.29   12.60
   5   7  -2  112.29   13.30
  -6  -8   2  133.09   15.50
  -6  -8   2  113.09   16.00
   6   8  -2  123.79   15.30
   6   8  -2  117.79   14.80
  -7  -9   2  136.99   17.10
  -7  -9   2  145.19   18.90
   7   9  -2  127.69   16.50
   7   9  -2  132.99   18.60
  -8 -10   2   25.80    9.10
  -8 -10   2   16.10    7.00
   8  10  -2   19.40    7.00
   8  10  -2   22.30    9.20
  -9 -11   2    7.50    6.50
  -9 -11   2    6.90    6.50
   9  11  -2    8.20    7.70
   9  11  -2    1.50    4.80
 -10 -12   2   15.50    8.20
  10  12  -2   15.30    7.30
 -12 -12  -2   18.70    8.40
 -12 -12  -2   17.70    8.00
  11  11   2   69.99   13.20
  11  11   2   65.89   14.00
 -11 -11  -2   51.39   12.20
 -11 -11  -2   60.39   12.70
  10  10   2   38.90   10.70
  10  10   2   56.99   11.90
 -10 -10  -2   58.79   12.70
 -10 -10  -2   45.00   11.20
   9   9   2   58.59   11.50
   9   9   2   42.00   10.60
  -9  -9  -2   35.20   10.70
  -9  -9  -2   40.90    9.90
   8   8   2   24.70    8.10
   8   8   2   21.20    7.80
  -8  -8  -2   30.50    8.80
  -8  -8  -2   13.60    6.20
   7   7   2   33.80    8.20
   7   7   2   21.90    7.60
  -7  -7  -2   30.30    7.60
  -7  -7  -2   21.30    7.40
   6   6   2  162.28   16.60
   6   6   2  144.49   16.20
   5   5   2  203.08   19.30
   5   5   2  227.18   19.50
  -5  -5  -2  216.98   19.20
  -5  -5  -2  225.98   18.80
   4   4   2   24.50    5.50
   4   4   2   15.20    5.20
  -4  -4  -2   18.30    4.90
  -4  -4  -2   20.40    5.60
   3   3   2  108.49    9.80
   3   3   2   95.89    9.60
  -3  -3  -2   87.49    9.40
  -3  -3  -2   96.99   10.00
   2   2   2   97.99    8.50
   2   2   2   91.19    8.50
  -2  -2  -2   90.69    8.40
  -2  -2  -2   97.59    8.50
   1   1   2   -3.50    2.90
   1   1   2   -7.10    2.80
  -1  -1  -2   -7.30    2.70
  -1  -1  -2   -6.10    2.80
   0   0   2  384.66   23.20
   0   0   2  367.76   23.20
   0   0  -2  385.06   23.20
   0   0  -2  364.16   23.30
  -1  -1   2   -2.00    3.90
  -1  -1   2   -1.50    3.60
   1   1  -2    0.40    3.70
   1   1  -2   -0.50    3.90
  -2  -2   2   66.89    8.70
  -2  -2   2   83.79    9.10
   2   2  -2   88.79    9.80
   2   2  -2   78.99    9.10
  -3  -3   2   81.09   10.90
  -3  -3   2   99.19   10.90
   3   3  -2   82.89   10.60
   3   3  -2   95.99   11.40
  -4  -4   2   14.90    5.90
  -4  -4   2   28.10    6.80
   4   4  -2   24.00    6.30
   4   4  -2   17.60    6.30
  -5  -5   2  207.88   19.90
  -5  -5   2  204.48   19.60
   5   5  -2  189.98   19.90
   5   5  -2  194.78   18.70
  -6  -6   2  131.09   15.70
  -6  -6   2  124.79   16.40
   6   6  -2  126.39   15.40
   6   6  -2  112.49   15.30
  -7  -7   2   17.10    7.90
  -7  -7   2   27.20    8.00
   7   7  -2   20.70    7.30
   7   7  -2   26.80    7.80
  -8  -8   2   28.60    9.60
  -8  -8   2   38.20    9.90
   8   8  -2   28.10    8.50
   8   8  -2   14.40    7.80
 -10 -10   2   44.60   11.90
 -10 -10   2   57.99   14.50
  10  10  -2   45.10   12.80
  10  10  -2   24.70    9.80
 -11 -11   2   47.50   14.50
 -11 -11   2   43.20   13.40
  11  11  -2   49.70   13.70
  11  11  -2   82.09   15.40
 -12 -12   2   39.20   12.60
 -12 -12   2   14.60    9.50
  10  12   2   13.50    5.20
  10  12   2   10.10    4.40
 -10 -12  -2   12.30    4.80
 -10 -12  -2   10.10    4.80
   9  11   2    7.60    4.70
   9  11   2    7.00    4.50
  -9 -11  -2    6.80    4.50
  -9 -11  -2    3.40    4.00
   8  10   2   36.50    7.40
   8  10   2   13.60    6.20
  -8 -10  -2   22.70    6.40
  -8 -10  -2   23.70    6.30
   7   9   2  134.29   14.50
   7   9   2  145.99   15.00
  -7  -9  -2  140.39   14.50
  -7  -9  -2  158.18   15.20
   6   8   2  126.99   12.90
   6   8   2  117.69   12.60
  -6  -8  -2  120.19   12.50
  -6  -8  -2  127.59   12.80
   5   7   2  100.09   11.10
   5   7   2  112.19   11.30
  -5  -7  -2  108.69   10.90
  -5  -7  -2  119.99   11.50
   4   6   2   97.09    9.70
   4   6   2   85.29    8.90
  -4  -6  -2   93.89    8.80
  -4  -6  -2   85.79    9.00
   3   5   2   11.20    3.60
   3   5   2   12.30    3.10
  -3  -5  -2    7.90    3.10
  -3  -5  -2   14.40    3.30
   2   4   2   77.69    6.50
   2   4   2   75.99    6.60
  -2  -4  -2   92.49    6.60
  -2  -4  -2   81.09    6.80
   1   3   2   29.60    3.90
   1   3   2   23.60    3.90
  -1  -3  -2   32.70    4.40
  -1  -3  -2   29.40    4.00
   0   2   2  283.57   17.70
   0   2   2  302.67   18.10
   0  -2  -2  273.47   17.50
   0  -2  -2  276.67   17.90
  -1   1   2   -6.70    3.30
  -1   1   2   -6.30    3.20
   1  -1  -2    4.00    4.20
   1  -1  -2   -6.00    3.50
  -2   0   2    0.60    4.00
  -2   0   2   -0.70    3.70
   2   0  -2    9.40    3.90
   2   0  -2    8.10    4.70
  -3  -1   2   -3.50    4.70
  -3  -1   2    8.00    5.60
   3   1  -2    0.60    4.30
   3   1  -2   -1.60    4.10
  -4  -2   2  199.68   18.10
  -4  -2   2  200.38   18.20
   4   2  -2  181.68   17.60
   4   2  -2  205.98   19.40
  -5  -3   2   59.19   10.40
  -5  -3   2   66.69   11.20
   5   3  -2   78.79   11.60
   5   3  -2   51.79   10.30
  -6  -4   2   15.80    6.50
  -6  -4   2   12.20    7.00
   6   4  -2   12.80    6.60
   6   4  -2    4.10    5.30
  -7  -5   2   29.00    9.20
  -7  -5   2   40.00    9.70
   8   6  -2  135.69   19.00
   8   6  -2  108.59   19.80
  -9  -7   2   67.29   15.10
  -9  -7   2   83.69   15.00
   9   7  -2   73.39   14.40
   9   7  -2   92.59   18.30
 -10  -8   2  123.59   19.40
 -10  -8   2  141.69   20.90
  10   8  -2  121.39   19.40
  10   8  -2  109.39   18.60
 -11  -9   2   19.30    9.40
 -11  -9   2    9.60    8.20
  11   9  -2   22.20   10.20
  11   9  -2   14.10    8.50
 -12 -10   2   20.20   10.70
 -12 -10   2   26.70   11.50
  12  10  -2   21.30   10.50
  12  10  -2   35.30   12.20
 -13 -11   2   10.00    9.70
 -13 -11   2    8.00    8.60
  13  11  -2   11.10   10.30
  13  11  -2    6.80   10.00
   0   4   2   94.79    7.60
   0   4   2   93.89    8.00
   0  -4  -2   97.39    7.90
   0  -4  -2   88.39    7.80
  -1   3   2   30.30    5.60
  -1   3   2   30.50    5.90
   1  -3  -2   41.10    6.70
   1  -3  -2   30.80    5.90
  -2   2   2   77.99    9.10
  -2   2   2  102.19   10.80
   2  -2  -2   87.59    9.70
   2  -2  -2   78.29    9.80
  -3   1   2   -5.80    4.30
  -3   1   2   -1.50    4.50
   3  -1  -2   -1.50    5.00
   3  -1  -2   -8.70    4.10
  -4   0   2  117.99   13.60
  -4   0   2   90.09   11.90
   4   0  -2   97.49   13.30
   4   0  -2   97.09   12.20
  -5  -1   2   92.59   12.80
  -5  -1   2   91.39   13.50
   5   1  -2  113.69   13.50
   5   1  -2   95.89   13.80
  -6  -2   2   85.79   13.40
  -6  -2   2   70.49   12.70
   6   2  -2   79.89   12.60
   6   2  -2   47.30   11.20
  -7  -3   2  172.28   19.00
  -7  -3   2  128.99   17.90
   7   3  -2  156.88   20.00
   7   3  -2  140.79   17.90
   8   4  -2  176.38   22.70
  -9  -5   2   33.10   10.30
  -9  -5   2   35.00   10.50
   9   5  -2   49.80   12.00
   9   5  -2   82.49   15.60
 -10  -6   2  124.69   18.90
 -10  -6   2  126.39   19.90
  10   6  -2  128.49   21.10
  10   6  -2  121.89   20.00
 -11  -7   2   13.20    8.40
 -11  -7   2    0.70    6.80
  11   7  -2    4.10    7.10
  11   7  -2   -2.80    6.80
 -12  -8   2   47.50   13.20
 -12  -8   2   35.00   11.90
  12   8  -2   17.60    9.80
  12   8  -2   33.80   11.80
 -13  -9   2   40.10   13.70
 -13  -9   2   41.90   13.50
  13   9  -2   22.90   11.70
  13   9  -2   37.90   12.80
 -14 -10   2   13.40    9.70
 -14 -10   2   12.90   11.40
  14  10  -2    4.00    8.80
  14  10  -2    0.40    8.50
   0  -6  -2   42.60    4.70
   0  -6  -2   29.20    3.90
  -1   5   2  115.79   10.80
  -1   5   2  133.39   11.00
   1  -5  -2  112.59   11.00
   1  -5  -2  126.79   11.30
  -2   4   2   70.09    9.40
  -2   4   2   81.59    9.60
   2  -4  -2   87.39   10.60
   2  -4  -2   85.59   10.20
  -3   3   2   99.49   12.80
  -3   3   2  101.49   12.00
   3  -3  -2   93.89   11.80
   3  -3  -2   90.29   11.80
  -4   2   2  206.88   20.30
  -4   2   2  243.58   21.10
   4  -2  -2  199.88   20.20
   4  -2  -2  202.38   19.50
  -5   1   2   87.19   13.50
  -5   1   2  117.09   14.50
   5  -1  -2   87.99   13.00
   5  -1  -2   69.59   12.10
  -6   0   2   57.09   11.00
  -6   0   2   46.50   10.60
   6   0  -2   40.30   10.50
   6   0  -2   39.40    9.50
  -7  -1   2   10.10    7.20
  -7  -1   2    6.80    6.20
   7   1  -2    8.00    7.10
   7   1  -2   14.60    7.00
  -9  -3   2   40.60   10.80
  -9  -3   2   21.30    8.80
   9   3  -2   43.70   12.40
   9   3  -2   32.70   11.10
 -10  -4   2   83.29   15.60
 -10  -4   2   68.49   14.50
 -11  -5   2   40.90   12.80
  11   5  -2   28.20   10.40
  11   5  -2   38.30   12.00
 -12  -6   2   22.60   11.50
 -12  -6   2   46.50   13.90
  12   6  -2   22.40    9.50
  12   6  -2   23.00   10.70
 -13  -7   2   14.70    9.80
 -13  -7   2   23.30   11.40
  13   7  -2   16.50    9.80
  13   7  -2   34.70   12.80
 -14  -8   2   58.89   17.20
 -14  -8   2   92.29   20.30
  14   8  -2   81.49   18.60
  14   8  -2   62.09   16.50
 -15  -9   2   19.70   12.60
 -15  -9   2    2.30    8.70
  15   9  -2   -0.40    6.80
 -16 -10   2   -3.50    8.20
 -16 -10   2    2.20    7.70
   0   8   2   36.30    3.50
   0   8   2   35.60    3.40
   0  -8  -2   36.20    3.60
  -1   7   2   54.79    6.70
  -1   7   2   47.10    6.60
   1  -7  -2   48.60    7.10
   1  -7  -2   42.30    6.70
  -2   6   2  179.88   16.40
  -2   6   2  182.68   16.20
   2  -6  -2  197.88   16.50
   2  -6  -2  186.48   16.50
  -3   5   2    5.70    4.90
  -3   5   2   21.10    6.30
   3  -5  -2    0.90   23.60
   3  -5  -2   11.10    5.50
  -4   4   2   37.40    8.90
  -4   4   2   22.80    7.50
   4  -4  -2   26.50    8.00
   4  -4  -2   23.60    7.10
  -5   3   2   70.59   11.90
  -5   3   2   42.60   10.50
   5  -3  -2   73.69   11.70
   5  -3  -2   73.49   12.70
  -6   2   2   95.59   14.20
  -6   2   2   67.99   12.90
   6  -2  -2   73.49   13.00
   6  -2  -2   71.69   13.20
  -7   1   2    6.90    6.20
  -7   1   2    0.20    5.90
   7  -1  -2   -1.30    5.00
   7  -1  -2   16.70    7.70
  -8   0   2   72.79   14.40
   8   0  -2   82.09   13.90
  -9  -1   2   31.50   10.70
  -9  -1   2   33.00   10.30
   9   1  -2   40.90   11.50
   9   1  -2   31.80   10.30
 -10  -2   2  100.19   18.40
 -10  -2   2   90.69   16.80
  10   2  -2   99.29   19.40
  10   2  -2  115.89   18.30
 -11  -3   2   36.60   11.60
 -11  -3   2   59.49   13.80
  11   3  -2   43.00   12.00
  11   3  -2   50.39   14.50
 -12  -4   2  142.39   22.90
 -12  -4   2  226.18   27.50
  12   4  -2  223.88   29.70
  12   4  -2  182.18   25.50
 -13  -5   2    8.90    7.20
 -13  -5   2   -1.50    6.10
  13   5  -2    9.10    8.00
  13   5  -2   12.20    9.10
 -14  -6   2   51.39   14.70
 -14  -6   2   45.30   14.20
  14   6  -2   83.59   18.00
  14   6  -2   60.59   15.10
 -15  -7   2    0.00    7.90
 -15  -7   2    5.80    7.40
  15   7  -2   11.50    9.80
  15   7  -2   -2.70    6.00
 -16  -8   2  -10.40    8.10
 -16  -8   2   23.00   12.50
  16   8  -2    3.70    9.30
  16   8  -2   10.20    9.20
 -17  -9   2   18.10   12.90
 -17  -9   2   29.90   13.90
  -1   9   2    8.50    3.20
  -1   9   2   10.60    3.70
   1  -9  -2    9.50    3.40
   1  -9  -2    9.20    4.20
  -2   8   2  138.29   14.70
  -2   8   2  143.09   14.30
   2  -8  -2  165.48   16.10
   2  -8  -2  152.98   15.00
  -3   7   2   14.30    5.40
  -3   7   2    9.50    5.60
   3  -7  -2    7.70    5.50
   3  -7  -2    7.50    5.10
  -4   6   2   95.19   13.70
  -4   6   2   78.89   12.10
   4  -6  -2   97.89   14.20
   4  -6  -2   95.09   14.00
  -5   5   2  225.28   22.20
  -5   5   2  187.88   21.10
   5  -5  -2  204.68   22.30
   5  -5  -2  235.58   22.40
  -6   4   2    7.00    6.00
  -6   4   2   14.30    6.80
   6  -4  -2   17.40    7.30
   6  -4  -2   28.70    9.40
  -8   2   2  207.18   25.10
  -8   2   2  267.67   27.70
   8  -2  -2  293.77   28.40
   8  -2  -2  235.78   27.10
  -9   1   2   38.70   11.00
  -9   1   2   47.50   11.90
   9  -1  -2   33.10   10.70
   9  -1  -2   36.60   12.40
 -10   0   2  242.78   29.00
 -10   0   2  272.17   29.00
  10   0  -2  273.47   31.80
  10   0  -2  267.77   29.30
 -11  -1   2   36.20   11.10
 -11  -1   2   28.30   10.50
  11   1  -2   12.80    7.90
  11   1  -2   27.30   11.70
 -12  -2   2  155.08   24.50
 -12  -2   2  168.08   24.10
  12   2  -2  226.78   30.00
  12   2  -2  173.48   24.30
 -13  -3   2   19.70    9.40
 -13  -3   2   19.80   10.30
  13   3  -2   21.80   10.80
 -14  -4   2   38.40   13.30
 -14  -4   2   53.09   14.00
  14   4  -2   33.30   13.40
 -15  -5   2   39.80   13.80
 -15  -5   2   25.50   10.50
  15   5  -2   38.20   14.00
  15   5  -2    7.70    8.50
 -16  -6   2   14.80    9.20
 -16  -6   2   15.40   10.00
  16   6  -2   -6.80    9.20
  16   6  -2    5.10    8.70
 -17  -7   2    1.60    8.70
 -17  -7   2   -2.70    7.50
  17   7  -2    1.50    7.90
  17   7  -2    0.90    7.70
 -18  -8   2    3.80    9.10
 -18  -8   2    2.60   11.90
  18   8  -2   14.10   11.10
  -1  11   2   47.80    5.80
  -1  11   2   47.20    5.70
   1 -11  -2   51.09    6.10
   1 -11  -2   68.19    7.10
  -2  10   2  220.38   19.30
  -2  10   2  223.88   18.20
   2 -10  -2  220.28   18.90
   2 -10  -2  234.18   21.00
  -3   9   2   68.09   10.50
  -3   9   2   62.69   10.70
   3  -9  -2   46.80    9.10
   3  -9  -2   34.10    8.70
  -4   8   2   60.99   12.00
  -4   8   2   60.59   20.20
  -5   7   2  121.89   16.20
  -5   7   2   86.59   14.60
   5  -7  -2   84.49   14.00
   5  -7  -2  107.49   15.20
  -6   6   2  123.99   18.40
   6  -6  -2  143.79   20.60
   6  -6  -2  185.08   20.70
  -7   5   2   26.40    9.40
  -7   5   2   15.70    8.00
   7  -5  -2   20.20    8.50
   7  -5  -2   35.70   10.40
  -8   4   2  159.68   21.60
  -8   4   2  160.98   21.40
   8  -4  -2  132.69   19.60
   8  -4  -2   81.49   16.50
  -9   3   2   31.80   11.20
  -9   3   2   26.20   11.40
   9  -3  -2   43.00   12.80
   9  -3  -2   28.20   10.40
 -10   2   2  103.89   18.40
 -10   2   2   75.79   17.00
  10  -2  -2   82.99   18.50
  10  -2  -2  125.29   19.60
 -11   1   2   36.90   12.00
 -11   1   2   49.10   13.60
  11  -1  -2   30.00   11.80
  11  -1  -2   27.20   11.30
 -12   0   2   45.90   13.20
 -12   0   2   58.89   15.30
  12   0  -2   68.39   15.70
  12   0  -2   69.59   17.10
 -13  -1   2   12.10    7.90
 -13  -1   2    8.30    7.30
  13   1  -2    1.40    6.80
  13   1  -2   17.60    9.50
 -15  -3   2   -0.50    7.00
 -15  -3   2   21.80   11.90
  15   3  -2    7.70    9.80
  15   3  -2    7.10    8.60
 -16  -4   2   99.39   20.70
 -16  -4   2   52.29   16.70
  16   4  -2   66.09   17.20
  16   4  -2   94.09   21.60
 -17  -5   2   -0.80    7.80
 -17  -5   2    4.80    7.90
  17   5  -2   -7.80    7.90
  17   5  -2    4.60    7.90
 -18  -6   2   -3.40    6.80
 -18  -6   2   -3.30    9.20
  18   6  -2   -3.00    9.30
  -2  12   2   56.09    8.50
  -2  12   2   67.39    8.60
   2 -12  -2   53.99    8.50
   2 -12  -2   64.19    9.70
  -3  11   2  124.89   14.70
  -3  11   2  129.69   16.20
   3 -11  -2  120.89   16.50
   3 -11  -2  138.39   16.10
  -4  10   2  100.79   14.20
  -4  10   2   86.39   14.80
   4 -10  -2   75.89   14.50
   4 -10  -2   84.29   14.00
  -5   9   2  104.09   16.10
  -5   9   2   95.19   16.00
   5  -9  -2   91.09   15.50
   5  -9  -2  106.89   17.30
  -6   8   2  119.59   17.00
   7  -7  -2   30.50   10.20
   7  -7  -2   22.70    8.90
  -8   6   2  144.49   20.50
  -8   6   2  118.29   19.20
   8  -6  -2  124.89   19.80
   8  -6  -2  114.09   18.70
  -9   5   2   61.89   15.30
  -9   5   2   52.59   12.60
   9  -5  -2   70.09   15.50
   9  -5  -2   30.80   11.20
 -10   4   2   71.49   16.30
 -10   4   2   74.39   15.20
  10  -4  -2   47.80   13.40
  10  -4  -2   54.69   15.30
 -11   3   2   56.69   14.50
 -11   3   2   11.50    9.30
  11  -3  -2   59.49   15.50
  11  -3  -2    3.20    7.50
 -12   2   2  187.38   26.70
 -12   2   2  135.09   23.50
  12  -2  -2  177.88   25.00
  12  -2  -2  164.68   25.90
 -13   1   2   14.80    8.90
 -13   1   2    3.40    7.90
  13  -1  -2   12.40   10.80
  13  -1  -2    0.30    6.50
 -14   0   2  235.68   28.40
  14   0  -2  196.58   28.70
 -15  -1   2    5.50   10.00
 -15  -1   2    7.30    9.60
  15   1  -2   40.70   14.20
  15   1  -2    4.50    7.00
 -16  -2   2   36.70   13.60
 -16  -2   2   25.40   12.50
  16   2  -2   25.80   13.80
  16   2  -2   32.00   12.90
 -17  -3   2    4.70    9.40
 -17  -3   2   16.60    9.80
  17   3  -2   10.90    9.00
  17   3  -2   11.10    9.70
 -18  -4   2   18.40   10.80
  18   4  -2    4.80    9.30
  -3  13   2   17.20    6.70
  -3  13   2   10.20    4.70
   3 -13  -2   10.90    6.50
   3 -13  -2   19.00    6.20
  -4  12   2  100.59   16.10
  -4  12   2   92.79   13.10
   4 -12  -2  108.59   17.80
   4 -12  -2  102.19   15.60
  -5  11   2    8.80    7.20
  -6  10   2  194.08   23.40
  -6  10   2  223.08   26.40
   6 -10  -2  211.08   27.00
   6 -10  -2  231.28   26.40
  -7   9   2  129.89   20.90
  -7   9   2  115.99   18.00
   7  -9  -2  121.79   19.40
   7  -9  -2  130.39   21.10
  -8   8   2   29.90   10.50
  -8   8   2   30.00   10.10
   8  -8  -2   27.20    9.40
   8  -8  -2   31.80   12.40
  -9   7   2   72.89   16.50
  -9   7   2   99.29   17.80
   9  -7  -2   80.19   18.00
   9  -7  -2  103.49   18.50
 -10   6   2  149.79   24.20
 -10   6   2  162.98   24.30
  10  -6  -2  128.29   22.30
  10  -6  -2  155.58   25.50
 -11   5   2    9.60    8.00
 -11   5   2   33.50   11.80
  11  -5  -2   39.70   26.90
  11  -5  -2   41.80   13.80
 -12   4   2  220.98   29.80
 -12   4   2  218.08   29.20
  12  -4  -2  200.48   28.30
  12  -4  -2  238.48   32.30
 -13   3   2    6.50    9.90
  13  -3  -2   -3.40    8.50
 -14   2   2   30.50   12.20
 -14   2   2   17.00    9.70
  14  -2  -2   47.60   15.10
  14  -2  -2   40.20   13.30
 -15   1   2   13.60    9.60
 -15   1   2   13.70    9.50
  15  -1  -2   14.40   10.20
  15  -1  -2    7.40    8.00
 -16   0   2   71.69   18.40
 -16   0   2   51.69   16.40
  16   0  -2   84.19   19.70
  16   0  -2   65.99   19.60
 -17  -1   2   15.60   10.10
 -17  -1   2   11.60    9.20
  17   1  -2   25.90   10.90
  17   1  -2    5.10   11.50
  -4  14   2  175.98   18.90
  -4  14   2  162.88   20.40
   4 -14  -2  202.08   87.19
   4 -14  -2  133.39   18.80
  -6  12   2   31.60   11.20
  -6  12   2   16.90    7.80
   6 -12  -2   23.90   11.50
   6 -12  -2   35.40   10.40
  -7  11   2  113.79   18.20
  -7  11   2   85.59   18.00
   7 -11  -2   68.19   18.30
   7 -11  -2  132.69   19.90
  -8  10   2   30.70   11.70
  -8  10   2   42.40   11.60
   8 -10  -2   21.30    9.90
   8 -10  -2   21.20   10.70
  -9   9   2   37.00   13.70
  -9   9   2   35.80   11.70
   9  -9  -2   21.80    9.80
   9  -9  -2   23.80   12.30
 -10   8   2  130.19   22.60
 -10   8   2  101.69   18.60
  10  -8  -2  128.69   22.20
  10  -8  -2  136.49   23.40
 -11   7   2   10.40    8.40
 -11   7   2    2.50    6.40
  11  -7  -2   11.80    8.90
  11  -7  -2    6.60    8.30
 -12   6   2   24.20   11.20
 -12   6   2   31.60   12.70
  12  -6  -2   17.60   12.10
  12  -6  -2   18.70   11.10
 -13   5   2   15.90   10.20
 -13   5   2    1.80    7.60
  13  -5  -2    0.40    6.40
  13  -5  -2   12.50    8.90
 -14   4   2   25.10   12.20
 -14   4   2   54.99   15.40
  14  -4  -2   38.30   15.20
  14  -4  -2   41.60   13.60
 -15   3   2    9.00    8.40
 -15   3   2   -7.40    7.80
  15  -3  -2   12.80    8.40
  15  -3  -2    8.50    9.50
 -16   2   2   38.20   13.40
 -16   2   2   18.20   11.60
  16  -2  -2   44.50   14.40
  16  -2  -2   45.40   16.40
 -17   1   2    7.70    8.80
 -17   1   2    8.80   10.00
  17  -1  -2   -6.50    9.40
  17  -1  -2   20.70   12.50
  -5  15   2   32.40   10.80
   5 -15  -2   25.20   14.00
   5 -15  -2   47.10   11.50
  -6  14   2   15.50    9.90
  -6  14   2   23.00    7.60
   6 -14  -2   16.20    8.80
   6 -14  -2   22.90   13.60
  -7  13   2   36.20   11.10
  -7  13   2   37.20   12.50
   7 -13  -2   44.30   12.90
   7 -13  -2   31.60   13.00
  -8  12   2   84.79   17.10
  -8  12   2   92.99   19.20
   8 -12  -2   65.29   18.00
   8 -12  -2   70.79   17.10
  -9  11   2   -3.40    7.80
  -9  11   2   -1.60    6.60
   9 -11  -2    4.10    6.80
   9 -11  -2    1.40    7.70
 -10  10   2   68.59   16.20
 -10  10   2   29.90   12.90
  10 -10  -2   38.80   13.80
  10 -10  -2   66.69   17.50
 -11   9   2   37.90   11.70
 -11   9   2   29.40   12.40
  11  -9  -2   27.60   11.60
  11  -9  -2   28.40   12.90
 -12   8   2   64.29   15.00
  12  -8  -2   57.99   18.10
  12  -8  -2   45.10   13.50
 -13   7   2   37.00   12.30
 -13   7   2   30.60   12.70
  13  -7  -2   28.40   12.00
  13  -7  -2   21.50   11.60
 -14   6   2   68.19   16.60
 -14   6   2   42.70   14.70
  14  -6  -2   36.20   13.30
  14  -6  -2   63.49   17.90
 -15   5   2   14.30   11.80
 -15   5   2   16.50   11.10
  15  -5  -2   37.70   13.60
  15  -5  -2   45.40   14.30
 -16   4   2   45.30   15.20
 -16   4   2   96.09   21.00
  16  -4  -2  100.89   23.20
  16  -4  -2   75.39   19.10
 -17   3   2   10.20    9.30
 -17   3   2    1.80    7.90
  17  -3  -2   -4.40    7.70
  17  -3  -2   -3.60    7.30
  -7  15   2   16.30    7.80
  -7  15   2   26.10   11.40
   7 -15  -2   13.80   11.30
   7 -15  -2   12.40    8.30
  -8  14   2   76.99   16.30
  -8  14   2   31.40   14.00
   8 -14  -2   64.79   19.80
   8 -14  -2   49.10   16.30
  -9  13   2   73.29   18.80
  -9  13   2   43.40   13.20
   9 -13  -2   31.70   17.20
   9 -13  -2   65.19   16.60
 -10  12   2    5.30    8.20
 -10  12   2   35.50   13.10
  10 -12  -2    8.90   10.50
  10 -12  -2   11.50    9.50
 -11  11   2   37.90   14.10
 -11  11   2   28.60   15.90
  11 -11  -2   53.59   16.50
  11 -11  -2   71.19   17.80
 -12  10   2    9.40   10.70
 -12  10   2   18.50    8.90
  12 -10  -2   32.90   13.00
  12 -10  -2   -1.20    8.10
 -13   9   2   42.70   14.00
 -13   9   2   42.90   15.00
  13  -9  -2   23.30   11.50
  13  -9  -2   28.10   13.20
 -14   8   2   68.29   19.10
 -14   8   2   96.99   19.90
  14  -8  -2   48.50   19.20
  14  -8  -2  128.89   23.20
 -15   7   2    4.90    8.00
 -15   7   2   -0.80    7.50
  15  -7  -2   -4.00    6.80
  15  -7  -2   -2.50    9.30
 -16   6   2   12.70    9.90
 -16   6   2  -12.40    7.60
  16  -6  -2   16.30   11.90
  16  -6  -2   29.90   11.90
   9 -15  -2    7.60   13.30
   9 -15  -2    6.20   12.70
 -10  14   2   -1.80    6.80
 -10  14   2   10.60   10.90
  10 -14  -2    5.90    8.60
  10 -14  -2   -7.90    7.90
 -11  13   2   12.00   12.20
 -11  13   2    9.40    9.80
  11 -13  -2   22.50   14.70
  11 -13  -2   47.20   14.90
 -12  12   2   18.30   11.60
 -12  12   2   26.00   13.00
  12 -12  -2   27.70   14.50
  12 -12  -2   21.60   11.50
 -13  11   2   27.60   12.40
 -13  11   2   11.10    8.00
  13 -11  -2    9.20    8.80
  13 -11  -2    4.60    9.90
 -14  10   2    0.00    5.30
 -14  10   2   13.10   11.40
  14 -10  -2    1.50    9.20
  14 -10  -2    4.20    8.80
 -15   9   2    4.30    8.20
 -15   9   2   -2.00    9.80
  15  -9  -2   -0.70   10.70
  15  -9  -2    8.10   62.19
  11 -15  -2   -4.40   11.30
  11 -15  -2  -10.60    9.00
 -12  14   2   -5.00    7.20
 -12  14   2   18.00    9.90
  12 -14  -2    3.10   11.20
  12 -14  -2   -2.50    7.10
 -13  13   2   17.30   12.40
 -13  13   2   17.20   11.00
  13 -13  -2   28.90   15.20
  13 -13  -2   32.20   12.80
 -14  12   2   -2.00    8.00
  14 -12  -2   -1.40    8.20
  14 -12  -2   -2.20    6.50
  13 -13   3    5.30   10.20
  13 -13   3   25.90   20.40
 -13  13  -3   67.59   20.30
  12 -14   3   15.40   15.70
  12 -14   3   -5.70   11.30
 -12  14  -3   30.90   13.40
 -12  14  -3   41.10   17.50
  11 -15   3   -3.40   11.70
  11 -15   3   -1.30   11.10
 -11  15  -3   16.30   12.80
 -11  15  -3    1.50   10.20
  14 -10   3   52.09   16.60
  14 -10   3   41.40   15.60
 -14  10  -3   59.19   16.10
 -14  10  -3   23.00   12.30
  13 -11   3    7.50    9.10
  13 -11   3   11.80   10.70
 -13  11  -3   33.00   13.40
 -13  11  -3   14.00   10.00
  12 -12   3    9.60    7.90
  12 -12   3   -5.80    7.80
 -12  12  -3   22.00   11.80
 -12  12  -3    5.50    6.90
  11 -13   3  190.68   31.30
  11 -13   3   78.89   22.20
 -11  13  -3  146.09   24.50
 -11  13  -3  224.48   31.90
  10 -14   3   -0.10    8.50
  10 -14   3    4.20    9.60
 -10  14  -3   -7.20    6.80
 -10  14  -3   -0.50    4.70
   9 -15   3   38.30   16.80
   9 -15   3    8.30   11.40
  -9  15  -3   51.99   15.40
  -9  15  -3   53.39   17.60
   8 -16   3   16.10   16.80
  16  -6   3   41.30   17.40
  16  -6   3   70.69   18.40
 -16   6  -3   23.10   12.70
 -16   6  -3   52.39   15.50
  15  -7   3   -2.60    5.10
  15  -7   3    0.30    8.30
 -15   7  -3    0.40    7.50
 -15   7  -3    7.90    8.90
  14  -8   3   11.50   11.00
  14  -8   3   17.90   12.40
 -14   8  -3   18.40   11.50
 -14   8  -3   19.80   10.70
  13  -9   3  205.58   31.10
  13  -9   3  181.78   32.40
 -13   9  -3  294.47   37.00
 -13   9  -3  231.98   31.70
  12 -10   3   13.70   10.70
  12 -10   3   39.70   14.20
 -12  10  -3   26.30   13.80
 -12  10  -3   25.70   11.20
  11 -11   3   14.50   10.60
  11 -11   3   15.20   10.50
 -11  11  -3    8.60    9.10
 -11  11  -3    3.80    7.80
  10 -12   3   16.70   11.00
  10 -12   3    5.30   10.90
 -10  12  -3   27.80   12.40
 -10  12  -3   26.10   10.40
   8 -14   3    1.50    8.50
   8 -14   3   -5.10    9.60
  -8  14  -3    2.10    7.00
  -8  14  -3   -2.00    8.10
   7 -15   3   17.60   13.50
   7 -15   3   31.70   12.90
  -7  15  -3   34.20   10.70
  -7  15  -3   27.30   12.80
   6 -16   3  207.78   28.60
   6 -16   3   95.19   29.30
  17  -3   3   25.80   13.40
 -17   3  -3    6.50   10.80
  16  -4   3   11.70    9.00
  16  -4   3    3.50    8.20
 -16   4  -3   10.10    9.00
 -16   4  -3   -7.20    5.80
  15  -5   3  177.28   29.10
  15  -5   3  140.29   26.00
 -15   5  -3  151.68   27.00
 -15   5  -3  134.69   26.10
  14  -6   3   23.40   11.30
  14  -6   3   42.80   15.50
 -14   6  -3   31.50   14.40
 -14   6  -3   27.60   12.00
  13  -7   3   24.20   11.40
  13  -7   3   26.90   11.50
 -13   7  -3   10.10   10.20
 -13   7  -3   26.50   12.00
  12  -8   3   44.80   13.70
  12  -8   3   44.00   14.10
 -12   8  -3   48.20   14.40
 -12   8  -3   32.10   12.80
  11  -9   3  413.16   44.80
 -11   9  -3  458.25   44.70
  10 -10   3   -0.60    8.00
  10 -10   3   21.50   21.90
 -10  10  -3   22.10   11.20
 -10  10  -3   18.40    9.50
   9 -11   3   19.40   12.00
   9 -11   3   25.20   10.60
  -9  11  -3   37.40   11.10
  -9  11  -3    8.80   10.40
   8 -12   3  149.39   24.40
   8 -12   3  128.59   24.10
  -8  12  -3  131.89   20.90
  -8  12  -3  107.79   22.20
   7 -13   3  163.08   27.60
   7 -13   3  180.98   27.80
  -7  13  -3  202.08   28.60
  -7  13  -3  235.28   26.80
   6 -14   3   34.10   12.20
   6 -14   3   22.10   12.70
  -6  14  -3   55.49   15.50
  -6  14  -3   59.29   13.40
   5 -15   3   73.19   15.60
   5 -15   3   24.40   14.10
  -5  15  -3   45.90   15.60
  -5  15  -3   74.09   14.10
   4 -16   3  328.97   33.10
   4 -16   3  103.69   29.90
  17  -1   3   67.89   17.30
  17  -1   3   60.29   18.00
 -17   1  -3   20.00   12.20
 -17   1  -3   73.49   19.00
  16  -2   3    1.60    7.00
  16  -2   3    4.50    7.70
 -16   2  -3    1.80    6.70
 -16   2  -3   -8.60    7.70
  15  -3   3   41.40   13.90
  15  -3   3   43.80   14.10
 -15   3  -3   17.20   10.80
 -15   3  -3   20.40   11.40
  14  -4   3   65.79   17.50
  14  -4   3   31.70   13.40
 -14   4  -3   26.60   12.00
 -14   4  -3   34.40   14.40
  13  -5   3  391.56   42.90
  13  -5   3  422.06   45.80
 -13   5  -3  438.46   44.60
 -13   5  -3  403.16   42.70
  11  -7   3   49.50   15.40
  11  -7   3   44.50   12.80
 -11   7  -3   37.80   13.30
 -11   7  -3   73.79   17.00
  10  -8   3    9.50    9.20
  10  -8   3   32.00   11.10
 -10   8  -3    7.90    6.60
   9  -9   3  392.26   43.70
   9  -9   3  461.05   45.50
  -9   9  -3  520.15   45.30
  -9   9  -3  515.05   44.90
   8 -10   3   42.40   12.40
   8 -10   3    7.80    6.90
  -8  10  -3   11.40    7.60
  -8  10  -3    1.00    7.20
   7 -11   3   20.80    9.90
   7 -11   3   25.50   10.00
  -7  11  -3   30.00   11.00
  -7  11  -3   25.00   10.00
   6 -12   3  420.36   42.20
   6 -12   3  399.86   39.20
  -6  12  -3  398.16   38.00
  -6  12  -3  445.06   42.10
   5 -13   3  128.69   20.40
   5 -13   3  164.88   25.00
  -5  13  -3  155.78   23.30
  -5  13  -3  121.19   19.00
   4 -14   3    0.00    7.20
   4 -14   3   35.00   11.10
  -4  14  -3   30.20    9.10
  -4  14  -3   26.40   10.70
   3 -15   3    9.20    9.70
   3 -15   3   30.00    9.70
  -3  15  -3   19.00    7.40
   2 -16   3  446.46   35.20
   2 -16   3  215.78   34.00
  18   2   3   24.20   12.90
 -18  -2  -3   18.50   12.50
  17   1   3   46.70   15.50
  17   1   3   71.29   18.90
 -17  -1  -3   51.89   16.20
 -17  -1  -3   32.40  121.79
  16   0   3    8.60    8.40
  16   0   3    2.00    7.60
 -16   0  -3    7.40    8.70
 -16   0  -3   -1.80    7.60
  15  -1   3  173.98   28.20
  15  -1   3  211.98   31.70
 -15   1  -3  201.08   28.40
 -15   1  -3  149.09   27.00
  14  -2   3   64.19   17.00
  14  -2   3   20.50   10.80
 -14   2  -3   20.90   11.60
 -14   2  -3   42.30   13.20
  12  -4   3    3.90    7.40
  12  -4   3   -4.50    6.20
 -12   4  -3    6.90    8.30
 -12   4  -3   -1.80    7.00
  11  -5   3  550.84   48.40
  11  -5   3  543.05   48.40
 -11   5  -3  514.95   48.60
 -11   5  -3  556.44   48.50
  10  -6   3    1.30    6.00
  10  -6   3    5.70    7.30
 -10   6  -3    8.60    7.40
 -10   6  -3    2.10    6.70
   9  -7   3  161.98   23.50
   9  -7   3  143.09   22.00
  -9   7  -3  121.79   21.20
  -9   7  -3  141.79   22.20
   8  -8   3  102.29   18.60
   8  -8   3  127.79   19.40
  -8   8  -3  115.59   21.60
   7  -9   3  516.25   47.90
  -7   9  -3  544.35   44.20
  -7   9  -3  565.74   47.60
   6 -10   3   14.40    8.00
   6 -10   3   28.70   10.20
  -6  10  -3   15.10    7.80
  -6  10  -3    9.70    7.90
   5 -11   3   23.30   10.00
   5 -11   3   30.80   10.20
  -5  11  -3   38.40   11.00
  -5  11  -3   35.50    9.60
   4 -12   3  743.93   57.69
   4 -12   3  867.81   60.59
  -4  12  -3  764.92   56.79
  -4  12  -3  844.72   60.49
   3 -13   3   51.29   12.80
   3 -13   3   55.69   15.60
  -3  13  -3   54.39   11.30
   2 -14   3  152.68   20.20
   2 -14   3  167.78   22.40
  -2  14  -3  167.58   22.20
  -2  14  -3  172.38   19.50
   1 -15   3    7.60    6.60
   1 -15   3   13.00    5.90
  -1  15  -3    8.50    5.20
  -1  15  -3   14.30    7.40
  18   4   3    8.70    9.80
  18   4   3   39.30   16.40
 -18  -4  -3    6.80   12.10
 -18  -4  -3   23.20   13.00
  17   3   3    4.40    9.10
  17   3   3   36.20   14.10
 -17  -3  -3   21.40   12.00
 -17  -3  -3   10.60   10.00
  16   2   3    9.60    9.70
  16   2   3    3.20    7.90
 -16  -2  -3   10.40    9.00
 -16  -2  -3    2.60    8.40
  15   1   3  197.08   29.40
 -15  -1  -3  281.87   34.00
 -15  -1  -3  127.99   26.70
  14   0   3    7.10    8.20
 -14   0  -3    0.40    6.80
  13  -1   3  141.69   24.10
  13  -1   3  168.98   26.70
 -13   1  -3  155.18   25.50
 -13   1  -3  112.69   21.60
  12  -2   3    2.10    7.50
  12  -2   3    0.80    6.30
 -12   2  -3   15.70   10.00
 -12   2  -3   16.60    9.90
  11  -3   3  170.98   25.90
  11  -3   3  222.58   28.30
 -11   3  -3  165.58   24.70
 -11   3  -3  203.58   27.10
  10  -4   3   47.00   13.40
  10  -4   3   60.09   14.10
 -10   4  -3   21.00   10.10
 -10   4  -3   62.09   14.10
   9  -5   3 1185.98   81.29
   9  -5   3 1222.38   80.39
  -9   5  -3 1199.28   80.19
  -9   5  -3 1150.98   80.69
   8  -6   3   12.10    6.80
   8  -6   3   10.80    7.70
  -8   6  -3   10.40    8.00
  -8   6  -3    8.10    7.70
   7  -7   3   96.99   17.30
   7  -7   3   89.29   16.20
  -7   7  -3   73.79   13.90
  -7   7  -3   44.00   12.20
   6  -8   3  387.66   37.70
   6  -8   3  501.65   39.20
  -6   8  -3  450.75   37.10
  -6   8  -3  423.66   38.60
   5  -9   3  388.96   34.70
  -5   9  -3  351.86   31.90
  -5   9  -3  365.36   33.40
   4 -10   3  105.29   19.60
   4 -10   3   96.19   16.70
  -4  10  -3  132.09   17.90
  -3  11  -3    8.70    5.90
   2 -12   3 1094.89   73.49
   2 -12   3 1179.88   73.19
  -2  12  -3 1075.39   72.39
  -2  12  -3 1078.09   69.99
   1 -13   3    3.10    5.30
   1 -13   3    0.90    5.00
  -1  13  -3    8.70    5.20
  -1  13  -3    4.40    4.60
   0 -14   3   43.70    9.30
   0 -14   3   33.60    9.70
   0  14  -3   48.00   10.20
   0  14  -3   36.30    7.50
  -1 -15   3   20.70    5.60
  -1 -15   3   10.00    5.30
   1  15  -3   12.60    4.30
   1  15  -3   16.00    5.20
  18   6   3   26.50   12.20
  18   6   3   12.90   10.20
 -18  -6  -3    6.10   10.00
 -18  -6  -3    8.00   11.10
  17   5   3  122.69   24.00
  17   5   3   79.69   21.10
 -17  -5  -3   18.60   16.60
 -17  -5  -3   70.29   20.90
  16   4   3    1.10    7.10
  16   4   3    1.10    6.90
 -16  -4  -3   -0.50    5.90
 -16  -4  -3   -7.50    9.10
  15   3   3   40.90   14.10
  15   3   3   37.00   14.60
 -15  -3  -3   21.30   11.50
 -15  -3  -3   32.40   13.70
  14   2   3   54.99   16.10
 -14  -2  -3    9.90   10.00
 -14  -2  -3   64.69   16.10
  13   1   3  239.48   30.70
  13   1   3  186.58   27.40
 -13  -1  -3  150.18   25.60
 -13  -1  -3  186.98   27.20
  12   0   3   16.30    9.20
  12   0   3   -1.20    6.30
 -12   0  -3   10.30    7.80
 -12   0  -3   -4.40    6.70
  11  -1   3  781.22   64.39
  11  -1   3  962.40   66.49
 -11   1  -3  903.71   64.69
 -11   1  -3  852.91   64.99
  10  -2   3   41.60   12.80
  10  -2   3   65.19   15.20
 -10   2  -3   69.79   15.90
 -10   2  -3   79.09   15.70
   9  -3   3  437.76   40.60
   9  -3   3  450.05   40.20
  -9   3  -3  550.04   43.10
  -9   3  -3  511.55   42.10
   8  -4   3  153.08   20.60
   8  -4   3  105.99   17.80
  -8   4  -3  136.39   20.20
  -8   4  -3  129.49   19.30
   7  -5   3  644.94   48.00
   7  -5   3  644.34   47.70
  -7   5  -3  573.14   46.90
  -7   5  -3  649.74   49.00
   6  -6   3  146.39   18.90
   6  -6   3   89.29   15.60
  -6   6  -3   79.49   14.70
  -6   6  -3  100.19   15.20
   4  -8   3  685.23   49.10
   4  -8   3  664.33   48.60
  -4   8  -3  690.93   49.50
   3  -9   3  174.28   19.50
   3  -9   3  157.28   18.30
  -3   9  -3  128.29   17.80
  -3   9  -3  146.99   17.70
   2 -10   3  108.99   16.70
   2 -10   3  127.19   17.20
  -2  10  -3  122.09   15.60
  -2  10  -3  141.39   17.60
   1 -11   3   22.00    6.90
   1 -11   3   32.00    8.40
  -1  11  -3   10.60    5.10
  -1  11  -3    9.40    5.50
   0 -12   3 1122.69   70.39
   0 -12   3 1079.29   70.89
   0  12  -3 1186.08   72.09
   0  12  -3 1143.69   70.29
  -1 -13   3   -1.80    4.00
  -1 -13   3    1.00    4.20
   1  13  -3    0.30    4.50
   1  13  -3    4.30    4.30
  -2 -14   3  186.88   18.00
  -2 -14   3  171.08   17.10
   2  14  -3  189.98   16.70
   2  14  -3  189.58   17.70
 -18  -8  -3   -9.00   17.50
 -18  -8  -3   30.20   14.60
  17   7   3    2.90    8.40
  17   7   3   17.10   11.70
 -17  -7  -3   16.20   10.10
 -17  -7  -3    2.20    7.60
  16   6   3   52.79   16.00
  16   6   3   60.99   18.40
 -16  -6  -3   21.40   13.90
 -16  -6  -3   57.09   16.50
  15   5   3  173.08   26.70
 -15  -5  -3  120.89   25.70
 -15  -5  -3  107.49   23.50
  14   4   3   44.50   12.90
  14   4   3   26.40   11.80
 -14  -4  -3   29.70   12.10
 -14  -4  -3   16.00   12.30
  13   3   3  166.28   27.50
  13   3   3  156.88   26.00
 -13  -3  -3  161.08   26.30
 -13  -3  -3  220.88   28.70
  12   2   3   -4.90    5.40
  12   2   3    1.80    7.30
 -12  -2  -3   -5.40    5.60
 -12  -2  -3    8.20    7.80
  11   1   3  909.91   66.09
  11   1   3  906.41   68.19
 -11  -1  -3  936.11   66.99
 -11  -1  -3  902.51   67.19
  10   0   3    0.10    6.40
  10   0   3    9.70    7.30
 -10   0  -3    6.00    6.70
 -10   0  -3    4.60    6.20
   9  -1   3  599.34   48.60
   9  -1   3  726.73   50.19
  -9   1  -3  582.84   47.10
  -9   1  -3  571.34   47.70
   8  -2   3   97.79   16.30
   8  -2   3  141.19   19.70
  -8   2  -3   99.59   16.70
  -8   2  -3  101.59   17.00
   7  -3   3  500.45   39.60
   7  -3   3  522.85   40.20
  -7   3  -3  470.25   40.30
  -7   3  -3  462.65   39.20
  -6   4  -3  147.99   20.70
   5  -5   3  882.91   59.59
   5  -5   3  865.51   58.69
  -5   5  -3  861.31   58.89
  -5   5  -3  929.51   59.59
   4  -6   3   53.19   10.60
   4  -6   3   67.79   11.90
  -4   6  -3   56.29   11.30
  -4   6  -3   88.79   13.60
   3  -7   3   35.90    9.40
   3  -7   3   47.80   10.30
  -3   7  -3   49.80   10.60
  -3   7  -3   51.79   10.20
   2  -8   3 1304.27   79.49
   2  -8   3 1242.78   78.99
  -2   8  -3 1324.07   79.49
  -2   8  -3 1285.27   78.79
   1  -9   3   25.90    7.30
   1  -9   3   35.20    8.20
  -1   9  -3   21.60    6.90
  -1   9  -3   23.70    6.70
   0 -10   3  207.48   20.40
   0 -10   3  213.28   20.40
   0  10  -3  200.78   20.30
   0  10  -3  197.68   19.70
  -1 -11   3   28.30    7.20
  -1 -11   3   23.40    7.00
   1  11  -3   13.40    5.90
   1  11  -3    9.60    5.20
  -2 -12   3 1155.98   70.99
  -2 -12   3 1166.68   72.39
   2  12  -3 1133.49   69.79
   2  12  -3 1201.48   70.69
  -3 -13   3   59.99    9.20
  -3 -13   3   49.99    9.50
   3  13  -3   38.00    7.70
   3  13  -3   55.59    8.80
   4  14  -3   33.30    5.30
   4  14  -3   37.30    5.90
  16   8   3   44.00   16.80
  16   8   3   43.90   16.80
 -16  -8  -3    9.30   81.69
 -16  -8  -3   73.09   18.30
  15   7   3   13.90    9.00
  14   6   3   26.60   12.30
  14   6   3   28.70   11.90
 -14  -6  -3   43.70   14.60
 -14  -6  -3   29.50   12.10
  13   5   3  375.26   38.90
  13   5   3  328.67   37.10
 -13  -5  -3  334.67   37.40
 -13  -5  -3  330.07   38.30
  12   4   3   -2.30    6.20
  12   4   3   -6.20    6.40
 -12  -4  -3    6.00    7.00
 -12  -4  -3   -0.90    6.20
  11   3   3  180.68   24.90
  11   3   3  173.38   24.30
 -11  -3  -3  162.28   23.10
 -11  -3  -3  179.88   24.70
  10   2   3   43.80   12.60
  10   2   3   65.49   14.00
 -10  -2  -3   92.49   16.50
 -10  -2  -3   67.39   14.90
   9   1   3  617.74   48.70
   9   1   3  640.94   49.10
  -9  -1  -3  667.23   48.80
  -9  -1  -3  622.44   48.70
   8   0   3   -5.00    5.70
   8   0   3   -7.50    5.10
  -8   0  -3   -2.00    5.30
  -8   0  -3    5.00    5.50
   7  -1   3 1030.10   67.89
  -7   1  -3 1069.59   68.29
   6  -2   3  100.09   14.80
   6  -2   3   93.69   14.30
  -6   2  -3   80.39   14.00
  -6   2  -3  104.59   14.60
   5  -3   3  292.07   25.50
   5  -3   3  298.27   26.20
  -5   3  -3  302.07   26.20
  -5   3  -3  278.77   25.50
   4  -4   3  284.27   25.60
   4  -4   3  270.07   24.80
  -4   4  -3  284.67   25.00
  -4   4  -3  279.97   24.90
   3  -5   3  189.48   18.50
   3  -5   3  179.68   18.80
  -3   5  -3  182.18   18.00
  -3   5  -3  165.18   17.50
   2  -6   3  238.78   21.00
   2  -6   3  230.28   20.50
  -2   6  -3  203.78   20.00
  -2   6  -3  188.98   19.10
   1  -7   3   -3.40    3.50
   1  -7   3    0.30   13.90
   0  -8   3 1244.08   74.59
   0  -8   3 1242.08   74.09
   0   8  -3 1252.97   74.79
   0   8  -3 1197.38   73.59
  -1  -9   3   23.40    6.70
  -1  -9   3    9.90    5.40
   1   9  -3   20.10    6.50
   1   9  -3   24.20    6.70
  -2 -10   3  133.59   14.00
  -2 -10   3  124.79   14.90
   2  10  -3  111.99   13.00
   2  10  -3   98.19   12.70
  -3 -11   3   15.70    5.00
  -3 -11   3    6.00    5.20
   3  11  -3   10.30    4.80
   3  11  -3   14.40    5.70
  -4 -12   3  686.83   45.40
  -4 -12   3  683.83   48.20
   4  12  -3  703.83   46.50
   4  12  -3  722.93   46.50
  -5 -13   3  151.68   14.90
  -5 -13   3  124.89   16.40
   5  13  -3  142.99   16.00
   5  13  -3  135.59   14.70
  -6 -14   3   33.10    6.80
  -6 -14   3   58.19    7.20
   6  14  -3   40.20    7.00
   6  14  -3   35.40    6.00
  15   9   3  141.49   25.90
  15   9   3  177.58   29.40
 -15  -9  -3   65.59   23.30
 -15  -9  -3  108.69   24.50
  14   8   3   22.40   11.30
  14   8   3   23.80   11.30
 -14  -8  -3   35.30   13.70
 -14  -8  -3   16.90   11.30
  13   7   3   26.10   11.30
  13   7   3   33.10   12.90
 -13  -7  -3    5.60    7.70
 -13  -7  -3   15.80    9.90
  12   6   3   45.50   12.70
  12   6   3   41.20   12.50
 -12  -6  -3   13.40    8.90
 -12  -6  -3   12.60   10.00
  11   5   3  526.95   49.50
  11   5   3  618.24   49.60
 -11  -5  -3  579.14   48.00
 -11  -5  -3  507.15   47.60
  10   4   3   58.09   14.10
  10   4   3   48.60   12.60
 -10  -4  -3   61.19   13.70
 -10  -4  -3   45.20   12.90
   9   3   3  436.36   40.10
   9   3   3  539.45   40.70
  -9  -3  -3  458.75   37.90
  -9  -3  -3  462.85   39.20
   8   2   3  113.69   18.00
   7   1   3 1171.58   75.29
   7   1   3 1183.08   74.69
  -7  -1  -3 1190.98   75.39
  -7  -1  -3 1151.38   75.49
   6   0   3   -2.50    4.40
   6   0   3    4.00    5.10
  -6   0  -3   -4.80    4.70
  -6   0  -3    3.30    6.10
   5  -1   3  193.88   18.50
   5  -1   3  256.17   21.50
  -5   1  -3  212.38   20.20
  -5   1  -3  150.08   18.20
   4  -2   3  257.17   23.40
   4  -2   3  308.47   24.50
  -4   2  -3  284.37   24.30
  -4   2  -3  290.87   24.40
   3  -3   3   62.59   10.10
   3  -3   3   91.59   11.50
  -3   3  -3   90.79   11.80
  -3   3  -3   71.29   10.80
   2  -4   3  233.68   20.30
   2  -4   3  246.18   20.10
  -2   4  -3  201.08   19.10
  -2   4  -3  243.18   19.80
   1  -5   3  301.57   23.00
   1  -5   3  309.77   24.30
  -1   5  -3  296.87   23.10
  -1   5  -3  297.77   23.30
   0  -6   3  248.18   21.10
   0  -6   3  250.97   20.50
   0   6  -3  254.17   20.90
   0   6  -3  230.78   19.80
  -1  -7   3    2.40    4.00
  -1  -7   3    1.80    4.50
   1   7  -3    2.00    3.60
   1   7  -3   -1.60    3.60
  -2  -8   3 1247.78   75.89
  -2  -8   3 1230.28   74.79
   2   8  -3 1273.17   75.59
   2   8  -3 1292.87   75.09
  -3  -9   3  152.68   16.70
  -3  -9   3  148.09   15.30
   3   9  -3  142.29   15.40
   3   9  -3  154.58   15.70
  -4 -10   3   93.49   12.60
  -4 -10   3  106.49   15.00
   4  10  -3  114.99   13.60
   4  10  -3   98.59   12.80
  -5 -11   3   38.20    8.40
  -5 -11   3   31.50    8.90
   5  11  -3   48.00    9.40
   5  11  -3   28.70    7.30
  -6 -12   3  365.16   34.30
  -6 -12   3  394.36   30.70
   6  12  -3  412.36   33.60
   6  12  -3  401.96   30.90
  -7 -13   3  233.78   23.90
  -7 -13   3  215.18   21.20
   7  13  -3  197.88   22.40
   7  13  -3  211.98   20.90
  -8 -14   3    5.20    3.90
  -8 -14   3    8.90    5.30
  14  10   3   26.70   13.20
  14  10   3   74.69   17.10
 -14 -10  -3   41.70   15.50
 -14 -10  -3   30.70   12.70
  13   9   3  250.37   32.80
  13   9   3  231.78   31.70
 -13  -9  -3  265.27   32.90
 -13  -9  -3  174.28   30.20
  12   8   3   32.30   13.10
  12   8   3   43.60   14.10
 -12  -8  -3   38.30   12.80
 -12  -8  -3   52.19   15.10
  11   7   3   48.20   14.20
  11   7   3   50.39   13.80
 -11  -7  -3   89.99   17.20
 -11  -7  -3   49.70   13.30
  10   6   3   -8.60    5.20
  10   6   3    0.10    6.20
 -10  -6  -3    5.60    7.10
 -10  -6  -3    0.90    5.90
   8   4   3  144.09   19.60
   8   4   3  129.09   18.30
  -8  -4  -3  136.09   19.20
  -8  -4  -3  143.09   18.50
   7   3   3  530.45   40.60
   7   3   3  604.74   41.80
  -7  -3  -3  552.24   40.90
  -7  -3  -3  539.25   41.00
   6   2   3   90.19   13.70
   6   2   3   90.69   12.90
  -6  -2  -3  112.49   14.40
  -6  -2  -3   94.59   13.70
   5   1   3  271.67   22.00
   5   1   3  213.58   20.70
  -5  -1  -3  222.88   20.80
  -5  -1  -3  225.08   21.70
   4   0   3    1.80    4.90
   4   0   3    0.90    4.60
  -4   0  -3   -2.50    3.30
  -4   0  -3   -1.30    5.00
   3  -1   3  726.33   47.10
   3  -1   3  751.02   46.70
  -3   1  -3  717.13   46.70
  -3   1  -3  770.92   47.30
   2  -2   3   35.20    7.40
   2  -2   3   30.30    6.50
  -2   2  -3   29.40    6.60
  -2   2  -3   25.30    6.60
   1  -3   3  148.29   13.50
   1  -3   3  117.19   12.50
  -1   3  -3  120.79   12.40
  -1   3  -3  133.29   13.10
   0  -4   3  785.32   49.70
   0  -4   3  831.62   49.30
   0   4  -3  806.82   49.40
   0   4  -3  831.42   49.80
  -1  -5   3  246.28   20.90
  -1  -5   3  268.17   20.70
   1   5  -3  271.17   21.20
   1   5  -3  283.27   21.30
  -2  -6   3  233.98   19.50
  -2  -6   3  232.18   20.30
   2   6  -3  216.78   19.70
   2   6  -3  226.08   19.30
  -3  -7   3   50.79    8.40
  -3  -7   3   35.60    7.90
   3   7  -3   37.40    7.60
   3   7  -3   56.69    8.90
  -4  -8   3  649.34   42.10
  -4  -8   3  650.23   43.70
   4   8  -3  617.94   42.20
   4   8  -3  611.14   42.70
  -5  -9   3  381.46   31.50
  -5  -9   3  377.36   29.10
   5   9  -3  361.06   29.50
   5   9  -3  341.37   29.20
  -6 -10   3   19.70    7.60
  -6 -10   3   10.10    5.50
   6  10  -3   28.00    7.40
   6  10  -3   26.00    7.80
  -7 -11   3   24.90    9.50
  -7 -11   3   28.30    7.60
   7  11  -3   13.30    6.70
   7  11  -3   18.80    7.30
  -8 -12   3  122.39   16.10
  -8 -12   3  123.89   19.20
   8  12  -3  150.68   17.60
   8  12  -3   90.19   16.60
  -9 -13   3  186.18   25.40
  -9 -13   3  241.08   23.90
   9  13  -3  223.28   23.00
   9  13  -3  209.68   26.50
 -13 -11  -3   16.30   10.20
 -13 -11  -3   19.80   10.60
  12  10   3   18.20    9.20
  12  10   3   33.60   12.20
 -12 -10  -3   19.30   10.00
 -12 -10  -3   42.80   12.30
  11   9   3  433.16   41.10
  11   9   3  470.75   40.80
 -11  -9  -3  407.76   39.80
 -11  -9  -3  374.86   39.80
   9   7   3  105.69   16.90
   9   7   3  114.79   17.50
  -9  -7  -3  114.59   18.00
  -9  -7  -3  120.29   17.90
   8   6   3    3.60    5.60
   8   6   3    6.80    5.80
  -8  -6  -3    2.40    5.20
  -8  -6  -3   21.80    7.70
   7   5   3  728.53   50.29
   7   5   3  720.73   49.40
  -7  -5  -3  732.93   49.40
  -7  -5  -3  683.23   50.39
   6   4   3  154.48   17.60
   6   4   3  149.39   16.70
  -6  -4  -3  154.48   16.80
  -6  -4  -3  162.28   17.40
   5   3   3  303.97   24.30
   5   3   3  298.57   23.90
  -5  -3  -3  353.16   24.90
  -5  -3  -3  287.87   24.30
   4   2   3  317.17   24.30
   4   2   3  317.67   24.30
  -4  -2  -3  338.27   24.40
  -4  -2  -3  333.37   24.50
   3   1   3  771.72   48.60
   3   1   3  794.12   48.50
  -3  -1  -3  798.62   48.30
  -3  -1  -3  827.02   49.00
   2   0   3    1.90    3.10
   2   0   3    2.80    4.30
  -2   0  -3   -4.40    3.40
  -2   0  -3   -3.10    3.20
   1  -1   3  132.89   11.80
   1  -1   3  117.89   11.20
  -1   1  -3   98.39   10.60
  -1   1  -3   92.29   10.60
   0  -2   3  178.28   15.60
   0  -2   3  199.18   15.60
   0   2  -3  191.58   15.60
   0   2  -3  195.48   16.10
  -1  -3   3  121.99   12.40
  -1  -3   3  103.29   11.20
   1   3  -3  110.99   11.60
   1   3  -3  121.79   12.30
  -2  -4   3  241.68   19.10
  -2  -4   3  235.88   20.00
   2   4  -3  242.78   19.80
   2   4  -3  222.38   19.70
  -3  -5   3  183.58   16.70
  -3  -5   3  216.88   18.50
   3   5  -3  159.28   16.30
   3   5  -3  168.78   17.50
  -4  -6   3   72.79   10.90
  -4  -6   3   79.89   11.60
  -5  -7   3  168.48   21.20
   5   7  -3  202.38   20.10
   5   7  -3  251.77   22.60
  -6  -8   3  410.46   34.10
  -6  -8   3  407.36   36.10
   6   8  -3  435.76   35.50
   6   8  -3  513.95   35.70
  -7  -9   3  566.34   42.50
  -7  -9   3  582.04   46.70
   7   9  -3  596.24   44.50
   7   9  -3  543.05   43.20
  -8 -10   3    3.40    5.50
  -8 -10   3    3.00    6.20
   8  10  -3    9.70    7.20
   9  11  -3   41.30   11.60
 -10 -12   3   42.50   12.50
 -10 -12   3   23.00    8.50
  10  12  -3   31.80    9.60
  10  12  -3    3.00    7.90
 -11 -13   3  172.08   23.60
  11  11   3    5.50    5.40
  11  11   3    4.20    5.60
 -11 -11  -3   14.60    7.10
 -11 -11  -3   23.70    8.10
  10  10   3   13.10    8.10
  10  10   3    7.20    6.00
 -10 -10  -3   21.50    8.70
 -10 -10  -3   18.60    8.10
   9   9   3  443.26   38.60
   9   9   3  489.45   39.10
  -9  -9  -3  502.75   39.20
  -9  -9  -3  488.55   39.20
   8   8   3  137.69   18.00
   8   8   3  121.69   16.00
  -8  -8  -3  123.49   16.30
  -8  -8  -3  151.08   17.80
   7   7   3   67.69   10.60
   7   7   3   77.19   12.20
  -7  -7  -3   50.79   10.20
  -7  -7  -3   66.19   11.00
   6   6   3  125.79   13.90
   6   6   3  109.99   14.00
  -6  -6  -3   99.89   12.70
  -6  -6  -3  111.19   14.00
   5   5   3  961.40   59.69
   5   5   3  972.60   58.79
  -5  -5  -3  964.40   58.49
  -5  -5  -3 1005.10   60.19
   4   4   3  314.57   22.00
   4   4   3  267.27   21.00
  -4  -4  -3  277.97   21.90
  -4  -4  -3  296.97   21.40
   3   3   3   79.69    9.10
   3   3   3   82.79    9.40
  -3  -3  -3   65.99    9.10
  -3  -3  -3   99.89    9.40
   2   2   3   25.40    5.60
   2   2   3   32.20    5.60
  -2  -2  -3   44.90    6.40
  -2  -2  -3   37.10    6.00
   1   1   3  103.89   10.10
   1   1   3  105.29    9.70
  -1  -1  -3  103.49   10.10
  -1  -1  -3  101.69    9.90
   0   0   3    3.30    3.30
   0   0   3   -0.10    3.50
   0   0  -3   -0.70    3.00
   0   0  -3   -1.20    2.90
  -1  -1   3   96.79    9.70
  -1  -1   3   89.99    9.90
   1   1  -3   69.49    9.30
   1   1  -3   78.09    9.10
  -2  -2   3   27.50    6.70
  -2  -2   3   18.80    6.30
   2   2  -3   33.60    6.90
   2   2  -3   36.50    7.40
  -3  -3   3   78.89   11.10
  -3  -3   3   79.99   10.60
   3   3  -3   73.09   10.80
   3   3  -3   83.99   11.00
  -4  -4   3  242.78   22.70
  -4  -4   3  306.87   24.00
   4   4  -3  273.97   22.30
   4   4  -3  245.68   23.00
  -5  -5   3  815.72   56.99
  -5  -5   3  877.91   56.59
   5   5  -3  968.30   57.29
   5   5  -3  831.52   56.99
  -6  -6   3  105.09   15.80
  -6  -6   3  110.89   15.30
   6   6  -3  126.99   16.40
   6   6  -3  131.69   15.90
  -7  -7   3   82.89   13.30
  -7  -7   3   70.79   14.00
   7   7  -3   69.99   13.80
   7   7  -3   80.99   13.30
  -9  -9   3  442.56   43.80
  -9  -9   3  502.65   40.50
   9   9  -3  449.86   40.00
   9   9  -3  470.85   41.00
 -10 -10   3   27.60   11.00
 -10 -10   3   15.60    9.00
  10  10  -3   20.80    9.50
  10  10  -3   28.60   10.40
 -11 -11   3    1.30    9.30
 -11 -11   3   10.90    8.20
  11  11  -3    5.30    7.80
  11  11  -3    6.10    7.60
 -12 -12   3   43.10   14.10
 -12 -12   3   21.00   10.10
  10  12   3   20.60    4.90
  10  12   3   12.30    4.40
 -10 -12  -3   15.10    4.30
 -10 -12  -3   28.70    5.50
   9  11   3   29.20    7.10
   9  11   3   29.10    6.80
  -9 -11  -3   35.00    7.10
  -9 -11  -3   27.80    6.30
   8  10   3   14.30    5.30
   8  10   3    8.20    5.30
  -8 -10  -3    4.20    3.70
  -8 -10  -3   12.50    5.30
   7   9   3  516.35   37.60
   7   9   3  574.94   39.60
  -7  -9  -3  596.74   37.90
  -7  -9  -3  618.94   38.80
   6   8   3  417.96   30.30
   6   8   3  437.46   29.70
  -6  -8  -3  453.95   30.50
  -6  -8  -3  452.75   29.70
   5   7   3  223.58   17.50
   5   7   3  217.18   18.10
  -5  -7  -3  250.27   18.30
  -5  -7  -3  248.18   18.80
   4   6   3   76.39    8.10
   4   6   3   62.69    8.00
  -4  -6  -3   61.29    7.30
  -4  -6  -3   66.69    8.10
   3   5   3  181.18   13.60
   3   5   3  167.38   14.10
  -3  -5  -3  187.28   13.60
  -3  -5  -3  174.08   13.20
   2   4   3  243.58   16.10
   2   4   3  230.38   15.80
  -2  -4  -3  231.18   16.10
  -2  -4  -3  232.98   15.90
   1   3   3  135.29   10.80
   1   3   3  123.39   10.60
  -1  -3  -3  131.59   10.90
  -1  -3  -3  150.78   11.10
   0   2   3  223.38   16.80
   0   2   3  234.88   16.40
   0  -2  -3  231.08   16.30
   0  -2  -3  215.08   16.60
  -1   1   3   90.39   10.40
  -1   1   3   96.79    9.80
   1  -1  -3   92.99    9.50
   1  -1  -3  121.79   11.20
  -2   0   3    1.70    4.10
  -2   0   3   -4.60    4.30
   2   0  -3   -6.20    3.80
   2   0  -3   -1.20    4.20
  -3  -1   3  788.52   48.80
  -3  -1   3  761.72   49.60
   3   1  -3  797.92   50.79
   3   1  -3  758.42   48.70
  -4  -2   3  288.97   23.90
  -4  -2   3  277.47   25.10
   4   2  -3  279.97   23.20
   4   2  -3  327.77   25.10
  -5  -3   3  262.07   25.10
  -5  -3   3  284.17   24.50
   5   3  -3  267.97   23.80
   5   3  -3  274.87   24.10
  -6  -4   3  134.79   16.70
  -6  -4   3  163.88   18.80
   6   4  -3  115.59   16.40
   6   4  -3  135.79   16.40
  -7  -5   3  591.14   42.70
  -7  -5   3  629.94   44.70
   7   5  -3  610.94   43.70
   7   5  -3  463.65   46.80
  -9  -7   3  137.59   20.20
  -9  -7   3  137.69   21.20
   9   7  -3  128.89   19.70
   9   7  -3  120.89   19.20
 -10  -8   3    3.30    6.50
 -10  -8   3    7.70    8.20
  10   8  -3   18.10    7.80
  10   8  -3   19.40    8.40
 -11  -9   3  419.86   41.00
 -11  -9   3  430.76   42.80
  11   9  -3  431.56   42.20
  11   9  -3  433.86   42.60
 -12 -10   3   44.50   13.80
 -12 -10   3   64.59   16.80
  12  10  -3   32.50   11.60
  12  10  -3   20.50   10.80
 -13 -11   3   11.80    8.90
 -13 -11   3   19.40   11.40
  13  11  -3   11.90   10.60
  13  11  -3   21.90   11.10
   1   5   3  318.37   19.30
   1   5   3  318.37   19.80
  -1  -5  -3  320.47   19.40
  -1  -5  -3  316.97   19.30
   0   4   3  988.90   54.49
   0   4   3  948.81   54.79
   0  -4  -3  944.91   54.29
   0  -4  -3  942.91   54.39
  -1   3   3  126.49   11.90
  -1   3   3  119.99   12.40
   1  -3  -3  150.18   12.90
   1  -3  -3  147.19   12.30
  -2   2   3   24.10    5.70
  -2   2   3   32.90    7.60
   2  -2  -3   29.00    6.70
   2  -2  -3   39.40    7.60
  -3   1   3  766.52   49.40
  -3   1   3  814.82   48.70
   3  -1  -3  755.22   48.40
   3  -1  -3  748.13   49.20
  -4   0   3   -7.00    4.50
  -4   0   3   -4.30    4.70
   4   0  -3   -6.50    5.20
   4   0  -3   -3.50    4.50
  -5  -1   3  253.17   23.20
  -5  -1   3  268.87   23.00
   5   1  -3  207.58   21.50
   5   1  -3  228.48   23.40
  -6  -2   3  112.09   15.30
  -6  -2   3   91.09   15.60
   6   2  -3  104.19   14.80
   6   2  -3  104.19   16.20
  -7  -3   3  464.45   37.80
  -7  -3   3  452.75   37.80
   7   3  -3  495.35   39.00
   7   3  -3  496.85   37.70
  -8  -4   3  162.28   23.50
   8   4  -3  123.79   18.50
  -9  -5   3 1097.39   75.09
  -9  -5   3 1063.59   73.99
   9   5  -3 1160.98   73.89
   9   5  -3 1095.79   76.09
 -10  -6   3    0.20    6.60
 -10  -6   3   10.20    7.90
  10   6  -3   14.90    7.30
  10   6  -3    3.30    7.00
 -11  -7   3   47.90   14.00
 -11  -7   3   48.00   12.90
  11   7  -3   72.59   15.90
  11   7  -3   49.00   13.00
 -12  -8   3   61.39   15.60
 -12  -8   3   43.20   14.00
  12   8  -3   21.90   10.60
  12   8  -3   52.59   14.80
 -13  -9   3  254.17   33.80
 -13  -9   3  239.48   33.00
  13   9  -3  253.87   32.80
  13   9  -3  260.07   34.10
 -14 -10   3   43.20   16.50
 -14 -10   3   55.09   15.70
  14  10  -3   25.40   13.30
  14  10  -3   67.49   17.00
   0   6   3  297.97   18.90
   0   6   3  299.47   19.30
   0  -6  -3  290.27   19.20
   0  -6  -3  281.57   19.00
  -1   5   3  302.87   20.60
  -1   5   3  296.17   21.70
   1  -5  -3  276.07   21.80
   1  -5  -3  307.17   21.20
  -2   4   3  263.47   19.40
  -2   4   3  244.58   18.70
   2  -4  -3  212.38   18.40
   2  -4  -3  201.68   18.80
  -3   3   3   76.19   10.80
  -3   3   3   77.19   10.50
   3  -3  -3   94.09   12.10
   3  -3  -3   88.79   11.20
  -4   2   3  300.97   23.30
  -4   2   3  255.37   22.60
   4  -2  -3  223.38   23.20
   4  -2  -3  284.27   23.00
  -5   1   3  200.08   21.00
  -5   1   3  216.78   21.10
   5  -1  -3  216.08   20.90
   5  -1  -3  221.18   22.10
  -6   0   3   -4.50    6.40
  -6   0   3    0.90    5.50
   6   0  -3   -2.70    7.30
   6   0  -3   -7.00    4.40
  -7  -1   3 1010.10   68.89
  -7  -1   3 1065.09   70.59
   7   1  -3 1113.49   71.19
   7   1  -3 1028.00   68.39
  -8  -2   3  112.29   17.80
  -8  -2   3  114.29   17.90
   8   2  -3  112.39   19.80
   8   2  -3  105.49   16.50
  -9  -3   3  448.76   41.60
  -9  -3   3  505.45   41.30
   9   3  -3  456.85   41.00
   9   3  -3  486.85   40.20
 -10  -4   3   50.89   13.70
 -10  -4   3   52.79   13.20
  10   4  -3   36.60   10.90
  10   4  -3   55.79   15.60
 -11  -5   3  550.44   46.30
  11   5  -3  521.25   47.20
  11   5  -3  422.96   43.50
 -12  -6   3   42.50   12.80
 -12  -6   3   26.80   11.80
  12   6  -3   35.10   11.80
  12   6  -3   20.70   10.30
 -13  -7   3   23.80   11.20
 -13  -7   3   23.00   12.20
  13   7  -3   30.40   11.60
  13   7  -3   19.70    9.80
 -14  -8   3   12.30   11.60
 -14  -8   3    5.90    8.40
  14   8  -3   25.60   11.30
 -15  -9   3   94.49   21.40
 -15  -9   3  191.98   29.90
  15   9  -3  150.08   27.30
  15   9  -3   93.59   22.00
 -16 -10   3  -10.00   10.60
 -16 -10   3   22.80   12.60
   0   8   3 1214.88   63.59
   0   8   3 1190.98   63.59
   0  -8  -3 1089.19   63.69
   0  -8  -3 1180.68   63.59
  -1   7   3    2.40    3.10
  -1   7   3    1.20    2.90
   1  -7  -3   -1.80    2.50
   1  -7  -3    0.50    3.90
  -2   6   3  218.98   18.30
  -2   6   3  222.28   18.90
   2  -6  -3  227.68   19.30
   2  -6  -3  235.38   18.90
  -3   5   3  168.88   16.40
  -3   5   3  170.98   17.50
   3  -5  -3  157.78   17.20
   3  -5  -3  182.88   17.80
  -4   4   3  314.87   25.70
  -4   4   3  240.78   23.50
   4  -4  -3  286.67   24.30
   4  -4  -3  288.67   25.20
  -5   3   3  312.87   25.80
  -5   3   3  298.67   26.60
   5  -3  -3  273.07   25.40
   5  -3  -3  276.57   25.60
  -6   2   3   90.49   14.30
  -6   2   3   71.89   13.90
   6  -2  -3   89.19   14.20
   6  -2  -3   94.39   14.50
  -7   1   3  974.80   69.49
   7  -1  -3 1024.90   70.19
  -8   0   3    4.30    5.90
  -8   0   3    5.30    5.80
   8   0  -3    7.00    6.70
   8   0  -3   -3.10    5.60
  -9  -1   3  642.54   47.80
  -9  -1   3  616.84   47.20
   9   1  -3  535.35   46.00
   9   1  -3  538.05   48.20
 -10  -2   3   79.19   16.40
 -10  -2   3   65.69   14.90
  10   2  -3   67.19   15.10
  10   2  -3   78.49   16.60
 -11  -3   3  166.68   24.40
 -11  -3   3  186.78   25.50
  11   3  -3  196.78   26.00
  11   3  -3  136.19   22.30
 -12  -4   3   -1.90    6.70
 -12  -4   3    1.00    6.70
  12   4  -3   -1.40    6.10
  12   4  -3    5.40    7.40
 -13  -5   3  386.86   40.80
 -13  -5   3  397.06   40.50
  13   5  -3  427.06   41.90
  13   5  -3  386.86   42.00
 -14  -6   3   30.80   12.30
  14   6  -3   37.30   13.80
 -15  -7   3   -7.20    6.10
 -15  -7   3   -6.80    8.30
  15   7  -3   -3.70    6.70
  15   7  -3    6.80    9.00
 -16  -8   3   44.30   16.60
 -16  -8   3   55.19   18.20
  16   8  -3   45.70   15.80
  16   8  -3   30.10   15.50
 -17  -9   3   43.70   17.40
 -17  -9   3   16.20   16.80
  17   9  -3   34.60   18.20
  -1   9   3   23.00    4.50
  -1   9   3   14.50    3.80
   1  -9  -3   20.90    4.60
   1  -9  -3   19.60    4.40
  -2   8   3 1227.78   72.89
  -2   8   3 1273.07   73.29
   2  -8  -3 1206.48   73.09
   2  -8  -3 1246.18   74.09
  -3   7   3   56.79    9.50
  -3   7   3   40.30    8.30
   3  -7  -3   51.89    9.40
   3  -7  -3   38.00    8.60
  -4   6   3   55.39   10.70
  -4   6   3   69.49   11.60
   4  -6  -3   77.99   12.30
   4  -6  -3   73.89   11.70
  -5   5   3  910.41   59.79
  -5   5   3  869.41   59.19
   5  -5  -3  897.61   60.39
   5  -5  -3  886.31   59.19
  -6   4   3  142.99   18.60
  -6   4   3  121.59   17.70
   6  -4  -3  140.59   18.20
   6  -4  -3  142.49   19.10
  -8   2   3  117.39   18.30
  -8   2   3   86.29   16.40
   8  -2  -3  112.09   17.90
   8  -2  -3   95.09   17.30
  -9   1   3  647.34   47.90
  -9   1   3  569.94   46.50
   9  -1  -3  545.85   46.20
   9  -1  -3  556.54   47.20
 -10   0   3    1.40    6.20
 -10   0   3    6.50    6.90
  10   0  -3   -1.70    6.60
  10   0  -3    3.60    6.80
 -11  -1   3  843.22   61.69
 -11  -1   3  758.82   60.99
  11   1  -3  844.72   60.19
  11   1  -3  748.03   62.69
 -12  -2   3    3.00    8.10
 -12  -2   3    6.10    7.70
  12   2  -3    9.90    9.10
  12   2  -3    6.60    7.20
 -13  -3   3  147.69   23.20
 -13  -3   3  159.08   23.80
  13   3  -3  147.39   24.90
 -15  -5   3  171.68   26.70
 -15  -5   3  205.28   29.50
  15   5  -3  206.58   30.90
  15   5  -3  169.18   26.80
 -16  -6   3   30.10   13.70
 -16  -6   3   57.99   16.90
  16   6  -3   20.50   13.30
  16   6  -3   17.60   12.00
 -17  -7   3   -0.30    8.50
 -17  -7   3   17.90   10.70
  17   7  -3   10.40    8.40
  17   7  -3    1.80    7.40
  -1  11   3   14.20    2.60
  -1  11   3   11.20    2.40
  -2  10   3  119.09   12.70
  -2  10   3  108.49   13.00
   2 -10  -3  142.49   14.20
   2 -10  -3  133.99   14.60
  -3   9   3  153.18   16.60
  -3   9   3  150.68   16.50
   3  -9  -3  164.08   18.30
   3  -9  -3  158.98   17.80
  -4   8   3  694.03   47.50
  -4   8   3  639.54   46.80
   4  -8  -3  675.53   47.80
   4  -8  -3  700.43   48.90
  -5   7   3  195.88   22.30
  -5   7   3  220.08   22.50
   5  -7  -3  200.88   23.00
   5  -7  -3  208.18   22.60
  -6   6   3  102.99   16.90
  -7   5   3  616.94   48.40
  -7   5   3  591.94   47.10
   7  -5  -3  688.93   50.19
   7  -5  -3  624.54   47.80
  -8   4   3   98.59   17.40
  -8   4   3   81.69   15.30
   8  -4  -3   78.19   16.30
   8  -4  -3  126.09   18.60
  -9   3   3  548.95   44.50
  -9   3   3  480.15   42.20
   9  -3  -3  454.05   44.10
   9  -3  -3  521.75   42.40
 -10   2   3   76.29   16.70
 -10   2   3   38.60   11.90
  10  -2  -3   80.89   17.10
  10  -2  -3   67.99   15.10
 -11   1   3  827.22   63.59
 -11   1   3  799.22   62.49
  11  -1  -3  889.31   64.39
  11  -1  -3  862.91   65.49
 -12   0   3    4.00    7.20
 -12   0   3   -1.50    8.20
  12   0  -3    5.30    7.00
  12   0  -3   -4.60    6.30
 -13  -1   3  182.48   26.00
 -13  -1   3  187.68   27.80
  13   1  -3  173.28   26.00
  13   1  -3  191.58   29.40
 -14  -2   3   62.29   17.90
  14   2  -3   36.10   14.10
 -15  -3   3   28.70   12.30
 -15  -3   3   44.10   14.10
  15   3  -3   38.00   15.60
  15   3  -3   40.80   13.20
 -16  -4   3    2.50    8.00
 -16  -4   3    3.00    8.00
  16   4  -3   16.40   11.80
  16   4  -3    3.10    8.70
 -17  -5   3   84.59   20.90
 -17  -5   3  135.49   26.60
  17   5  -3  134.39   25.00
  17   5  -3   97.29   21.40
  -2  12   3 1180.88   67.39
  -2  12   3 1169.68   67.49
   2 -12  -3 1161.08   68.29
   2 -12  -3 1142.29   67.89
  -3  11   3    5.60    3.90
  -3  11   3   22.00    7.00
   3 -11  -3   11.50    5.60
   3 -11  -3    8.10    5.30
  -4  10   3  107.09   15.20
  -4  10   3  125.29   16.20
   4 -10  -3  113.39   16.20
   4 -10  -3  107.09   18.00
  -5   9   3  346.57   30.40
  -5   9   3  333.47   31.70
   5  -9  -3  365.06   33.20
   5  -9  -3  323.77   31.00
  -6   8   3  488.25   39.60
  -7   7   3   65.89   13.10
  -7   7   3   77.99   15.80
   7  -7  -3   46.60   13.30
   7  -7  -3   64.39   13.70
  -8   6   3    1.80    5.70
  -8   6   3   11.40    6.60
   8  -6  -3   13.00    8.30
   8  -6  -3    7.10    6.80
  -9   5   3 1241.08   83.79
  -9   5   3 1231.58   84.09
   9  -5  -3 1239.18   84.59
   9  -5  -3 1204.18   83.89
 -10   4   3   57.49   14.50
 -10   4   3   55.79   14.60
  10  -4  -3   44.70   13.70
  10  -4  -3   54.79   14.10
 -11   3   3  178.18   24.90
 -11   3   3  147.09   23.10
  11  -3  -3  139.79   22.40
  11  -3  -3  210.68   29.20
 -12   2   3    3.80    7.40
 -12   2   3    4.10    9.20
  12  -2  -3   16.40   11.00
  12  -2  -3    1.50    6.10
 -13   1   3  216.58   29.30
 -13   1   3  222.88   30.20
  13  -1  -3  182.98   28.80
  13  -1  -3  215.88   29.10
 -14   0   3   -2.40    5.60
 -14   0   3    7.40    8.30
  14   0  -3   -7.10    5.70
  14   0  -3   -2.90    7.40
 -15  -1   3  179.88   28.80
 -15  -1   3  202.28   29.30
  15   1  -3  198.68   32.20
  15   1  -3  193.38   28.30
 -16  -2   3    2.30    6.80
 -16  -2   3    5.70    8.50
  16   2  -3    7.60    8.00
  16   2  -3   -6.50   22.20
 -17  -3   3   12.30   10.50
 -17  -3   3   32.30   12.10
  17   3  -3   41.30   14.30
  17   3  -3    9.40    8.50
  -3  13   3   43.70    7.90
  -3  13   3   43.70    8.60
   3 -13  -3   76.89   12.80
   3 -13  -3   47.60    9.00
  -4  12   3  775.92   54.69
  -4  12   3  749.13   52.19
   4 -12  -3  821.52   57.99
   4 -12  -3  774.82   54.19
  -5  11   3   20.60    9.00
   5 -11  -3   24.60   11.10
  -6  10   3   10.00    8.40
  -6  10   3   28.10    8.80
   6 -10  -3    6.40    7.40
   6 -10  -3   13.50    8.50
  -7   9   3  594.24   48.60
  -7   9   3  578.94   46.30
   7  -9  -3  577.04   47.60
   7  -9  -3  572.54   50.59
  -8   8   3  146.59   21.70
  -8   8   3  115.89   20.10
   8  -8  -3  139.39   23.50
   8  -8  -3  114.19   19.90
   9  -7  -3  111.19   20.90
   9  -7  -3  151.18   21.80
 -10   6   3   -0.20    4.80
 -10   6   3    7.00    7.80
  10  -6  -3    3.60    7.20
  10  -6  -3   -2.10    8.40
 -11   5   3  546.15   49.00
 -11   5   3  534.55   49.20
  11  -5  -3  589.14   49.50
  11  -5  -3  551.94   50.09
 -12   4   3   -8.20    6.10
 -12   4   3    9.90    7.80
  12  -4  -3   -6.40    6.70
  12  -4  -3   22.50    9.50
 -14   2   3   54.19   15.80
 -14   2   3   66.59   16.30
  14  -2  -3   61.29   16.20
  14  -2  -3   27.50   13.50
 -15   1   3  251.27   32.10
 -15   1   3  213.78   28.70
  15  -1  -3  268.97   34.60
  15  -1  -3  183.38   29.10
 -16   0   3   -4.50    6.90
 -16   0   3   -5.70    6.60
  16   0  -3    2.60    7.80
  16   0  -3   -3.70    8.00
 -17  -1   3   67.99   16.90
 -17  -1   3   67.89   17.90
  17   1  -3   48.90   16.60
  17   1  -3   54.59   17.30
  -4  14   3   24.80    8.40
  -4  14   3   39.30    8.40
   4 -14  -3   29.10    9.00
   4 -14  -3   40.90    9.80
  -5  13   3  124.39   20.20
  -6  12   3  413.96   38.70
  -6  12   3  484.65   41.40
   6 -12  -3  459.95   41.40
   6 -12  -3  475.95   46.40
  -7  11   3   24.00    9.70
  -7  11   3   16.30    9.10
   7 -11  -3   16.20    9.20
   7 -11  -3   41.40   14.90
  -8  10   3   -1.90    6.30
  -8  10   3    8.60    8.40
   8 -10  -3    7.30    8.60
   8 -10  -3   -1.90    6.60
  -9   9   3  546.95   48.50
  -9   9   3  532.45   44.90
   9  -9  -3  462.95   45.10
   9  -9  -3  496.85   49.20
 -10   8   3   10.20    9.10
 -10   8   3   31.90   11.20
  10  -8  -3   31.10   12.80
  10  -8  -3   20.50   10.60
 -11   7   3   62.29   16.20
  11  -7  -3   54.69   15.50
  11  -7  -3   44.00   14.50
 -12   6   3   49.90   15.50
  12  -6  -3   29.40   13.40
  12  -6  -3   67.09   16.90
 -13   5   3  401.86   42.20
 -13   5   3  405.66   43.80
  13  -5  -3  475.85   48.60
  13  -5  -3  435.86   43.50
 -14   4   3   47.00   14.80
 -14   4   3   33.30   12.60
  14  -4  -3   46.40   17.00
  14  -4  -3   36.60   12.60
 -15   3   3   27.30   12.10
 -15   3   3   35.40   13.00
  15  -3  -3   49.20   14.70
  15  -3  -3   29.70   12.70
 -16   2   3   -2.20    6.90
 -16   2   3    7.00    8.90
  16  -2  -3   -0.80    8.40
  16  -2  -3    8.20    8.70
 -17   1   3   68.39   18.30
 -17   1   3   71.09   18.20
  17  -1  -3   50.79   17.80
  17  -1  -3   34.70   15.50
   5 -15  -3   57.89   14.60
   5 -15  -3   35.20   10.30
  -6  14   3   48.50   11.40
  -6  14   3   37.20   12.10
   6 -14  -3   41.30   14.90
   6 -14  -3   32.30   11.00
  -7  13   3  217.88   27.20
  -7  13   3  223.18   30.00
   7 -13  -3  248.98   30.70
   7 -13  -3  190.58   30.80
  -8  12   3  124.19   20.70
  -8  12   3  111.79  143.29
   8 -12  -3  102.19   23.00
   8 -12  -3  114.09   20.80
  -9  11   3   26.60   11.20
  -9  11   3   54.79   14.30
   9 -11  -3   26.50   12.30
   9 -11  -3   34.10   12.10
 -10  10   3   19.90    9.70
 -10  10   3   22.10   10.20
  10 -10  -3   19.50   11.40
  10 -10  -3    7.20    8.70
 -11   9   3  384.06   39.80
 -11   9   3  370.86   41.60
  11  -9  -3  400.56   45.20
  11  -9  -3  371.26   41.00
 -12   8   3   35.80   12.30
 -12   8   3   22.30   11.00
  12  -8  -3   52.59   15.30
  12  -8  -3   24.40   13.40
 -13   7   3   28.70   14.00
 -13   7   3   22.10   10.80
  13  -7  -3   41.20   14.30
  13  -7  -3    5.10    8.60
 -14   6   3   32.20   12.30
 -14   6   3   13.40    9.80
  14  -6  -3   58.69   17.70
  14  -6  -3   32.60   13.60
 -15   5   3  195.18   28.90
 -15   5   3  192.18   28.80
  15  -5  -3  147.79   27.00
  15  -5  -3  168.68   26.70
 -16   4   3   -3.40    6.40
 -16   4   3    0.30    8.00
  16  -4  -3    8.50    9.40
  16  -4  -3    3.30    9.00
 -17   3   3   17.60   10.50
  17  -3  -3   28.50   13.60
   7 -15  -3   28.90   15.70
   7 -15  -3   28.60   12.30
  -8  14   3   -5.00    8.20
  -8  14   3    7.30    6.60
   8 -14  -3    5.90    9.50
   8 -14  -3    6.00    7.50
  -9  13   3  205.28   31.00
  -9  13   3  212.28   29.10
   9 -13  -3  187.18   33.60
   9 -13  -3  179.58   29.00
 -10  12   3   19.70   11.20
 -10  12   3   13.10   11.40
  10 -12  -3   28.60   13.90
  10 -12  -3   48.50   14.30
 -11  11   3   25.20   11.00
 -11  11   3   20.20   10.60
  11 -11  -3   -8.70    7.40
  11 -11  -3   13.40    9.10
 -12  10   3   55.09   14.40
 -12  10   3   41.90   14.20
  12 -10  -3   11.30   10.70
  12 -10  -3   48.80   16.90
 -13   9   3  314.07   34.70
 -13   9   3  273.27   36.40
  13  -9  -3  259.87   35.60
  13  -9  -3  278.57   38.80
 -14   8   3    6.90    8.70
 -14   8   3   18.90   10.00
  14  -8  -3    1.80    9.70
  14  -8  -3   22.50   12.40
 -15   7   3   -7.90    7.10
 -15   7   3    3.10    7.20
  15  -7  -3    9.10   11.00
  15  -7  -3    6.80    7.90
 -16   6   3   44.10   15.60
 -16   6   3   52.59   17.00
  16  -6  -3   39.70   14.50
  16  -6  -3   53.29   18.30
   9 -15  -3    8.90   14.50
   9 -15  -3   16.60  163.88
 -10  14   3    1.80    7.70
  10 -14  -3   -3.50    9.80
  10 -14  -3   11.50   11.10
 -11  13   3  153.28   26.60
 -11  13   3  151.68   28.00
  11 -13  -3  124.49   29.80
  11 -13  -3  154.58   27.60
 -12  12   3    7.00    9.10
 -12  12   3   17.10   11.70
  12 -12  -3   30.60   15.80
  12 -12  -3   30.20   12.30
 -13  11   3   21.80   11.50
 -13  11   3   11.60    9.70
  13 -11  -3   23.40   12.80
  13 -11  -3   18.40   14.00
 -14  10   3   50.29   15.40
 -14  10   3   52.99   16.10
  14 -10  -3   43.80   17.90
  14 -10  -3   43.60   15.80
 -15   9   3  154.28   25.60
 -15   9   3  121.49   25.50
  15  -9  -3  131.39   27.80
  15  -9  -3  141.09   25.10
  11 -15  -3   18.10   12.10
 -12  14   3   38.50   18.60
 -12  14   3   14.50   11.70
  12 -14  -3   62.09   18.10
  12 -14  -3   37.60   19.20
 -13  13   3   87.49   23.40
 -13  13   3   46.80   18.50
  13 -13  -3   61.29   27.30
  13 -13  -3   96.59   23.10
 -14  12   3   24.70   13.60
  14 -12  -3    0.10   12.10
  14 -12  -3   20.80   12.70
  12 -14   4   -8.30    7.70
  12 -14   4   -7.50    7.50
 -12  14  -4   -0.10    7.20
 -12  14  -4    1.00    6.80
  11 -15   4    4.20    9.00
  11 -15   4    2.00   11.00
 -11  15  -4   23.90   11.50
 -11  15  -4   -1.10   11.40
  14 -10   4   13.80   11.00
  14 -10   4   14.50   10.50
 -14  10  -4    9.60   10.90
 -14  10  -4    9.00    9.40
  13 -11   4    4.30    9.50
  13 -11   4   -4.70    6.80
 -13  11  -4   -3.90    7.10
 -13  11  -4   -6.50    7.90
  12 -12   4    7.30    9.40
  12 -12   4    1.60    8.00
 -12  12  -4   -0.20    8.40
 -12  12  -4   -3.90    5.00
  11 -13   4  110.99   26.00
  11 -13   4  149.49   29.70
 -11  13  -4  163.28   31.00
 -11  13  -4  251.17   32.00
  10 -14   4   18.40   12.70
  10 -14   4    5.70    9.60
 -10  14  -4   17.20   12.60
 -10  14  -4    1.20    7.70
   9 -15   4   14.10   11.90
   9 -15   4   20.50   15.90
  -9  15  -4   86.69   18.10
  -9  15  -4   57.59   19.00
   8 -16   4   13.30   11.10
  15  -7   4   23.20   11.70
  15  -7   4   55.89   16.00
 -15   7  -4   35.20   15.20
 -15   7  -4   49.60   15.10
  14  -8   4   21.30   12.70
  14  -8   4   25.90   12.20
 -14   8  -4   12.70    9.80
 -14   8  -4   18.80   11.80
  13  -9   4  279.07   36.20
 -13   9  -4  255.37   34.60
 -13   9  -4  275.37   35.60
  12 -10   4   -6.60    6.90
  12 -10   4   -6.80    6.10
 -12  10  -4   -0.20    6.70
 -12  10  -4    0.50    8.00
  11 -11   4   29.00   14.10
  11 -11   4   62.09   16.80
 -11  11  -4   38.10   14.00
 -11  11  -4   56.89   15.80
  10 -12   4   19.20   11.20
  10 -12   4   25.80   12.60
 -10  12  -4   19.10   11.70
 -10  12  -4   26.40   10.40
   9 -13   4  245.78   34.50
   9 -13   4  156.88   29.40
  -9  13  -4  308.27   36.10
  -9  13  -4  326.77   35.30
  -8  14  -4   17.00   15.00
   7 -15   4   53.99   15.90
   7 -15   4   13.80   13.30
  -7  15  -4   52.99   18.60
  -7  15  -4   43.80   12.60
   6 -16   4    2.90    8.80
   6 -16   4   -1.80    8.80
  16  -4   4   17.00   11.50
  16  -4   4   12.80   10.70
 -16   4  -4   29.80   13.10
 -16   4  -4   44.80   14.40
  15  -5   4  207.68   30.90
  15  -5   4  148.69   27.50
 -15   5  -4  154.38   27.80
 -15   5  -4  191.48   29.70
  14  -6   4   95.69   20.90
  14  -6   4   97.89   22.00
 -14   6  -4  111.09   22.10
 -14   6  -4  101.39   20.90
  13  -7   4    9.70    8.70
  13  -7   4    0.60    7.70
 -13   7  -4   13.30   10.00
 -13   7  -4   16.60   10.80
  12  -8   4   20.40   10.70
  12  -8   4   14.70    9.70
 -12   8  -4   14.00    9.20
 -12   8  -4   15.70   10.00
  11  -9   4  600.74   52.09
  11  -9   4  382.56   48.80
 -11   9  -4  647.84   52.59
 -11   9  -4  487.05   48.80
   9 -11   4   -7.50    5.60
   9 -11   4   -4.30    6.00
  -9  11  -4   14.70    8.20
  -9  11  -4    9.60    8.00
   8 -12   4    3.10    7.90
   8 -12   4    2.90    8.60
  -8  12  -4   15.90   10.10
  -8  12  -4    6.60    7.10
   7 -13   4  263.47   34.20
   7 -13   4  283.47   34.80
  -7  13  -4  315.47   35.90
  -7  13  -4  290.87   32.40
   6 -14   4  163.08   26.40
   6 -14   4  127.19   21.40
  -6  14  -4  115.69   21.80
  -6  14  -4  117.79   19.50
   5 -15   4   49.70   14.50
   5 -15   4   79.29   18.30
  -5  15  -4   59.79   15.90
  -5  15  -4   65.69   14.00
   4 -16   4   13.20   11.30
   4 -16   4   20.40   10.20
  17  -1   4   77.99   20.20
  17  -1   4   57.19   17.60
 -17   1  -4   26.70   13.70
 -17   1  -4   32.50   14.60
  16  -2   4  195.48   31.50
  16  -2   4  226.68   32.90
 -16   2  -4  212.28   31.80
 -16   2  -4  221.88   31.90
  15  -3   4   72.99   18.10
  15  -3   4   75.39   19.10
 -15   3  -4   97.99   21.20
 -15   3  -4   55.99   16.50
  14  -4   4   21.00   10.90
  14  -4   4   43.50   13.60
 -14   4  -4   28.20   11.30
 -14   4  -4   21.70   11.70
  13  -5   4  504.05   49.40
  13  -5   4  524.15   49.80
 -13   5  -4  521.75   47.80
 -13   5  -4  571.34   51.09
  12  -6   4    8.60    7.00
 -12   6  -4    4.50    8.00
  11  -7   4   92.59   18.40
  11  -7   4   55.99   15.80
 -11   7  -4   61.59   16.60
 -11   7  -4   72.99   17.20
  10  -8   4   26.90   11.40
  10  -8   4   69.39   17.10
 -10   8  -4   53.69   15.30
 -10   8  -4   61.69   14.90
   9  -9   4  532.05   50.99
   9  -9   4  583.44   50.89
  -9   9  -4  623.84   48.90
  -9   9  -4  632.74   52.39
   8 -10   4  286.27   33.20
   8 -10   4  207.58   29.20
  -8  10  -4  209.38   28.80
  -8  10  -4  226.38   27.80
   7 -11   4  100.99   20.00
   7 -11   4  140.89   22.30
  -7  11  -4   79.29   16.20
  -7  11  -4   85.09   18.40
   6 -12   4    6.50    8.60
   6 -12   4   11.70    8.40
  -6  12  -4    6.90    8.10
  -6  12  -4    1.30    5.30
   5 -13   4  237.18   32.90
   5 -13   4  367.56   36.40
  -5  13  -4  352.26   33.00
  -5  13  -4  283.47   34.70
   4 -14   4   64.39   14.50
   4 -14   4   78.19   16.50
  -4  14  -4   94.29   18.60
  -4  14  -4   75.99   15.10
   3 -15   4    7.20    7.60
   3 -15   4    9.20    8.80
  -3  15  -4   10.80    7.30
  -3  15  -4    3.40    6.00
  17   1   4   35.50   14.40
  17   1   4   88.99   21.00
 -17  -1  -4   80.69   19.20
  16   0   4   61.49   16.70
  16   0   4   37.70   13.90
 -16   0  -4   47.60   15.20
 -16   0  -4   14.40   10.40
  15  -1   4  208.28   30.30
  15  -1   4  319.37   36.70
 -15   1  -4  216.98   30.90
 -15   1  -4  184.58   29.10
  14  -2   4  125.59   23.50
  14  -2   4   52.99   15.70
 -14   2  -4   66.49   17.60
 -14   2  -4   85.39   18.50
  13  -3   4  238.38   32.30
 -13   3  -4  218.88   31.00
  12  -4   4   48.70   14.30
  12  -4   4   34.00   13.00
 -12   4  -4   72.39   16.90
 -12   4  -4   53.49   14.60
  11  -5   4  654.53   59.09
  11  -5   4  767.92   59.99
 -11   5  -4  756.72   61.79
 -11   5  -4  861.31   61.49
  10  -6   4   45.60   12.80
  10  -6   4   57.39   14.70
 -10   6  -4   97.19   18.60
 -10   6  -4   56.79   14.40
   9  -7   4   28.10   11.40
   9  -7   4   31.50   10.50
  -9   7  -4   23.70    9.80
  -9   7  -4   12.90    8.70
   8  -8   4   15.40   10.20
   8  -8   4    9.10    8.10
  -8   8  -4   12.90    8.10
   7  -9   4 1047.70   72.69
   7  -9   4 1075.39   72.09
  -7   9  -4  987.30   70.29
  -7   9  -4  937.11   71.39
   6 -10   4  377.76   36.00
   6 -10   4  409.66   39.40
  -6  10  -4  425.96   36.90
  -6  10  -4  312.87   34.70
   5 -11   4    2.60    7.30
   5 -11   4   -2.10    6.30
  -5  11  -4   11.70    8.30
  -5  11  -4   20.10    8.90
   4 -12   4   24.20    9.60
   4 -12   4   27.60   10.20
  -4  12  -4   43.00   11.30
  -4  12  -4   21.50    9.10
   3 -13   4  162.68   22.50
   3 -13   4  149.69   20.90
  -3  13  -4  148.99   19.30
  -3  13  -4  155.98   22.60
   2 -14   4  156.98   21.80
   2 -14   4  173.48   23.10
  -2  14  -4  106.09   22.80
  -2  14  -4  130.09   17.80
   1 -15   4   -1.70    7.20
   1 -15   4   11.80    7.00
  -1  15  -4   27.70    8.40
  -1  15  -4   19.50    8.40
  18   4   4   -3.60    9.00
  18   4   4    7.50   10.00
 -18  -4  -4    7.90    9.50
 -18  -4  -4    0.10   10.10
  17   3   4   73.09   19.40
  17   3   4   82.49   20.40
 -17  -3  -4   62.49   19.20
 -17  -3  -4   59.99   18.90
  16   2   4  280.87   36.20
  16   2   4  236.58   32.20
 -16  -2  -4  228.78   33.00
 -16  -2  -4  119.59   26.50
  15   1   4  236.48   33.80
 -15  -1  -4  218.78   31.50
 -15  -1  -4  239.88   32.80
  14   0   4   45.30   14.90
  14   0   4   28.50   12.10
 -14   0  -4   60.79   16.10
 -14   0  -4   37.60   12.60
  13  -1   4  354.86   40.30
  13  -1   4  385.66   40.50
 -13   1  -4  322.87   39.00
 -13   1  -4  376.96   39.00
  12  -2   4   30.20   11.10
  12  -2   4   38.50   12.10
 -12   2  -4   22.40   10.70
 -12   2  -4   21.50   10.60
  11  -3   4  155.88   23.50
  11  -3   4  194.18   27.40
 -11   3  -4  178.58   25.10
 -11   3  -4  179.88   25.80
  10  -4   4   18.00    8.80
  10  -4   4   -2.90    5.60
 -10   4  -4   11.50    8.10
 -10   4  -4    3.20    7.00
   9  -5   4 1681.33  105.39
   9  -5   4 1660.93  105.49
  -9   5  -4 1665.93  105.79
  -9   5  -4 1560.84  104.69
   8  -6   4  448.46   39.70
   8  -6   4  472.55   40.90
  -8   6  -4  483.15   41.40
  -8   6  -4  427.56   38.90
   7  -7   4  110.49   18.10
   7  -7   4   92.89   17.90
  -7   7  -4  116.09   18.50
  -7   7  -4   80.39   15.90
   6  -8   4  137.99   19.70
   6  -8   4  137.79   20.00
  -6   8  -4  107.19   20.40
  -6   8  -4  104.99   17.50
  -5   9  -4  359.06   33.30
  -5   9  -4  292.07   30.30
   4 -10   4 1012.40   67.09
   4 -10   4 1084.79   68.69
  -4  10  -4  893.41   64.79
  -4  10  -4  938.81   67.29
   3 -11   4  101.69   16.10
   3 -11   4   89.89   15.60
  -3  11  -4   66.29   12.80
  -3  11  -4   91.99   15.50
  -2  12  -4   18.20    7.60
   1 -13   4   41.40   10.80
   1 -13   4   27.60    8.90
  -1  13  -4   31.00   10.20
   0 -14   4  123.49   18.70
   0 -14   4  127.59   17.80
   0  14  -4  124.09   18.40
   0  14  -4  130.49   16.20
  -1 -15   4   11.40    6.20
  -1 -15   4   17.20    7.20
   1  15  -4   12.50    5.60
   1  15  -4   28.60    7.90
  18   6   4  106.19   23.30
  18   6   4   76.49   21.20
 -18  -6  -4   29.10   17.30
 -18  -6  -4   -9.80   18.40
  17   5   4  174.58   27.50
  17   5   4  152.38   27.70
 -17  -5  -4   48.00   19.80
 -17  -5  -4   98.49   22.70
  16   4   4   15.10   12.50
  16   4   4   55.59   15.70
 -16  -4  -4    8.70   10.90
 -16  -4  -4    1.00    9.20
  15   3   4   44.50   13.90
  15   3   4   65.79   18.10
 -15  -3  -4   72.89   17.90
 -15  -3  -4   21.50   12.40
  13   1   4  328.37   39.00
  13   1   4  341.87   38.70
 -13  -1  -4  476.25   44.70
 -13  -1  -4  370.46   39.00
  12   0   4   78.69   16.40
  12   0   4   54.29   14.80
 -12   0  -4   39.00   13.20
 -12   0  -4   37.80   12.50
  11  -1   4  794.22   62.29
  11  -1   4  846.82   63.69
 -11   1  -4  819.72   63.69
 -11   1  -4  908.41   64.49
  10  -2   4  192.58   25.30
  10  -2   4  163.48   22.80
 -10   2  -4  185.68   24.50
 -10   2  -4  146.79   21.80
   9  -3   4  709.23   53.39
   9  -3   4  719.83   54.39
  -9   3  -4  684.23   53.99
  -9   3  -4  706.53   53.49
   8  -4   4   16.60    8.90
   8  -4   4   41.30   11.40
  -8   4  -4   21.10    8.80
  -8   4  -4   24.40    9.10
   7  -5   4  686.53   52.39
   7  -5   4  682.83   53.09
  -7   5  -4  726.63   52.39
  -7   5  -4  723.33   52.19
   6  -6   4 1434.56   91.69
   6  -6   4 1353.96   90.39
  -6   6  -4 1445.06   89.89
  -6   6  -4 1490.45   91.59
   5  -7   4   47.10   11.60
   5  -7   4   57.19   12.30
  -5   7  -4   55.79   12.00
  -5   7  -4   34.60    9.50
  -4   8  -4   36.90    9.70
  -3   9  -4  378.96   37.20
   2 -10   4 1164.68   76.69
   2 -10   4 1248.18   77.59
  -2  10  -4 1156.38   76.49
  -2  10  -4 1196.88   75.99
   1 -11   4   24.60    8.50
   1 -11   4   24.90    8.20
  -1  11  -4   36.30   10.30
  -1  11  -4   34.80    8.20
   0 -12   4   44.00   10.70
   0 -12   4   36.50    9.60
   0  12  -4   54.59   10.80
   0  12  -4   46.90    9.60
  -1 -13   4   28.90    8.00
  -1 -13   4   33.80    9.20
   1  13  -4   21.50    8.50
   1  13  -4   25.10    7.60
  -2 -14   4  117.49   16.80
  -2 -14   4  160.88   17.40
   2  14  -4  133.09   15.40
   2  14  -4  116.39   16.00
  -3 -15   4    4.20    4.80
  -3 -15   4   13.70    6.10
  17   7   4   -5.80    7.20
  17   7   4   11.40    8.70
 -17  -7  -4   -7.10    6.30
 -17  -7  -4    6.10   10.50
  16   6   4   90.49   21.40
  16   6   4  159.28   26.60
 -16  -6  -4   73.19   21.00
 -16  -6  -4   77.69   21.40
  15   5   4  184.38   27.70
  15   5   4  154.88   26.80
 -15  -5  -4  144.59   27.20
 -15  -5  -4  163.38   28.00
  14   4   4    8.60    9.00
  14   4   4   23.90   11.90
 -14  -4  -4   32.30   13.50
 -14  -4  -4   34.00   12.90
  13   3   4  292.27   34.70
  13   3   4  243.58   32.10
 -13  -3  -4  205.48   35.00
  12   2   4   25.30   11.60
 -12  -2  -4   25.50   11.00
 -12  -2  -4   23.60   10.40
  11   1   4  828.22   63.09
  11   1   4  838.72   63.99
 -11  -1  -4  844.02   63.89
 -11  -1  -4  867.11   63.29
  10   0   4   42.20   12.50
  10   0   4   73.59   14.80
 -10   0  -4   71.19   15.30
 -10   0  -4   62.29   14.50
   9  -1   4  802.02   58.69
   9  -1   4  724.53   56.69
  -9   1  -4  822.72   58.59
  -9   1  -4  871.41   58.49
   8  -2   4  922.41   65.59
   8  -2   4  957.50   65.19
  -8   2  -4  978.90   65.69
  -8   2  -4  972.90   65.49
   7  -3   4  116.49   17.50
   7  -3   4  166.58   20.20
  -7   3  -4  126.79   18.30
  -7   3  -4  141.99   19.50
   6  -4   4    1.30    5.90
  -6   4  -4   12.00    6.80
   5  -5   4 1433.66   92.59
  -5   5  -4 1412.66   88.49
   4  -6   4 2894.31  162.58
   4  -6   4 2753.92  162.38
  -4   6  -4 2787.82  162.18
  -4   6  -4 2891.71  163.18
   3  -7   4   37.00    9.70
   3  -7   4   59.09   11.30
  -3   7  -4   48.80    9.90
  -3   7  -4   59.39   10.80
   2  -8   4   74.69   12.30
   2  -8   4   63.49   11.60
  -2   8  -4   44.40   10.20
  -2   8  -4   47.60    9.90
   1  -9   4   33.90    8.90
   1  -9   4   30.10    8.30
  -1   9  -4   16.30    6.30
  -1   9  -4   44.70    9.80
   0 -10   4 1148.29   73.59
   0 -10   4 1171.98   73.99
   0  10  -4 1177.78   73.89
   0  10  -4 1213.58   73.89
  -1 -11   4   26.00    7.90
  -1 -11   4   17.20    7.10
   1  11  -4   12.10    5.40
   1  11  -4   27.50    7.20
  -2 -12   4   16.70    6.30
  -2 -12   4   19.00    7.40
   2  12  -4   21.60    6.60
   2  12  -4   13.80    6.10
  -3 -13   4  134.99   17.70
  -3 -13   4  173.28   18.60
   3  13  -4  165.48   18.60
   3  13  -4  148.89   17.10
  -4 -14   4   49.20    9.60
  -4 -14   4   47.20   11.00
   4  14  -4   66.49   10.60
   4  14  -4   71.79   11.20
  16   8   4    3.30    8.70
  16   8   4   14.00   12.00
 -16  -8  -4    0.90    7.60
 -16  -8  -4   -2.80    7.70
  14   6   4   70.19   18.90
  14   6   4   75.39   17.60
 -14  -6  -4   72.09   18.30
 -14  -6  -4   87.49   19.80
  13   5   4  532.55   50.09
  13   5   4  523.25   50.99
 -13  -5  -4  514.15   49.90
 -13  -5  -4  532.15   49.20
  12   4   4   62.09   15.20
  12   4   4   46.30   13.90
 -12  -4  -4   62.29   15.70
 -12  -4  -4   57.39   14.80
  11   3   4  163.88   24.00
  11   3   4  210.38   27.00
 -11  -3  -4  141.99   23.30
 -11  -3  -4  176.28   25.20
  10   2   4  199.68   24.90
  10   2   4  164.68   22.90
 -10  -2  -4  144.39   22.10
 -10  -2  -4  186.88   24.60
   9   1   4  821.92   59.99
   9   1   4  847.42   59.89
  -9  -1  -4  847.42   60.59
  -9  -1  -4  840.02   60.09
   8   0   4   25.20    9.50
   8   0   4   23.70   10.30
  -8   0  -4   24.60    9.50
  -8   0  -4   25.20    9.00
   6  -2   4 2395.16  137.79
   6  -2   4 2378.86  137.39
  -6   2  -4 2377.36  138.19
  -6   2  -4 2291.57  137.09
   5  -3   4  644.64   45.90
   5  -3   4  622.14   44.80
  -5   3  -4  583.64   44.10
  -5   3  -4  651.93   45.50
   4  -4   4   87.19   12.90
   4  -4   4   85.09   13.10
  -4   4  -4   75.09   12.20
  -4   4  -4   86.89   12.80
   3  -5   4  321.57   26.70
   3  -5   4  302.87   26.10
  -3   5  -4  283.07   25.80
  -3   5  -4  310.57   25.90
   2  -6   4 4206.58  235.98
   2  -6   4 4298.07  237.18
  -2   6  -4 4311.87  236.48
  -2   6  -4 4306.47  236.48
   1  -7   4   53.89   10.00
   1  -7   4   58.59   10.10
  -1   7  -4   46.50    9.00
  -1   7  -4   37.60    9.30
   0  -8   4  105.59   15.20
   0  -8   4  128.79   15.40
   0   8  -4  137.09   15.90
   0   8  -4  138.29   16.10
  -1  -9   4   29.30    7.30
  -1  -9   4   22.80    7.20
   1   9  -4   23.30    7.40
   1   9  -4   25.00    7.30
  -2 -10   4 1191.68   71.79
  -2 -10   4 1143.19   73.29
   2  10  -4 1112.49   72.19
   2  10  -4 1195.88   71.49
  -3 -11   4   96.29   13.90
  -3 -11   4   76.99   11.60
   3  11  -4   88.19   12.60
   3  11  -4   57.49   10.40
  -4 -12   4   27.60    8.20
  -4 -12   4   21.10    7.10
   4  12  -4   22.60    7.50
   4  12  -4   31.30    8.30
  -5 -13   4  249.28   27.70
  -5 -13   4  310.37   25.70
   5  13  -4  335.27   28.80
   5  13  -4  283.77   25.90
  -6 -14   4   70.99   14.90
  -6 -14   4  103.29   13.20
   6  14  -4   99.59   13.70
   6  14  -4  141.29   17.70
  15   9   4  206.48   32.30
 -15  -9  -4  152.58   28.70
 -15  -9  -4  162.18   31.00
  14   8   4   39.70   14.70
  14   8   4   29.20   12.00
 -14  -8  -4   33.40   13.60
 -14  -8  -4   45.90   15.70
  13   7   4   19.20   10.40
  13   7   4   21.70   11.30
 -13  -7  -4   25.40   11.10
 -13  -7  -4   20.00   10.80
  12   6   4   18.90    9.60
  12   6   4    0.10    7.80
 -12  -6  -4   11.70    7.80
 -12  -6  -4   -0.60    5.50
  11   5   4  725.03   58.19
  11   5   4  750.52   59.69
 -11  -5  -4  737.13   57.29
 -11  -5  -4  734.83   57.39
  10   4   4    4.60    6.90
  10   4   4   -1.00    6.10
 -10  -4  -4    2.30    7.00
 -10  -4  -4    0.20   43.00
   9   3   4  761.62   54.79
   9   3   4  684.83   54.59
  -9  -3  -4  751.72   53.19
  -9  -3  -4  745.93   54.19
   7   1   4 1544.65   93.49
   7   1   4 1431.96   92.99
  -7  -1  -4 1469.75   92.99
  -7  -1  -4 1602.04   94.19
   6   0   4   69.49   11.60
   6   0   4   87.49   13.10
  -6   0  -4   96.19   13.50
  -6   0  -4   55.79   11.30
   5  -1   4  190.38   20.20
   5  -1   4  227.88   21.40
  -5   1  -4  252.07   22.20
  -5   1  -4  173.98   19.60
   4  -2   4 2859.71  163.28
   4  -2   4 2903.81  163.88
  -4   2  -4 2959.80  164.08
  -4   2  -4 2883.81  163.48
   3  -3   4   19.10    7.20
   3  -3   4   31.50    7.60
  -3   3  -4   28.90    7.30
  -3   3  -4   16.60    6.20
   2  -4   4  107.59   13.30
   2  -4   4  103.09   12.60
  -2   4  -4  107.19   13.70
  -2   4  -4   80.09   11.90
   1  -5   4  263.27   22.70
   1  -5   4  219.98   20.50
  -1   5  -4  250.97   21.70
  -1   5  -4  255.27   21.10
   0  -6   4 6433.46  345.37
   0  -6   4 6360.16  343.97
   0   6  -4 6249.67  344.17
   0   6  -4 6385.36  344.07
  -1  -7   4   52.49    9.20
  -1  -7   4   53.39   10.00
   1   7  -4   46.80    9.10
   1   7  -4   61.99   10.20
  -2  -8   4   66.19   11.10
   2   8  -4   41.20    8.50
   2   8  -4   38.70    8.30
  -3  -9   4  440.56   33.00
  -3  -9   4  514.45   37.50
   3   9  -4  370.66   32.00
   3   9  -4  390.66   31.70
  -4 -10   4  970.40   63.39
  -4 -10   4  969.40   66.59
   4  10  -4 1037.50   64.09
   4  10  -4 1008.20   63.79
  -5 -11   4   13.10    7.30
  -5 -11   4   13.00    6.30
   5  11  -4   11.50    5.90
   5  11  -4   15.60    6.70
  -6 -12   4   14.40    6.50
  -6 -12   4    9.00    6.40
   6  12  -4    2.70    4.90
   6  12  -4    5.60    5.80
  -7 -13   4  279.37   25.40
  -7 -13   4  183.58   28.00
   7  13  -4  258.87   27.50
   7  13  -4  219.78   23.20
  -8 -14   4   21.10    7.20
  -8 -14   4   23.10    8.80
 -14 -10  -4   16.10   11.20
 -14 -10  -4   -7.40    9.60
  13   9   4  108.69   29.80
  13   9   4  305.37   36.20
 -13  -9  -4  239.78   33.80
 -13  -9  -4  299.57   34.30
  12   8   4    7.50    8.40
  12   8   4    5.50    8.20
 -12  -8  -4    7.40    9.00
 -12  -8  -4   12.80    9.10
  11   7   4   78.09   15.70
  11   7   4   63.69   15.00
 -11  -7  -4   75.29   16.40
 -11  -7  -4   71.89   16.10
  10   6   4   62.69   14.10
  10   6   4   51.99   12.90
 -10  -6  -4   59.79   14.10
 -10  -6  -4   55.69   13.50
   9   5   4 1732.03  108.59
   8   4   4   34.20   10.00
   8   4   4   27.60    9.10
  -8  -4  -4   28.20    9.00
  -8  -4  -4   24.80    8.60
   7   3   4  191.28   20.40
   7   3   4  192.78   20.40
  -7  -3  -4  156.08   19.40
  -7  -3  -4  149.09   19.00
   6   2   4 2622.44  144.59
   6   2   4 2507.05  145.09
  -6  -2  -4 2561.14  145.29
  -6  -2  -4 2438.76  144.79
   5   1   4  209.68   20.70
   5   1   4  203.68   19.70
  -5  -1  -4  223.88   20.60
  -5  -1  -4  220.58   20.50
   4   0   4   10.30    5.50
   4   0   4    8.40    5.70
  -4   0  -4   15.70    6.00
  -4   0  -4   16.60    6.50
   3  -1   4  379.56   29.40
   3  -1   4  416.16   29.80
  -3   1  -4  404.06   29.40
  -3   1  -4  427.66   29.90
   2  -2   4 6580.14  366.26
   2  -2   4 6791.42  366.46
  -2   2  -4 6910.51  367.06
  -2   2  -4 6956.90  366.76
   1  -3   4  235.48   20.20
   1  -3   4  226.38   19.00
  -1   3  -4  217.48   18.90
  -1   3  -4  248.98   20.50
   0  -4   4  227.98   19.30
   0  -4   4  218.48   19.80
   0   4  -4  208.18   19.00
  -1  -5   4  242.18   20.70
  -1  -5   4  257.77   21.90
   1   5  -4  253.27   21.70
   1   5  -4  282.67   22.00
  -2  -6   4 4275.47  229.88
  -2  -6   4 4033.50  230.88
   2   6  -4 4243.68  230.28
   2   6  -4 4226.78  230.48
  -3  -7   4   56.69   10.70
  -3  -7   4   53.09    9.30
   3   7  -4   56.89    9.70
   3   7  -4   49.50    9.60
  -4  -8   4   50.69    9.70
  -4  -8   4   50.39   10.80
   4   8  -4   41.80    8.70
   4   8  -4   55.29   10.30
  -5  -9   4  332.77   31.70
  -5  -9   4  374.66   29.80
   5   9  -4  356.56   30.10
   5   9  -4  350.26   30.30
  -6 -10   4  400.66   34.70
  -6 -10   4  347.27   30.70
   6  10  -4  319.37   31.00
   6  10  -4  402.06   32.30
  -7 -11   4  101.79   17.90
  -7 -11   4  118.49   16.30
   7  11  -4  106.69   15.70
   7  11  -4   87.99   16.60
   9  13  -4  237.78   28.90
 -13 -11  -4    1.70    6.00
 -13 -11  -4   -0.30    6.90
  12  10   4   -3.20    7.00
  12  10   4    3.80    6.90
 -12 -10  -4   -1.70    6.50
 -12 -10  -4    7.20    8.40
  11   9   4  403.46   43.70
  11   9   4  548.45   46.60
 -11  -9  -4  551.84   46.70
 -11  -9  -4  551.94   46.70
   9   7   4   15.90    8.00
   9   7   4   25.80    9.30
  -9  -7  -4   18.00    8.20
  -9  -7  -4   40.90   10.50
   8   6   4  510.75   41.30
   8   6   4  497.75   39.10
  -8  -6  -4  544.15   39.50
  -8  -6  -4  455.35   39.60
   7   5   4  799.92   53.59
   7   5   4  776.52   53.19
  -7  -5  -4  775.72   53.69
  -7  -5  -4  816.92   52.89
   6   4   4   11.70    6.20
  -6  -4  -4    6.50    5.30
  -6  -4  -4   16.00    6.50
   5   3   4  703.13   46.70
   5   3   4  690.83   46.10
  -5  -3  -4  725.73   46.60
  -5  -3  -4  721.03   46.80
   4   2   4 3184.28  175.28
   4   2   4 3157.18  175.48
  -4  -2  -4 3184.38  175.98
  -4  -2  -4 3177.28  175.58
   3   1   4  409.56   28.80
   3   1   4  378.66   30.00
  -3  -1  -4  424.76   29.00
  -3  -1  -4  448.06   29.60
   2   0   4  539.35   36.60
   2   0   4  569.74   36.60
  -2   0  -4  598.04   37.00
  -2   0  -4  555.14   36.30
   1  -1   4   52.99    7.90
   1  -1   4   51.39    8.50
  -1   1  -4   36.70    7.20
  -1   1  -4   54.49    8.30
   0  -2   4 7956.80  433.86
   0  -2   4 8180.08  433.46
   0   2  -4 8143.59  433.76
   0   2  -4 8086.59  433.96
  -1  -3   4  199.98   18.20
  -1  -3   4  203.98   17.30
   1   3  -4  201.38   17.60
   1   3  -4  215.88   17.90
  -2  -4   4  115.69   13.00
  -2  -4   4  120.49   14.40
   2   4  -4  123.89   13.80
   2   4  -4  105.39   13.90
  -3  -5   4  285.17   23.90
  -3  -5   4  269.97   25.30
   3   5  -4  308.77   25.20
   3   5  -4  294.37   24.20
  -4  -6   4 2975.90  165.58
  -4  -6   4 2848.62  164.28
   4   6  -4 2920.41  165.98
  -5  -7   4   49.30   11.30
  -5  -7   4   46.50    9.60
   5   7  -4   49.00   10.50
   5   7  -4   64.39   11.40
  -6  -8   4  107.79   15.50
  -6  -8   4  126.19   18.10
   6   8  -4  136.99   17.60
   6   8  -4  121.19   16.30
   7   9  -4  893.81   60.69
  -8 -10   4  196.38   27.80
  -8 -10   4  242.38   26.10
   8  10  -4  221.38   25.30
   8  10  -4  219.48   25.50
  -9 -11   4    7.20    6.60
  -9 -11   4   -0.80    7.30
   9  11  -4   -7.00    6.20
   9  11  -4   -1.60    5.70
 -10 -12   4   24.20   10.90
 -10 -12   4   26.80    9.50
  10  12  -4   19.90    8.30
  10  12  -4   18.20    9.70
  11  11   4   48.20   11.70
  11  11   4   53.19   12.30
 -11 -11  -4   50.79   12.50
 -11 -11  -4   39.50   11.50
  10  10   4   29.50    9.40
  10  10   4   42.40   11.20
 -10 -10  -4   55.59   12.40
 -10 -10  -4   15.10    7.40
   9   9   4  587.54   43.70
   9   9   4  581.94   44.90
  -9  -9  -4  617.44   44.00
  -9  -9  -4  548.35   45.50
   8   8   4    7.00    5.70
   8   8   4    7.00    5.20
  -8  -8  -4   12.20    6.40
  -8  -8  -4    7.90    5.60
   7   7   4  124.79   15.80
   7   7   4   98.29   14.10
  -7  -7  -4  105.19   14.80
  -7  -7  -4   98.49   14.20
   6   6   4 1467.25   88.29
   6   6   4 1506.75   89.49
  -6  -6  -4 1527.95   89.09
  -6  -6  -4 1539.15   88.29
   5   5   4 1566.94   94.09
   5   5   4 1636.64   93.79
  -5  -5  -4 1648.34   94.39
  -5  -5  -4 1643.44   93.39
   4   4   4  109.19   12.60
   4   4   4  117.09   12.30
  -4  -4  -4  108.29   12.50
  -4  -4  -4  109.79   12.40
   3   3   4   31.00    6.30
   3   3   4   31.10    6.30
  -3  -3  -4   26.90    6.40
  -3  -3  -4   26.20    5.80
   2   2   4 8302.87  451.25
   2   2   4 8485.75  451.75
  -2  -2  -4 8457.95  451.45
  -2  -2  -4 8613.34  451.85
   1   1   4   38.20    6.50
   1   1   4   65.19    8.20
  -1  -1  -4   35.00    7.00
  -1  -1  -4   41.10    6.70
   0   0   4  149.88   15.00
   0   0   4  184.78   15.20
   0   0  -4  158.38   15.10
   0   0  -4  157.18   15.20
  -1  -1   4   45.40    8.20
  -1  -1   4   60.29    8.60
   1   1  -4   50.69    8.30
   1   1  -4   45.00    8.40
  -2  -2   4 7667.33  417.16
  -2  -2   4 7799.42  416.46
   2   2  -4 7775.32  416.26
   2   2  -4 7757.12  417.16
  -3  -3   4   23.30    7.20
  -3  -3   4   10.90    6.90
   3   3  -4   18.90    6.80
   3   3  -4   25.70    6.70
  -4  -4   4   73.79   12.50
  -4  -4   4   65.59   10.90
   4   4  -4   84.29   11.50
   4   4  -4   80.99   12.60
  -5  -5   4 1400.16   87.39
  -5  -5   4 1436.46   86.19
   5   5  -4 1451.45   87.79
   5   5  -4 1373.76   85.59
  -6  -6   4 1506.05   92.09
  -6  -6   4 1441.96   92.59
   6   6  -4 1529.25   92.49
   6   6  -4 1529.45   93.49
   7   7  -4   89.49   16.50
  -8  -8   4    7.70    7.80
  -8  -8   4    3.30    5.80
   8   8  -4    1.00    5.20
   8   8  -4    9.50    6.10
  -9  -9   4  583.24   51.09
  -9  -9   4  647.74   49.80
   9   9  -4  619.04   49.99
   9   9  -4  567.64   48.50
 -10 -10   4   44.40   12.20
 -10 -10   4   42.60   13.20
  10  10  -4   48.60   12.50
  10  10  -4   30.20   11.10
 -11 -11   4   37.50   12.90
 -11 -11   4   64.79   17.80
  11  11  -4   59.89   14.50
  11  11  -4   53.09   14.90
 -12 -12   4    2.40    8.10
 -12 -12   4    0.20    8.40
 -10 -12  -4   20.40    3.90
 -10 -12  -4   19.20    4.10
   9  11   4    0.50    3.10
   9  11   4    6.00    4.20
  -9 -11  -4    1.80    3.10
  -9 -11  -4    0.50    3.20
   8  10   4  201.68   19.00
   8  10   4  232.38   20.10
  -8 -10  -4  221.98   19.80
  -8 -10  -4  233.78   20.10
   7   9   4  954.20   57.09
   7   9   4  895.01   58.19
  -7  -9  -4  984.30   58.49
  -7  -9  -4  947.91   56.79
   6   8   4  133.29   13.00
   6   8   4  136.49   14.40
  -6  -8  -4  129.49   12.70
  -6  -8  -4  119.69   13.70
   5   7   4   47.60    7.50
   5   7   4   38.60    7.50
  -5  -7  -4   46.80    7.80
  -5  -7  -4   54.29    7.90
   4   6   4 2931.61  157.38
   4   6   4 2947.80  157.08
  -4  -6  -4 2753.02  157.98
   3   5   4  331.87   23.40
  -3  -5  -4  344.77   23.20
  -3  -5  -4  345.07   23.50
   2   4   4  109.89   11.10
   2   4   4  135.09   12.50
  -2  -4  -4  142.39   12.40
  -2  -4  -4  141.79   11.70
   1   3   4  253.77   18.70
   1   3   4  246.78   18.50
  -1  -3  -4  254.97   18.50
  -1  -3  -4  252.67   18.40
   0   2   4 8263.07  446.06
   0   2   4 8313.87  445.26
   0  -2  -4 8346.56  445.36
   0  -2  -4 8481.75  445.86
  -1   1   4   42.10    7.70
  -1   1   4   45.10    8.10
   1  -1  -4   45.30    7.80
   1  -1  -4   51.09    8.00
  -2   0   4  560.94   38.40
  -2   0   4  564.94   38.00
   2   0  -4  574.64   38.10
   2   0  -4  580.74   39.10
  -3  -1   4  500.35   33.20
  -3  -1   4  419.06   31.50
   3   1  -4  398.86   31.20
   3   1  -4  430.16   31.70
  -4  -2   4 3101.29  173.48
  -4  -2   4 3060.39  171.98
   4   2  -4 3028.70  172.68
   4   2  -4 3068.89  171.48
  -5  -3   4  674.33   46.30
  -5  -3   4  687.83   47.80
   5   3  -4  667.73   45.70
   5   3  -4  599.04   46.00
  -6  -4   4   13.90    6.60
  -6  -4   4   21.30    7.80
   6   4  -4    2.90    4.30
   6   4  -4   15.50    7.10
   7   5  -4  589.84   51.59
  -8  -6   4  470.45   39.00
  -8  -6   4  436.36   38.90
   8   6  -4  424.76   37.60
   8   6  -4  446.46   37.30
  -9  -7   4   43.30   12.00
  -9  -7   4   46.30   12.40
   9   7  -4   25.40    9.40
   9   7  -4   43.20   11.60
 -10  -8   4    9.30   10.30
 -10  -8   4   61.49   14.80
  10   8  -4   66.59   14.50
  10   8  -4   44.90   12.80
 -11  -9   4  559.44   52.99
 -11  -9   4  638.74   52.69
  11   9  -4  570.74   52.19
  11   9  -4  619.74   53.59
 -12 -10   4    4.40    7.30
 -12 -10   4   -6.20    6.80
  12  10  -4   -6.20    7.60
  12  10  -4   -1.20    6.20
 -13 -11   4   13.60   10.50
 -13 -11   4    6.60   10.50
  13  11  -4    0.30    8.40
  13  11  -4   -7.30    6.20
   3   7   4   44.20    4.90
   3   7   4   52.89    5.10
  -3  -7  -4   51.99    5.00
  -3  -7  -4   48.90    5.00
   2   6   4 4516.45  246.78
   2   6   4 4696.83  247.48
  -2  -6  -4 4611.74  246.98
  -2  -6  -4 4701.43  247.38
   1   5   4  284.77   19.80
   1   5   4  283.97   18.90
  -1  -5  -4  280.87   19.00
  -1  -5  -4  272.47   19.50
   0   4   4  240.78   17.70
   0   4   4  255.97   18.60
   0  -4  -4  235.28   18.00
   0  -4  -4  219.78   17.50
  -1   3   4  243.38   19.90
  -1   3   4  252.87   19.60
   1  -3  -4  256.87   20.20
   1  -3  -4  256.87   19.60
  -2   2   4 7937.61  421.56
  -2   2   4 7846.32  422.66
   2  -2  -4 7917.31  422.76
   2  -2  -4 7764.82  421.26
  -3   1   4  416.06   29.30
  -3   1   4  390.86   29.80
   3  -1  -4  366.16   31.50
   3  -1  -4  401.06   29.00
  -4   0   4    9.30    5.80
  -4   0   4   16.00    7.60
   4   0  -4   19.20    8.00
   4   0  -4   13.00    6.70
  -5  -1   4  202.98   20.00
  -5  -1   4  220.68   21.70
   5   1  -4  161.88   18.50
   5   1  -4  168.68   20.00
  -6  -2   4 2278.87  136.59
  -6  -2   4 2383.06  135.59
   6   2  -4 2320.87  136.39
   6   2  -4 2317.47  135.39
  -8  -4   4   34.30   10.30
  -8  -4   4   38.10   11.00
   8   4  -4   44.40   11.60
   8   4  -4   31.00   10.00
  -9  -5   4 1586.14  104.09
  -9  -5   4 1578.54  101.29
   9   5  -4 1539.75   99.69
   9   5  -4 1719.23  103.09
 -10  -6   4   70.29   16.00
 -10  -6   4   49.10   13.00
  10   6  -4   42.10   11.70
  10   6  -4   58.49   14.40
 -11  -7   4   57.69   17.00
 -11  -7   4   96.89   19.10
  11   7  -4   85.79   17.70
  11   7  -4  101.69   17.90
 -12  -8   4   17.00    9.90
 -12  -8   4   23.20   10.70
  12   8  -4    2.40    5.40
  12   8  -4    4.60    8.30
 -13  -9   4  262.17   36.30
 -13  -9   4  274.37   35.60
  13   9  -4  329.97   38.20
  13   9  -4  237.18   32.40
 -15 -11   4    5.00    9.50
   1   7   4   54.29    4.90
   1   7   4   50.39    5.50
  -1  -7  -4   50.79    5.10
  -1  -7  -4   55.99    5.50
   0   6   4 6776.12  361.46
   0   6   4 6734.33  362.16
   0  -6  -4 6830.52  362.16
   0  -6  -4 6795.62  361.86
  -1   5   4  280.87   21.30
  -1   5   4  269.77   20.60
   1  -5  -4  269.87   20.50
   1  -5  -4  268.27   21.20
  -2   4   4  121.09   14.20
  -2   4   4  122.29   12.90
   2  -4  -4  111.59   13.10
   2  -4  -4  112.29   13.40
  -3   3   4   23.80    7.90
  -3   3   4   38.90    8.50
   3  -3  -4   12.80    6.10
   3  -3  -4    8.60    5.60
  -4   2   4 2953.80  163.48
  -4   2   4 3010.40  164.78
   4  -2  -4 2701.83  163.28
   4  -2  -4 2953.30  164.28
  -5   1   4  183.28   19.70
  -5   1   4  169.78   20.20
   5  -1  -4  212.78   21.40
   5  -1  -4  180.58   19.80
  -6   0   4   88.49   14.80
  -6   0   4   82.39   14.00
   6   0  -4   88.29   14.30
   6   0  -4   94.29   16.00
  -8  -2   4  936.81   64.19
  -8  -2   4  914.81   63.49
   8   2  -4  897.71   63.89
   8   2  -4  877.31   62.19
  -9  -3   4  655.53   53.19
  -9  -3   4  672.53   51.99
   9   3  -4  709.23   52.19
   9   3  -4  692.43   54.09
 -10  -4   4    4.40    7.10
 -10  -4   4    7.20    7.90
  10   4  -4    2.10    7.30
  10   4  -4    8.60    6.60
 -11  -5   4  695.63   56.99
 -11  -5   4  687.63   56.89
  11   5  -4  723.53   56.49
  11   5  -4  666.03   56.79
 -12  -6   4   -3.00    6.50
 -12  -6   4    4.00    6.60
  12   6  -4    6.10    6.40
  12   6  -4   -3.80    6.30
 -13  -7   4   20.90   10.20
 -13  -7   4   27.00   11.60
  13   7  -4   15.10    8.90
  13   7  -4   12.00   11.30
  14   8  -4   32.30   12.90
 -15  -9   4  203.78   31.10
 -15  -9   4  164.08   28.10
  15   9  -4  183.98   29.70
  15   9  -4   79.79   22.30
 -16 -10   4   10.40   12.10
 -16 -10   4   20.30   13.70
   0   8   4  103.49    9.10
   0   8   4  114.59    9.70
   0  -8  -4  125.29   10.20
   0  -8  -4  121.79    9.80
  -1   7   4   51.99    8.40
  -1   7   4   54.69    7.40
   1  -7  -4   55.69    8.60
   1  -7  -4   53.29    8.10
  -2   6   4 4087.59  224.98
   2  -6  -4 4126.89  224.38
   2  -6  -4 4092.59  224.08
  -3   5   4  315.87   26.20
  -3   5   4  302.07   24.60
   3  -5  -4  302.77   25.70
   3  -5  -4  320.37   25.70
  -4   4   4   71.59   11.90
  -4   4   4   78.49   11.80
   4  -4  -4   69.59   11.70
   4  -4  -4   72.89   11.70
  -5   3   4  696.63   45.60
  -5   3   4  628.14   45.90
   5  -3  -4  633.54   45.40
   5  -3  -4  584.54   44.40
  -6   2   4 2453.15  140.69
  -6   2   4 2458.35  142.79
   6  -2  -4 2282.27  140.59
   6  -2  -4 2502.45  142.29
  -7   1   4 1350.86   91.19
   7  -1  -4 1375.06   91.59
  -8   0   4   41.00   11.60
  -8   0   4   44.80   11.60
   8   0  -4   21.60    8.80
   8   0  -4   31.10   10.20
  -9  -1   4  913.41   63.19
  -9  -1   4  867.51   62.29
   9   1  -4  844.52   63.79
   9   1  -4  815.22   60.49
 -10  -2   4  188.68   24.50
 -10  -2   4  158.78   24.40
  10   2  -4  159.78   23.20
  10   2  -4  188.58   25.00
 -11  -3   4  183.08   26.50
 -11  -3   4  214.38   27.70
  11   3  -4  189.48   25.80
  11   3  -4  188.38   27.40
 -12  -4   4   40.40   12.20
 -12  -4   4   58.39   14.90
  12   4  -4   30.90   11.40
  12   4  -4   56.49   15.00
 -13  -5   4  515.35   48.50
 -13  -5   4  510.05   47.50
  13   5  -4  442.66   47.70
  13   5  -4  504.85   47.00
 -14  -6   4   80.59   20.20
  14   6  -4   81.79   18.20
 -15  -7   4   53.09   15.80
 -15  -7   4   46.60   15.90
  15   7  -4   90.89   22.50
  15   7  -4   47.90   15.20
 -16  -8   4    8.90   10.00
 -16  -8   4   13.70    9.60
  16   8  -4   33.50   13.70
  16   8  -4   -5.00    6.60
 -17  -9   4   42.10   16.20
 -17  -9   4   14.50   12.70
  17   9  -4    0.70   10.10
  17   9  -4   22.90   15.30
  -1   9   4   30.50    5.50
  -1   9   4   28.00    5.40
   1  -9  -4   35.90    6.20
   1  -9  -4   26.00    5.60
  -2   8   4   47.20    8.60
  -2   8   4   64.59    9.40
   2  -8  -4   63.59   10.00
   2  -8  -4   59.59    9.70
  -3   7   4   44.50    9.10
  -3   7   4   46.80    9.20
   3  -7  -4   42.50    9.20
   3  -7  -4   40.10    9.00
  -4   6   4 2863.91  160.08
  -4   6   4 2838.62  161.88
   4  -6  -4 2784.12  161.08
   4  -6  -4 2836.82  161.78
  -5   5   4 1487.55   91.99
  -5   5   4 1491.65   90.39
   5  -5  -4 1517.55   92.59
   5  -5  -4 1407.26   91.89
  -6   4   4    3.70    5.60
   6  -4  -4   10.00    7.10
  -7   3   4  179.08   22.30
  -7   3   4  188.88   21.50
   7  -3  -4  140.99   21.00
   7  -3  -4  139.99   19.00
  -8   2   4  977.80   67.99
  -8   2   4  963.90   69.29
   8  -2  -4 1020.60   70.29
   8  -2  -4  974.20   68.59
  -9   1   4  935.31   66.99
  -9   1   4  920.01   64.59
   9  -1  -4  931.81   66.19
   9  -1  -4  878.31   67.99
 -10   0   4   86.79   16.20
 -10   0   4   39.30   12.90
  10   0  -4   74.29   17.90
  10   0  -4   17.60   10.30
 -11  -1   4  793.32   63.39
 -11  -1   4  799.92   63.49
  11   1  -4  836.22   65.29
  11   1  -4  936.61   65.09
 -12  -2   4   25.50   11.40
 -12  -2   4   33.50   11.90
  12   2  -4   54.39   15.00
  12   2  -4   25.00   10.40
 -13  -3   4  247.68   31.60
 -13  -3   4  301.77   34.50
  13   3  -4  221.98   30.20
  13   3  -4  222.48   34.00
 -14  -4   4    4.70    9.90
  14   4  -4   36.80   12.10
  14   4  -4   17.40   12.00
 -15  -5   4  102.09   23.70
 -15  -5   4  191.98   28.00
  15   5  -4  188.88   29.60
  15   5  -4  128.89   23.90
 -16  -6   4  143.39   24.70
 -16  -6   4   54.29   18.50
  16   6  -4   95.49   20.60
  16   6  -4   68.99   19.80
 -17  -7   4    5.00    9.60
 -17  -7   4   21.80   10.90
  17   7  -4   12.60   12.40
  17   7  -4    4.20    8.80
  -1  11   4   21.00    3.10
  -1  11   4   20.20    2.90
  -2  10   4 1126.29   66.79
  -2  10   4 1088.89   66.49
   2 -10  -4 1142.09   68.39
   2 -10  -4 1142.79   67.99
  -3   9   4  455.45   34.50
  -3   9   4  432.26   33.50
   3  -9  -4  438.36   34.70
   3  -9  -4  447.76   34.60
  -4   8   4   46.60   10.00
  -4   8   4   41.30    9.70
   4  -8  -4   49.70   10.60
   4  -8  -4   57.69   11.20
  -5   7   4   52.89   11.10
  -5   7   4   34.20    9.60
   5  -7  -4   49.10   10.90
   5  -7  -4   57.09   12.90
  -7   5   4  715.63   52.79
  -7   5   4  646.54   51.29
   7  -5  -4  738.23   53.19
   7  -5  -4  723.73   52.39
  -8   4   4   25.20   10.10
  -8   4   4   37.40   11.60
   8  -4  -4   29.10   11.00
   8  -4  -4   23.40    9.30
  -9   3   4  622.14   50.19
  -9   3   4  652.93   51.49
   9  -3  -4  641.64   51.29
   9  -3  -4  615.04   50.49
 -10   2   4  199.68   26.40
 -10   2   4  204.28   25.70
  10  -2  -4  163.98   23.20
  10  -2  -4  186.78   26.30
 -11   1   4  819.42   64.89
 -11   1   4  865.31   64.59
  11  -1  -4  861.41   65.29
  11  -1  -4  877.51   67.89
 -12   0   4   32.80   12.70
 -12   0   4   55.99   14.90
  12   0  -4   51.39   13.90
  12   0  -4   58.29   16.10
 -13  -1   4  345.87   38.10
 -13  -1   4  341.57   37.30
  13   1  -4  279.17   34.20
  13   1  -4  365.66   39.50
 -14  -2   4   62.49   16.40
 -14  -2   4   62.79   16.40
  14   2  -4   62.29   16.20
  14   2  -4   86.39   19.40
 -15  -3   4   90.49   20.00
 -15  -3   4   54.09   15.50
  15   3  -4   91.19   21.10
  15   3  -4   69.09   16.80
 -16  -4   4   22.50   11.00
 -16  -4   4   24.70   11.40
  16   4  -4   26.70   11.90
  16   4  -4   23.50   12.40
 -17  -5   4   16.00   19.00
 -17  -5   4  114.79   21.90
  17   5  -4  107.99   24.10
  17   5  -4   83.09   21.20
  -2  12   4   21.70    4.40
  -2  12   4   18.60    4.70
   2 -12  -4   25.30    5.50
   2 -12  -4   13.30    4.40
  -3  11   4   79.39   11.80
  -3  11   4  101.29   12.90
   3 -11  -4  120.29   15.90
   3 -11  -4   85.79   12.50
  -4  10   4  959.90   63.39
  -4  10   4  932.21   64.49
   4 -10  -4 1002.30   65.69
   4 -10  -4 1034.90   65.59
  -5   9   4  334.67   31.30
   5  -9  -4  332.97   31.90
   5  -9  -4  341.27   32.20
  -6   8   4  124.69   18.10
  -6   8   4   95.49   17.30
   6  -8  -4  149.29   20.20
   6  -8  -4  147.99   21.40
  -7   7   4   86.29   16.20
  -7   7   4   83.19   15.60
   7  -7  -4   90.19   16.80
   7  -7  -4  116.09   18.00
  -8   6   4  468.75   41.40
  -8   6   4  441.36   40.40
   8  -6  -4  481.05   43.00
   8  -6  -4  454.95   40.30
  -9   5   4 1604.54  104.09
  -9   5   4 1601.04  103.69
   9  -5  -4 1683.13  107.09
   9  -5  -4 1563.74  103.39
 -10   4   4   17.80    9.30
 -10   4   4    2.70    6.30
  10  -4  -4    4.20    8.10
  10  -4  -4   10.80    7.70
 -11   3   4  157.88   23.50
 -11   3   4  205.48   26.70
  11  -3  -4  128.39   23.40
  11  -3  -4  192.48   25.70
 -12   2   4   48.40   13.80
 -12   2   4   56.59   15.30
  12  -2  -4   35.90   12.10
  12  -2  -4   43.00   14.50
 -13   1   4  417.76   40.30
  13  -1  -4  310.87   40.90
 -14   0   4   46.90   14.70
 -14   0   4   21.40   10.90
  14   0  -4   75.59   19.00
  14   0  -4   27.20   12.50
 -15  -1   4  224.78   32.10
 -15  -1   4  261.27   34.30
  15   1  -4  260.87   33.60
  15   1  -4  271.97   36.70
 -16  -2   4  239.88   31.50
 -16  -2   4  156.98   28.50
  16   2  -4  227.38   34.10
 -17  -3   4   74.59   18.60
 -17  -3   4   95.89   21.40
  17   3  -4  111.99   23.00
  17   3  -4   90.69   19.70
  -3  13   4  154.98   16.00
  -3  13   4  156.58   14.90
   3 -13  -4  154.38   17.30
   3 -13  -4  135.49   15.50
  -4  12   4   30.60    8.20
  -4  12   4   26.70    8.10
   4 -12  -4   13.20    7.60
   4 -12  -4   16.40    7.20
  -5  11   4    9.30    7.00
  -6  10   4  352.06   33.30
  -6  10   4  342.27   33.60
   6 -10  -4  334.47   35.40
   6 -10  -4  379.26   35.70
  -7   9   4 1030.40   70.19
  -7   9   4 1000.00   70.59
   7  -9  -4  991.00   72.99
   7  -9  -4 1016.90   71.39
  -8   8   4    7.40    6.40
  -8   8   4    9.50    7.80
   8  -8  -4   -1.40    5.40
  -9   7   4   55.09   13.60
  -9   7   4   16.80    8.80
   9  -7  -4   37.20   12.50
   9  -7  -4    9.90    8.30
 -10   6   4   92.69   19.50
 -10   6   4   77.59   16.80
  10  -6  -4   79.69   16.80
  10  -6  -4   71.19   18.00
 -11   5   4  768.22   58.39
 -11   5   4  651.83   56.79
  11  -5  -4  703.63   57.09
  11  -5  -4  650.23   58.69
 -12   4   4   66.09   17.00
 -12   4   4   52.19   15.10
  12  -4  -4   84.99   19.50
  12  -4  -4   51.79   14.50
 -13   3   4  215.38   31.10
  13  -3  -4  247.08   32.90
 -14   2   4   45.70   14.90
 -14   2   4   88.59   18.70
  14  -2  -4   62.49   16.00
  14  -2  -4   75.49   18.40
 -15   1   4  255.97   32.20
 -15   1   4  201.98   30.80
  15  -1  -4  245.08   34.20
  15  -1  -4  194.28   29.10
 -16   0   4   63.19   17.20
 -16   0   4   59.79   17.10
  16   0  -4   37.10   13.50
  16   0  -4   54.79   16.60
 -17  -1   4   54.09   18.30
 -17  -1   4   52.09   15.70
  17   1  -4   95.19   20.70
  17   1  -4   55.09   17.80
  -4  14   4   69.89   10.30
  -4  14   4   58.39   10.70
   4 -14  -4   59.89   11.90
   4 -14  -4   60.09   11.40
  -5  13   4  258.37   29.70
  -6  12   4   -1.30    5.90
  -6  12   4   11.10    7.80
   6 -12  -4   22.30   10.80
   6 -12  -4    6.70    6.80
  -7  11   4  106.69   17.80
  -7  11   4  103.39   19.20
   7 -11  -4   83.79   17.40
   7 -11  -4  113.69   20.90
  -8  10   4  210.48   26.80
  -8  10   4  249.08   30.00
   8 -10  -4  217.68   30.40
   8 -10  -4  216.28   28.40
  -9   9   4  596.14   51.79
  -9   9   4  578.94   51.69
   9  -9  -4  639.74   53.99
   9  -9  -4  670.73   54.29
 -10   8   4   51.49   13.60
 -10   8   4   63.39   15.90
  10  -8  -4   35.50   16.40
 -11   7   4  103.79   19.80
  11  -7  -4   59.99   17.10
  11  -7  -4   88.89   18.60
 -12   6   4   11.70   10.30
 -13   5   4  622.44   52.69
 -13   5   4  575.24   53.39
  13  -5  -4  578.94   52.99
  13  -5  -4  527.05   54.69
 -14   4   4   22.50   10.90
 -14   4   4   26.10   11.60
  14  -4  -4   27.30   12.70
  14  -4  -4   33.70   13.40
 -15   3   4   77.89   17.60
 -15   3   4   71.19   18.10
  15  -3  -4   60.89   18.80
  15  -3  -4   42.70   14.10
 -16   2   4  257.67   34.90
 -16   2   4  259.77   33.10
  16  -2  -4  251.07   34.10
  16  -2  -4  237.58   35.70
 -17   1   4   47.70   14.90
 -17   1   4   36.60   15.40
  17  -1  -4   53.99   15.10
  17  -1  -4   48.30   16.80
   5 -15  -4  117.09   18.30
   5 -15  -4   46.70   11.20
  -6  14   4   91.99   15.30
  -6  14   4   69.49   18.40
   6 -14  -4   87.79   17.20
   6 -14  -4   83.29   19.10
  -7  13   4  309.47   33.30
  -7  13   4  248.18   34.40
   7 -13  -4  307.47   35.10
   7 -13  -4  337.87   39.80
  -8  12   4   -3.30    6.90
  -8  12   4   13.50    8.80
   8 -12  -4    8.60    9.30
   8 -12  -4   23.30   11.00
  -9  11   4   -3.00   43.00
  -9  11   4    6.40    7.40
   9 -11  -4    1.60    8.10
   9 -11  -4    0.40    6.20
 -10  10   4   44.70   13.40
 -10  10   4   38.70   13.80
  10 -10  -4   46.90   13.90
  10 -10  -4   74.69   18.30
 -11   9   4  572.14   51.89
  11  -9  -4  574.54   53.19
  11  -9  -4  478.35   54.89
 -12   8   4   30.40   12.20
 -12   8   4    9.00    8.20
  12  -8  -4   15.30   11.00
 -13   7   4   15.30   10.40
  13  -7  -4   13.20   11.30
  13  -7  -4    7.70    9.00
 -14   6   4  101.89   20.40
 -14   6   4   33.10   16.10
  14  -6  -4   92.19   20.60
  14  -6  -4   47.40   15.50
 -15   5   4  196.68   29.80
 -15   5   4  134.29   25.10
  15  -5  -4  172.48   30.40
  15  -5  -4  153.58   26.70
 -16   4   4   49.70   15.40
 -16   4   4   33.00   13.30
  16  -4  -4   22.20   13.70
  16  -4  -4   18.60   11.60
   7 -15  -4   47.60   16.60
   7 -15  -4   42.60   14.20
  -8  14   4   32.10   13.20
  -8  14   4   16.00    9.60
   8 -14  -4   30.60   14.50
   8 -14  -4    9.60    9.80
  -9  13   4  294.57   38.00
  -9  13   4  259.77   33.70
   9 -13  -4  281.57   36.60
   9 -13  -4  284.37   39.20
 -10  12   4    7.20    9.90
  10 -12  -4   19.30   11.30
  10 -12  -4   10.20   13.30
 -11  11   4   69.19   18.40
 -11  11   4   78.49   17.00
  11 -11  -4   70.29   17.90
  11 -11  -4   55.79   18.40
 -12  10   4   14.10    9.00
 -12  10   4    5.20    7.00
  12 -10  -4    5.40    9.50
  12 -10  -4   -2.90    7.10
 -13   9   4  293.47   38.30
 -13   9   4  337.07   37.30
  13  -9  -4  311.07   37.60
  13  -9  -4  281.67   38.80
 -14   8   4   41.30   14.90
 -14   8   4   35.30   13.00
  14  -8  -4    9.40   11.80
  14  -8  -4   52.39   15.00
 -15   7   4   10.10   11.70
  15  -7  -4   39.70   16.70
  15  -7  -4   45.30   15.00
 -16   6   4   82.19   20.50
  16  -6  -4  126.99   25.20
  16  -6  -4   60.19   21.60
   9 -15  -4   94.39   21.20
   9 -15  -4   40.70   18.50
 -10  14   4   28.30   11.70
 -10  14   4   17.90   11.40
  10 -14  -4   14.60   11.10
  10 -14  -4   16.30   11.90
 -11  13   4  160.58   27.60
 -11  13   4  203.78   32.10
  11 -13  -4  187.48   30.30
  11 -13  -4   86.89   27.10
 -12  12   4   -8.70    5.60
 -12  12   4   13.60    9.90
  12 -12  -4   -0.70    8.80
  12 -12  -4   15.00   11.50
 -13  11   4   21.90    9.80
 -13  11   4   11.00    8.80
  13 -11  -4    2.30    6.50
  13 -11  -4    7.70   10.00
 -14  10   4    4.10    8.30
 -14  10   4   20.50   11.60
  14 -10  -4   -5.80    6.10
  14 -10  -4   14.80   11.50
 -15   9   4  172.48   28.40
  15  -9  -4  144.19   26.90
  15  -9  -4   98.09   26.60
 -12  14   4   11.10   10.00
 -12  14   4    5.30    9.00
  12 -14  -4    8.10    8.50
  12 -14  -4   -1.50    9.70
 -13  13   4   79.59   25.30
 -13  13   4   33.60   20.50
  13 -13  -4   99.09   23.50
  13 -13  -4   49.00   22.10
 -14  12   4    4.00    9.40
  11 -15   5    6.60    9.90
  11 -15   5   -2.20    9.30
 -11  15  -5  -14.80    8.30
 -11  15  -5   -6.90    5.60
 -14  10  -5   37.60   17.60
  13 -11   5   16.90   11.90
  13 -11   5   16.00   10.10
 -13  11  -5   -0.40    8.90
 -13  11  -5    9.00   10.10
  12 -12   5   13.30   13.10
  12 -12   5   14.60   11.90
 -12  12  -5   46.70   16.20
 -12  12  -5   26.10   10.90
  11 -13   5   21.30   13.10
  11 -13   5   33.30   15.00
 -11  13  -5   77.09   19.50
 -11  13  -5   66.49   19.50
  10 -14   5   -2.40    8.10
  10 -14   5   -5.60    8.50
 -10  14  -5   -3.70    7.50
 -10  14  -5   -2.90    5.70
   9 -15   5    7.10   10.00
   9 -15   5    0.50    9.10
  -9  15  -5   13.70    8.50
  -9  15  -5   10.20    9.30
   8 -16   5    8.60   12.70
  15  -7   5   48.90   16.90
  15  -7   5    0.50   10.70
 -15   7  -5    7.80   10.70
 -15   7  -5   40.10   14.50
  14  -8   5    8.30   10.20
  14  -8   5   16.10    9.90
 -14   8  -5   20.90    9.90
 -14   8  -5    1.20    7.00
  13  -9   5   67.49   18.40
  13  -9   5    4.10   10.70
 -13   9  -5   79.49   20.20
 -13   9  -5   43.50   15.30
  12 -10   5   18.70   11.50
  12 -10   5    9.70   10.60
 -12  10  -5   25.60   10.90
 -12  10  -5   33.20   13.00
  11 -11   5    7.10    7.70
  11 -11   5   -2.40    8.50
 -11  11  -5   11.20    9.30
 -11  11  -5    2.80    6.00
  10 -12   5   13.30   11.00
  10 -12   5   41.20   14.30
 -10  12  -5   31.30   12.40
 -10  12  -5   35.40   12.40
   9 -13   5   88.39   21.00
   9 -13   5   47.40   16.60
  -9  13  -5   88.69   18.40
  -9  13  -5  119.99   21.70
   8 -14   5   -3.30    6.60
   8 -14   5   -4.70    6.50
  -8  14  -5    3.80    6.80
  -8  14  -5    7.40    7.90
   6 -16   5   -3.50   14.40
   6 -16   5   42.20   15.70
  16  -4   5   14.40   10.40
  16  -4   5   13.90    9.90
 -16   4  -5    1.50    8.80
 -16   4  -5    1.20    7.20
  15  -5   5   61.59   17.60
  15  -5   5   91.59   19.90
 -15   5  -5  102.89   21.10
 -15   5  -5   76.39   19.30
  14  -6   5   43.70   13.80
  14  -6   5   27.70   12.20
 -14   6  -5   22.10   11.00
 -14   6  -5   41.00   13.40
  13  -7   5   -4.00    7.20
  13  -7   5   12.70    9.80
 -13   7  -5    9.50    9.20
 -13   7  -5   -2.30    8.00
  12  -8   5   23.10   11.70
  12  -8   5   38.00   12.90
 -12   8  -5   47.30   15.00
 -12   8  -5   28.80   11.80
  11  -9   5  127.99   23.30
  11  -9   5   91.09   20.70
 -11   9  -5  128.59   21.70
 -11   9  -5  110.39   21.10
  10 -10   5   36.50   13.10
  10 -10   5   45.10   14.50
 -10  10  -5   60.99   16.40
 -10  10  -5   67.19   15.20
   8 -12   5   62.39   17.10
   8 -12   5   45.40   14.70
  -8  12  -5   71.79   15.80
  -8  12  -5   42.90   14.00
   7 -13   5  113.19   19.90
   7 -13   5   98.69   20.90
  -7  13  -5  119.09   21.80
  -7  13  -5  133.59   20.50
   6 -14   5   36.20   12.50
   6 -14   5   14.20   10.80
  -6  14  -5   37.40   12.10
  -6  14  -5   19.10   10.90
   5 -15   5    0.40    6.90
   5 -15   5    0.00    6.10
  -5  15  -5   14.00    7.80
  -5  15  -5   12.20    9.40
   4 -16   5   36.80   14.40
   4 -16   5   38.50   12.40
  17  -1   5   97.69   20.70
  17  -1   5   41.70   17.30
 -17   1  -5   48.20   16.70
 -17   1  -5   61.19   18.20
  16  -2   5   12.30    8.20
  16  -2   5   19.80   10.90
 -16   2  -5   12.80    9.50
 -16   2  -5   -4.90    7.80
  15  -3   5   11.10    8.60
  15  -3   5   11.50    9.40
 -15   3  -5   23.40   11.60
 -15   3  -5    7.90    9.80
  14  -4   5    9.20    9.00
  14  -4   5   -0.40    8.10
 -14   4  -5   17.60   10.00
 -14   4  -5   30.60   11.30
  13  -5   5   45.60   15.10
  13  -5   5   63.39   16.60
 -13   5  -5   71.99   17.00
 -13   5  -5   53.49   15.50
  12  -6   5   31.00   12.00
  12  -6   5   47.70   13.60
 -12   6  -5   37.40   12.90
 -12   6  -5   35.50   13.00
  10  -8   5   40.30   13.30
  10  -8   5   23.40   10.00
 -10   8  -5   18.30    9.50
 -10   8  -5   35.20   12.10
   9  -9   5  115.69   20.70
   9  -9   5   83.89   18.30
  -9   9  -5  105.29   19.70
  -9   9  -5  112.69   19.30
   8 -10   5   57.29   15.00
   8 -10   5   21.90   11.50
  -8  10  -5   31.40   11.90
  -8  10  -5   33.00   11.10
   7 -11   5   21.70    9.80
   7 -11   5    5.80    9.00
  -7  11  -5   12.60    8.90
  -7  11  -5   12.00    8.30
   6 -12   5   31.20   11.60
   6 -12   5   30.90   11.50
  -6  12  -5   24.20   11.20
  -6  12  -5   47.20   12.30
   5 -13   5   85.49   17.70
   5 -13   5   67.29   15.90
  -5  13  -5   58.89   13.30
  -5  13  -5  112.79   20.20
   4 -14   5   67.49   15.80
   4 -14   5   42.20   13.10
  -4  14  -5   79.59   17.10
  -4  14  -5   49.40   12.00
   3 -15   5    0.90    6.80
   3 -15   5   10.00    7.90
  -3  15  -5   -3.10    5.90
  -3  15  -5   12.20    7.90
   2 -16   5   94.99   17.90
   2 -16   5   82.49   17.00
  17   1   5   71.89   18.60
  17   1   5   45.60   16.40
 -17  -1  -5   58.79   21.30
 -17  -1  -5   44.30   15.90
  16   0   5    6.50    7.40
  16   0   5    4.80    9.50
 -16   0  -5   -0.20    7.40
 -16   0  -5    9.00    9.00
  15  -1   5   59.49   16.30
  15  -1   5   11.70   10.70
 -15   1  -5   52.29   16.10
 -15   1  -5   45.00   14.40
  14  -2   5   35.40   13.60
  14  -2   5   13.80    9.90
 -14   2  -5   39.40   12.90
 -14   2  -5   26.80   11.30
  13  -3   5  104.89   21.00
  13  -3   5  119.39   21.80
 -13   3  -5  119.29   21.90
 -13   3  -5  108.19   21.00
  12  -4   5    7.80    8.20
 -12   4  -5   22.40   11.50
  11  -5   5  148.09   24.10
  11  -5   5  123.09   22.00
 -11   5  -5  107.59   19.90
 -11   5  -5  106.09   20.10
  10  -6   5   12.60    9.10
  10  -6   5    0.70    8.10
 -10   6  -5    2.00    7.40
 -10   6  -5   10.00    8.10
   9  -7   5   35.70   11.00
   9  -7   5   36.00   12.30
  -9   7  -5   31.60   11.20
  -9   7  -5   32.70   11.70
   8  -8   5   47.00   13.50
   8  -8   5   59.39   14.10
  -8   8  -5   48.90   12.70
  -8   8  -5   54.29   13.70
   7  -9   5  151.58   23.30
   7  -9   5  162.38   24.20
  -7   9  -5  151.58   21.70
  -7   9  -5  168.08   24.40
   6 -10   5   -3.30    5.80
   6 -10   5   30.90   10.70
  -6  10  -5    9.60    7.80
  -6  10  -5   22.00    9.40
   5 -11   5   26.70   10.40
   5 -11   5   29.80   10.30
  -5  11  -5   21.70    9.50
  -5  11  -5   11.60    7.70
   4 -12   5  171.08   23.50
   4 -12   5  199.58   25.80
  -4  12  -5  141.19   20.10
  -4  12  -5  158.38   23.40
   3 -13   5   75.49   15.60
   3 -13   5   51.29   14.00
  -3  13  -5   78.09   15.60
  -3  13  -5   64.99   13.10
   2 -14   5  208.88   25.70
   2 -14   5  168.98   24.40
  -2  14  -5  160.08   23.30
  -2  14  -5  167.48   20.80
   1 -15   5    9.10    7.60
   1 -15   5   -0.60    6.30
  -1  15  -5    9.60    6.00
  -1  15  -5    4.20    6.70
  18   4   5    5.10    8.30
 -18  -4  -5    0.00    9.40
  17   3   5   42.20   14.40
  17   3   5   19.20   11.80
 -17  -3  -5   20.60   11.50
 -17  -3  -5   16.80   12.00
  16   2   5   -4.20    7.80
  16   2   5    0.30    7.10
 -16  -2  -5    0.10    7.00
 -16  -2  -5   -4.90    5.80
  15   1   5    9.40   10.90
  15   1   5   40.20   13.30
 -15  -1  -5   27.80   13.10
 -15  -1  -5   25.30   12.10
  14   0   5   -0.80    5.80
  14   0   5    0.30    6.50
 -14   0  -5    1.40    7.00
 -14   0  -5   -1.10    7.60
  13  -1   5   63.59   20.00
  12  -2   5   -4.60    6.50
  12  -2   5    3.40    7.00
 -12   2  -5    9.70    8.30
 -12   2  -5   10.50    8.70
  11  -3   5   33.90   11.20
  11  -3   5   29.40   11.30
 -11   3  -5   31.60   11.40
 -11   3  -5   51.69   13.40
  10  -4   5   43.40   12.90
  10  -4   5   53.39   14.20
 -10   4  -5   62.59   14.50
 -10   4  -5   37.00   12.00
   9  -5   5   69.99   16.60
   9  -5   5   74.09   15.90
  -9   5  -5   80.79   16.00
  -9   5  -5   85.69   16.70
   8  -6   5   19.30    9.90
   8  -6   5   24.50   10.60
  -8   6  -5   28.40   10.10
  -8   6  -5   45.00   12.50
   7  -7   5  348.57   33.80
   7  -7   5  314.17   33.70
  -7   7  -5  341.57   32.50
  -7   7  -5  373.46   35.10
   6  -8   5   42.30   13.00
   6  -8   5   62.49   13.10
   5  -9   5   29.20   10.10
  -5   9  -5   36.80   11.30
  -5   9  -5   46.30   11.90
   4 -10   5  302.27   30.90
   4 -10   5  334.77   32.20
  -4  10  -5  309.97   32.00
  -4  10  -5  285.37   30.00
   3 -11   5   -1.30    5.70
   3 -11   5   -1.80    5.80
  -3  11  -5    1.90    5.10
  -3  11  -5    7.70    5.90
   2 -12   5   86.49   14.60
   2 -12   5   74.09   15.30
  -2  12  -5   66.59   13.00
  -2  12  -5   60.79   13.70
   1 -13   5   19.50    8.50
   1 -13   5   14.20    8.00
  -1  13  -5    6.10    5.80
  -1  13  -5    5.40    6.90
   0  14  -5   51.49   13.00
  -1 -15   5    3.90    5.50
  -1 -15   5   15.80    7.40
   1  15  -5    7.90    6.10
   1  15  -5    2.20    4.40
  18   6   5   -6.70   10.60
  18   6   5   26.60   12.50
 -18  -6  -5    6.70    9.50
 -18  -6  -5   -1.70    9.60
  17   5   5   57.19   17.10
  17   5   5   21.00   13.80
 -17  -5  -5   13.60   12.50
 -17  -5  -5   23.80   14.10
  16   4   5    1.60    7.30
  16   4   5    0.30    6.50
 -16  -4  -5   -4.10    7.50
 -16  -4  -5   -0.20    6.30
  15   3   5   23.90   11.60
  15   3   5   10.70    8.70
 -15  -3  -5   28.10   11.90
 -15  -3  -5    7.10    9.80
  14   2   5   19.40    9.80
  13   1   5   72.99   17.30
  13   1   5   74.99   17.70
 -13  -1  -5   64.59   16.60
 -13  -1  -5   76.89   18.20
  12   0   5   -2.70    6.30
  12   0   5   -0.70    7.40
 -12   0  -5    6.20    7.40
 -12   0  -5   -4.00    5.10
  11  -1   5   61.79   14.90
  11  -1   5   51.89   14.20
 -11   1  -5   72.79   16.30
 -11   1  -5   73.09   15.50
  10  -2   5   28.40   10.90
  10  -2   5   41.90   12.10
 -10   2  -5   36.60   12.00
 -10   2  -5   26.50   10.60
   9  -3   5  328.47   33.50
   9  -3   5  298.67   33.10
  -9   3  -5  357.26   34.10
  -9   3  -5  346.17   33.90
   8  -4   5   32.20   10.30
   8  -4   5    6.30    6.30
  -8   4  -5   19.40    9.10
  -8   4  -5   13.60    8.10
   7  -5   5   51.39   12.20
   7  -5   5   38.30   11.20
  -7   5  -5   69.19   14.10
  -7   5  -5   61.49   13.50
   6  -6   5  124.99   18.30
   6  -6   5  132.39   18.40
  -6   6  -5  127.39   17.90
  -6   6  -5  110.99   18.00
   5  -7   5   74.99   14.30
   5  -7   5   69.19   15.00
  -5   7  -5   96.99   15.90
  -5   7  -5   57.59   13.30
   4  -8   5  100.49   16.10
   4  -8   5   51.19   12.10
  -4   8  -5   64.39   13.00
  -4   8  -5   95.19   15.50
   3  -9   5  103.79   16.20
  -3   9  -5   96.89   15.60
  -3   9  -5   58.89   13.10
   2 -10   5  104.29   16.50
   2 -10   5  106.39   16.80
  -2  10  -5   81.49   14.00
  -1  11  -5    8.00    6.20
  -1 -13   5    8.10    7.30
  -1 -13   5    7.50    6.60
   1  13  -5    8.20    6.10
  -2 -14   5  189.98   22.30
  -2 -14   5  170.28   21.40
   2  14  -5  190.78   22.10
   2  14  -5  176.88   20.10
  -3 -15   5   -3.10    4.00
  -3 -15   5   -2.70    5.40
  17   7   5    1.90    9.50
  17   7   5   11.20    9.50
 -17  -7  -5    4.80   10.00
 -17  -7  -5    7.70   10.30
  16   6   5   44.80   16.60
  16   6   5   68.49   17.70
 -16  -6  -5   30.30   14.80
 -16  -6  -5   59.19   19.60
  15   5   5   97.39   20.70
  15   5   5   83.59   19.10
 -15  -5  -5   54.69   18.30
 -15  -5  -5   56.39   18.00
  14   4   5   17.00   10.50
 -14  -4  -5    7.20    8.50
 -14  -4  -5    4.50    9.60
  13   3   5  133.69   23.40
  13   3   5   90.89   19.80
 -13  -3  -5   96.69   21.20
 -13  -3  -5  123.99   22.20
  12   2   5   -6.50    6.80
 -12  -2  -5    4.90    6.20
 -12  -2  -5    7.10    8.30
  11   1   5   71.79   15.50
  11   1   5   79.29   16.80
 -11  -1  -5   48.30   13.80
 -11  -1  -5   70.69   16.20
  10   0   5    4.40    6.90
  10   0   5    4.80    6.90
 -10   0  -5   -0.10    5.80
 -10   0  -5   -3.10    6.10
   9  -1   5  157.88   21.80
   9  -1   5  157.98   21.20
  -9   1  -5  160.38   21.60
  -9   1  -5  196.38   22.60
   8  -2   5   47.30   12.30
   8  -2   5   75.79   14.20
  -8   2  -5   36.90   10.70
  -8   2  -5   38.30   10.80
   7  -3   5  256.37   26.50
   7  -3   5  218.68   26.60
  -7   3  -5  217.38   26.10
  -7   3  -5  274.77   28.00
   6  -4   5  103.79   16.20
   6  -4   5   99.09   16.60
  -6   4  -5   82.49   15.00
  -6   4  -5   94.99   16.50
   5  -5   5   46.30   11.40
   5  -5   5   53.79   12.50
  -5   5  -5   59.19   14.20
  -5   5  -5   52.09   11.30
  -3   7  -5  161.28   19.40
   2  -8   5   76.79   12.80
   2  -8   5   79.99   14.00
  -2   8  -5   50.49   10.80
   1  -9   5   19.40    8.30
   1  -9   5   22.70    7.40
  -1   9  -5   16.90    7.10
  -1   9  -5   14.00    6.50
   0 -10   5  437.66   34.90
   0 -10   5  359.96   32.60
   0  10  -5  406.66   34.20
   0  10  -5  404.06   33.10
  -1 -11   5    5.10    5.40
  -1 -11   5   11.80    6.50
   1  11  -5    2.90    4.70
   1  11  -5    6.20    5.30
  -2 -12   5   84.59   14.20
  -2 -12   5   77.09   13.10
   2  12  -5   97.79   15.20
   2  12  -5   76.69   13.00
  -3 -13   5   62.89   13.10
  -3 -13   5   57.19   11.60
   3  13  -5   62.79   11.80
   3  13  -5   77.99   13.50
  -4 -14   5   51.79   10.80
  -4 -14   5   56.29   12.40
   4  14  -5   54.99   11.00
   4  14  -5   69.29   12.10
  -5 -15   5   -6.50    5.80
  -5 -15   5    3.10    4.40
  16   8   5    0.70   10.90
  16   8   5   16.70    9.10
 -16  -8  -5   -5.60    8.80
 -16  -8  -5    7.00    9.30
  15   7   5    0.40   13.20
  14   6   5   48.40   15.10
  14   6   5    8.30    9.40
 -14  -6  -5   38.80   12.70
 -14  -6  -5   19.80   10.90
  13   5   5   69.69   16.60
  13   5   5   63.69   15.60
 -13  -5  -5   49.40   15.20
 -13  -5  -5   66.69   16.20
  12   4   5   13.80    9.00
  12   4   5    3.30    7.20
 -12  -4  -5   21.20    9.40
 -12  -4  -5   17.50   10.10
  11   3   5   59.79   14.20
  11   3   5   22.20   10.30
 -11  -3  -5   22.10   10.50
 -11  -3  -5   51.89   13.30
  10   2   5   23.70    9.00
  10   2   5   47.20   12.50
 -10  -2  -5   49.90   13.00
 -10  -2  -5   14.80    9.20
   9   1   5  193.58   23.20
   9   1   5  174.88   23.10
  -9  -1  -5  194.38   24.20
  -9  -1  -5  194.98   24.40
   8   0   5   -4.30    6.10
   8   0   5   -5.60    4.80
  -8   0  -5    1.10    5.40
  -8   0  -5   11.20    7.20
   7  -1   5   45.60   11.30
   7  -1   5   98.59   15.60
  -7   1  -5  104.19   15.80
  -7   1  -5   87.09   14.70
   5  -3   5  153.28   18.30
   5  -3   5  190.38   21.00
  -5   3  -5  148.59   21.50
  -5   3  -5  131.59   17.80
   4  -4   5   14.50    7.50
   4  -4   5    6.80    5.70
  -4   4  -5    2.70    4.90
  -4   4  -5    3.90    4.90
   3  -5   5   42.70    9.20
   3  -5   5   21.50    7.80
  -3   5  -5   36.50    9.00
  -3   5  -5   35.80    8.90
   2  -6   5  446.36   35.70
   2  -6   5  499.15   37.30
  -2   6  -5  493.25   37.30
  -2   6  -5  511.35   36.60
   1  -7   5   84.99   13.80
   1  -7   5  107.29   14.80
  -1   7  -5   79.79   13.10
  -1   7  -5   79.89   12.50
   0  -8   5   28.40    8.00
   0  -8   5   56.49   11.10
   0   8  -5   43.40    9.70
   0   8  -5   58.59   10.60
  -1  -9   5   10.40    6.00
  -1  -9   5   16.20    7.20
   1   9  -5   22.40    7.70
   1   9  -5   23.00    7.20
  -2 -10   5  106.79   14.90
  -2 -10   5  110.09   16.30
   2  10  -5   97.99   14.00
   2  10  -5  113.59   16.20
  -3 -11   5    7.10    5.80
  -3 -11   5    5.90    6.00
   3  11  -5    3.90    5.90
   3  11  -5    8.00    5.10
  -4 -12   5  156.88   21.40
  -4 -12   5  185.98   20.30
   4  12  -5  161.28   19.40
   4  12  -5  164.58   20.20
  -5 -13   5   69.19   12.00
  -5 -13   5   65.99   14.60
   5  13  -5   66.29   12.10
   5  13  -5   74.69   13.10
  -6 -14   5   16.30    6.80
  -6 -14   5   24.50   10.60
   6  14  -5   43.00   10.80
   6  14  -5   23.90    7.40
  15   9   5   -6.70   13.70
  15   9   5  101.99   22.60
 -15  -9  -5   55.59   17.80
 -15  -9  -5   46.60   16.80
  14   8   5   -0.70    8.10
  14   8   5    6.80    9.60
 -14  -8  -5    3.40    8.90
 -14  -8  -5    5.80    9.70
  13   7   5   10.70    9.40
  13   7   5    0.80    7.90
 -13  -7  -5   25.80   10.80
 -13  -7  -5    1.30    7.80
  12   6   5   63.69   15.60
  12   6   5   32.60   12.10
 -12  -6  -5   25.40   11.40
 -12  -6  -5   66.79   15.40
  11   5   5  128.09   21.10
  11   5   5  109.99   19.70
 -11  -5  -5   95.69   18.80
 -11  -5  -5  120.29   21.50
  10   4   5   40.70   11.70
  10   4   5   29.00   10.20
 -10  -4  -5   60.89   15.50
   9   3   5  281.17   34.20
  -9  -3  -5  344.47   32.10
  -9  -3  -5  317.77   30.90
   8   2   5   49.60   11.70
   8   2   5   59.29   13.20
  -8  -2  -5   48.50   11.70
  -8  -2  -5   56.19   11.70
   6   0   5    0.40    5.80
   6   0   5   -8.70    4.70
  -6   0  -5    1.60    5.30
  -6   0  -5    3.00    6.30
   5  -1   5  128.29   17.50
   5  -1   5  195.38   19.50
  -5   1  -5  208.28   19.80
  -5   1  -5  219.88   20.00
   4  -2   5  138.89   16.30
   4  -2   5  129.79   15.80
  -4   2  -5  107.19   14.90
  -4   2  -5  157.38   16.90
   3  -3   5   46.90   10.10
   3  -3   5   37.80    8.20
  -3   3  -5   31.30    8.70
  -3   3  -5   27.10    9.00
   2  -4   5   29.10    7.50
   2  -4   5   22.00    7.50
  -2   4  -5   28.30    7.80
  -2   4  -5   24.50    7.40
   1  -5   5    7.10    5.20
   1  -5   5    8.00    6.00
  -1   5  -5   16.40    6.30
  -1   5  -5    3.90    5.10
   0  -6   5  267.87   24.40
   0  -6   5  278.27   24.70
   0   6  -5  285.67   24.40
   0   6  -5  281.57   25.50
  -1  -7   5  107.59   14.80
  -1  -7   5  119.19   14.30
   1   7  -5   99.89   14.30
   1   7  -5   69.09   14.00
   2   8  -5   56.29   10.50
   2   8  -5   45.70    9.70
  -3  -9   5   86.59   14.00
  -3  -9   5   93.69   13.60
   3   9  -5   87.09   13.70
   3   9  -5   70.89   12.90
  -4 -10   5  288.47   27.50
  -4 -10   5  320.67   29.40
   4  10  -5  279.37   27.60
   4  10  -5  289.77   27.50
  -5 -11   5   32.30    8.90
  -5 -11   5   19.90    9.80
   5  11  -5   23.70    7.60
   6  12  -5   36.60    9.80
 -14 -10  -5  108.89   22.60
 -14 -10  -5  103.69   21.40
  13   9   5   34.70   14.70
  13   9   5   55.09   15.50
 -13  -9  -5   60.79   16.90
 -13  -9  -5   88.49   18.60
  12   8   5   38.70   12.80
  12   8   5   34.30   12.80
 -12  -8  -5    9.10    9.70
 -12  -8  -5   36.30   13.50
  11   7   5  137.49   23.40
  11   7   5  148.79   23.60
 -11  -7  -5  149.09   23.20
 -11  -7  -5  147.49   23.10
  10   6   5   27.00   10.10
  10   6   5   18.00    8.40
 -10  -6  -5    8.70    8.30
 -10  -6  -5    9.20    7.50
   9   5   5   60.69   13.70
   9   5   5   62.19   13.80
  -9  -5  -5   61.19   13.70
  -9  -5  -5   57.79   13.70
   8   4   5   33.90   10.50
   7   3   5  356.96   30.90
   7   3   5  328.17   28.30
  -7  -3  -5  266.07   28.10
  -7  -3  -5  327.77   29.00
   6   2   5   13.30    6.60
   6   2   5   11.30    6.20
  -6  -2  -5   10.30    5.80
  -6  -2  -5   14.60    6.40
   5   1   5  234.28   20.90
   5   1   5  199.78   20.70
  -5  -1  -5  194.68   19.70
  -5  -1  -5  260.27   22.50
   4   0   5    4.40    5.80
   4   0   5    1.60    4.90
  -4   0  -5    0.50    4.20
  -4   0  -5    3.30    4.60
   3  -1   5   17.70    7.00
   3  -1   5   12.70    5.50
  -3   1  -5   15.60    5.90
  -3   1  -5   17.50    7.10
   2  -2   5   13.80    5.80
   2  -2   5   20.10    6.70
  -2   2  -5   21.10    6.40
  -2   2  -5   28.60    7.30
   1  -3   5   47.40    8.80
   1  -3   5   33.20    8.10
  -1   3  -5   38.00    8.10
  -1   3  -5   25.70    7.60
   0  -4   5   14.20    5.90
   0  -4   5   12.80    5.50
   0   4  -5   22.60    6.70
   0   4  -5   24.60    6.90
  -1  -5   5   12.20    5.30
  -1  -5   5    2.70    4.90
   1   5  -5    9.60    5.60
   1   5  -5   -1.90    4.30
  -2  -6   5  472.75   35.70
  -2  -6   5  513.55   38.00
   2   6  -5  465.55   36.00
   2   6  -5  551.84   37.70
  -3  -7   5  180.48   20.10
  -3  -7   5  173.18   18.10
   3   7  -5  153.88   18.30
   3   7  -5  168.98   18.40
  -4  -8   5   96.29   13.60
  -4  -8   5   84.39   14.70
   4   8  -5   87.79   14.10
   4   8  -5   85.99   13.80
  -5  -9   5   39.10    9.60
  -5  -9   5   40.40   10.50
   5   9  -5   42.70   10.00
   5   9  -5   32.70    8.80
  -7 -11   5   28.30    8.80
  -7 -11   5   20.30    8.80
   7  11  -5   24.40    8.30
   7  11  -5   20.40    8.10
  -8 -12   5   67.69   13.20
  -8 -12   5   41.10   14.20
   8  12  -5   38.60   10.40
   8  12  -5   66.09   14.00
  -9 -13   5   86.99   16.30
  -9 -13   5   81.29   19.60
   9  13  -5   79.09   14.80
   9  13  -5   65.19   15.90
  12  10   5   12.90   10.20
  12  10   5   19.20    9.70
 -12 -10  -5   27.80   12.30
 -12 -10  -5    8.30    8.10
  11   9   5   88.59   17.30
  11   9   5   96.19   18.30
 -11  -9  -5   96.09   17.90
 -11  -9  -5  118.09   19.90
  10   8   5    9.40    7.70
   9   7   5   32.20    9.90
  -9  -7  -5   38.60   10.80
  -9  -7  -5   28.30   10.00
   8   6   5   25.10    8.80
   8   6   5   39.10   11.00
  -8  -6  -5   38.10   10.50
  -8  -6  -5   31.80    9.20
   7   5   5   61.29   11.40
   7   5   5   48.20   10.80
   6   4   5   90.19   16.00
   6   4   5  109.39   14.60
  -6  -4  -5   76.29   13.00
  -6  -4  -5  103.89   13.60
   5   3   5  156.58   17.70
   5   3   5  175.78   18.30
  -5  -3  -5  199.98   19.00
  -5  -3  -5  193.28   18.60
   4   2   5  132.89   15.30
   4   2   5  148.49   15.70
  -4  -2  -5  145.09   15.30
  -4  -2  -5  153.88   15.70
   3   1   5   27.00    7.50
   3   1   5   25.60    6.40
  -3  -1  -5   13.60    5.80
  -3  -1  -5   17.70    6.20
   2   0   5    3.90    4.10
   2   0   5    3.20    5.00
  -2   0  -5    3.10    4.40
  -2   0  -5   -2.00    3.40
   1  -1   5   20.00    6.90
   1  -1   5   28.30    7.10
  -1   1  -5   20.80    6.60
  -1   1  -5   19.50    6.70
   0  -2   5  166.98   16.10
   0  -2   5  162.88   16.10
   0   2  -5  161.18   16.10
   0   2  -5  137.99   15.50
  -1  -3   5   31.70    7.30
  -1  -3   5   35.80    8.00
   1   3  -5   21.40    6.90
   1   3  -5   33.10    7.50
  -2  -4   5   27.70    7.40
  -2  -4   5   35.20    8.80
   2   4  -5   30.10    7.10
   2   4  -5   29.90    7.70
  -3  -5   5   33.00    8.60
  -3  -5   5   40.10    9.60
   3   5  -5   43.20    9.40
   3   5  -5   38.60    8.70
  -4  -6   5   47.60    9.80
  -4  -6   5   60.19   11.40
   4   6  -5   25.60    7.80
   4   6  -5   40.60    9.60
  -5  -7   5   74.59   14.30
  -5  -7   5   65.39   12.60
   5   7  -5   80.39   13.60
   5   7  -5   76.19   13.00
  -7  -9   5  138.89   21.50
  -7  -9   5  149.99   20.20
   7   9  -5  150.58   19.80
   7   9  -5  133.89   19.50
  -8 -10   5   27.50    9.90
  -8 -10   5   24.70    8.90
   8  10  -5   40.70   11.40
   8  10  -5   33.40    9.90
  -9 -11   5   26.00   11.40
  -9 -11   5   35.00   10.90
   9  11  -5   51.99   12.60
   9  11  -5   50.39   12.70
 -10 -12   5   26.10   11.90
 -10 -12   5   36.80   11.20
  10  12  -5   34.50   11.50
  10  12  -5   25.70    9.10
 -11 -13   5   80.79   16.60
  11  11   5   -2.60    5.00
  11  11   5    5.10    6.50
 -11 -11  -5    4.60    6.00
 -11 -11  -5   13.70    6.50
  10  10   5   63.29   13.20
  10  10   5   59.19   12.00
 -10 -10  -5   59.29   12.30
 -10 -10  -5   49.90   11.40
   9   9   5   74.39   13.70
   9   9   5   71.09   12.90
  -9  -9  -5   79.59   13.40
  -9  -9  -5   70.59   13.90
   8   8   5   57.49   11.90
   8   8   5   66.79   11.80
  -8  -8  -5   44.40   10.10
  -8  -8  -5   44.80   10.50
   7   7   5  365.96   30.70
   7   7   5  377.66   31.20
  -7  -7  -5  379.66   31.10
  -7  -7  -5  357.76   30.90
   6   6   5  166.38   17.00
   6   6   5  153.98   17.30
  -6  -6  -5  122.49   15.80
  -6  -6  -5  148.89   17.60
   5   5   5   50.89    9.50
   5   5   5   46.80    8.60
  -5  -5  -5   48.30    9.10
  -5  -5  -5   61.49   10.00
   4   4   5   11.70    4.90
   4   4   5    8.80    4.40
  -4  -4  -5   16.10    5.20
  -4  -4  -5   10.40    4.80
   3   3   5   43.60    8.00
   3   3   5   52.39    8.10
  -3  -3  -5   39.40    7.80
  -3  -3  -5   32.80    6.90
   2   2   5   21.60    6.10
   2   2   5   17.90    6.40
  -2  -2  -5   19.10    6.00
  -2  -2  -5   23.50    6.00
   1   1   5   34.10    7.20
   1   1   5   21.30    6.80
  -1  -1  -5   28.40    7.10
  -1  -1  -5   37.30    7.30
   0   0   5   -2.70    3.40
   0   0   5    1.60    4.50
   0   0  -5   -1.20    4.10
   0   0  -5    5.80    5.30
  -1  -1   5   20.50    6.60
  -1  -1   5   25.80    7.00
   1   1  -5   21.60    6.60
   1   1  -5   14.80    6.60
  -2  -2   5   12.40    5.40
  -2  -2   5   14.20    6.60
   2   2  -5   20.80    7.40
   2   2  -5   23.90    6.60
  -3  -3   5   42.50    8.80
  -3  -3   5   45.10    9.80
   3   3  -5   20.80    7.70
   3   3  -5   40.50    9.20
  -4  -4   5   -7.30    4.90
  -4  -4   5    0.50    4.90
   4   4  -5   13.60   38.10
   4   4  -5    4.90    5.30
  -5  -5   5   45.90   11.20
  -5  -5   5   40.40    9.40
   5   5  -5   70.59   12.70
   5   5  -5   45.00   10.10
   6   6  -5   82.89   16.60
  -7  -7   5  337.27   34.70
  -7  -7   5  403.26   34.40
   7   7  -5  367.96   33.90
   7   7  -5  369.06   34.50
  -8  -8   5   29.80   10.60
  -8  -8   5   36.70   11.30
   8   8  -5   45.40   11.80
   8   8  -5   48.20   11.80
  -9  -9   5  105.19   18.60
  -9  -9   5  102.79   19.90
   9   9  -5  114.69   18.40
   9   9  -5   71.49   15.20
 -10 -10   5   24.40   12.00
 -10 -10   5   58.99   14.10
  10  10  -5   49.99   13.40
  10  10  -5   63.49   14.70
 -11 -11   5    8.30    9.00
 -11 -11   5   19.30    9.00
  11  11  -5   13.30    9.10
  11  11  -5    9.70    8.40
 -12 -12   5   21.50   13.40
 -12 -12   5   41.70   14.50
   9  11   5   41.70    6.90
   9  11   5   43.00    8.70
  -9 -11  -5   34.20    7.10
  -9 -11  -5   41.30    6.90
   8  10   5   49.80    8.20
   8  10   5   27.90    7.10
  -8 -10  -5   41.80    8.60
  -8 -10  -5   28.30    6.50
   7   9   5  151.48   15.30
   7   9   5  144.69   15.60
  -7  -9  -5  131.39   13.90
  -7  -9  -5  148.49   15.80
   6   8   5   52.39    8.50
   6   8   5   42.70    8.50
  -6  -8  -5   43.60    8.20
  -6  -8  -5   40.70    7.40
   5   7   5   44.70    8.50
   5   7   5   77.19   10.00
  -5  -7  -5   61.49    8.70
  -5  -7  -5   62.89    9.40
   4   6   5   37.00    6.40
   4   6   5   48.00    7.50
  -4  -6  -5   33.50    7.10
  -4  -6  -5   29.80    6.10
   3   5   5   44.50    7.30
   3   5   5   56.79    8.10
  -3  -5  -5   48.40    7.60
  -3  -5  -5   47.10    7.50
   2   4   5   33.00    6.70
   2   4   5   28.90    5.80
  -2  -4  -5   24.90    6.60
  -2  -4  -5   32.70    6.30
   1   3   5   27.80    6.60
   1   3   5   34.70    6.50
  -1  -3  -5   26.80    6.50
  -1  -3  -5   34.80    6.70
   0   2   5  164.28   15.20
   0   2   5  150.48   14.00
   0  -2  -5  153.08   14.70
   0  -2  -5  143.59   14.50
  -1   1   5    8.50    6.10
  -1   1   5   31.20    6.80
   1  -1  -5   29.50    7.70
   1  -1  -5   22.80    6.80
  -2   0   5   -4.20    4.80
  -2   0   5   -0.10    3.90
   2   0  -5    0.30    5.10
   2   0  -5   -5.10    3.50
  -3  -1   5   16.00    5.80
  -3  -1   5   21.40    7.00
   3   1  -5   18.20    6.80
   3   1  -5   28.60    7.80
  -4  -2   5  145.09   16.40
  -4  -2   5  121.99   16.90
   4   2  -5  124.29   17.20
   4   2  -5  118.99   15.40
  -5  -3   5  180.98   20.00
  -5  -3   5  177.58   20.40
   5   3  -5  176.68   20.50
   5   3  -5  141.79   18.20
  -6  -4   5  133.99   17.70
   6   4  -5  105.19   16.80
  -7  -5   5   68.19   13.50
  -7  -5   5   59.29   13.50
   7   5  -5   60.59   12.80
   7   5  -5   68.79   14.40
  -8  -6   5   28.20   10.20
  -8  -6   5   22.50    9.70
   8   6  -5   33.10   10.40
   8   6  -5   29.10    9.50
  -9  -7   5   36.00   12.10
  -9  -7   5   32.60   10.30
   9   7  -5   35.90   11.00
   9   7  -5   38.50   12.30
 -10  -8   5   23.40   10.80
 -10  -8   5   16.90    8.80
  10   8  -5   15.50    8.60
  10   8  -5   19.10   10.50
 -11  -9   5  160.08   23.00
 -11  -9   5  108.99   22.20
  11   9  -5  125.99   21.70
  11   9  -5  121.49   21.60
 -12 -10   5    7.70    8.80
 -12 -10   5   31.30   11.60
  12  10  -5    6.00    8.50
  12  10  -5   23.60   11.30
 -13 -11   5   31.00   13.80
 -13 -11   5   -0.50    9.20
  13  11  -5   20.80   11.40
  13  11  -5   15.70   10.50
   5   9   5   36.90    3.50
   4   8   5   71.59    8.10
   4   8   5   90.89    8.10
  -4  -8  -5   75.89    8.40
  -4  -8  -5   87.79    8.00
   3   7   5  166.98   13.40
   3   7   5  171.48   14.00
  -3  -7  -5  185.88   14.10
  -3  -7  -5  170.38   13.80
   2   6   5  538.65   32.60
   2   6   5  518.75   33.50
  -2  -6  -5  501.55   32.60
  -2  -6  -5  531.05   33.00
   1   5   5   10.60    4.80
   1   5   5    2.80    3.30
  -1  -5  -5   10.50    4.30
  -1  -5  -5    8.80    3.90
   0   4   5   18.20    5.80
   0   4   5   15.60    4.90
   0  -4  -5   16.90    5.10
   0  -4  -5   21.80    5.60
  -1   3   5   43.20    8.70
  -1   3   5   55.19    8.90
   1  -3  -5   44.80    8.30
   1  -3  -5   28.00    6.80
  -2   2   5   20.00    6.70
  -2   2   5   14.00    6.60
   2  -2  -5   36.30    8.40
   2  -2  -5   24.10    6.90
  -3   1   5   21.00    8.00
  -3   1   5   19.60    7.20
   3  -1  -5   10.70    5.90
   3  -1  -5   20.90    7.20
  -4   0   5    6.30    5.60
  -4   0   5    0.60    5.50
   4   0  -5    6.20    5.70
   4   0  -5    2.20    5.10
  -5  -1   5  210.48   22.50
  -5  -1   5  238.98   24.90
   5   1  -5  226.78   22.00
   5   1  -5  220.68   23.20
  -6  -2   5   20.50    7.80
   6   2  -5    5.60    6.00
  -7  -3   5  270.87   26.30
  -7  -3   5  245.18   27.70
   7   3  -5  235.28   27.50
   7   3  -5  300.07   27.40
  -8  -4   5   18.30   10.00
  -8  -4   5   16.80   10.00
   8   4  -5   25.10   10.00
   8   4  -5   15.40    7.70
  -9  -5   5   81.89   16.10
  -9  -5   5   82.59   16.30
   9   5  -5   94.59   17.90
   9   5  -5   84.79   16.00
 -10  -6   5    8.20    7.60
 -10  -6   5   20.30    8.50
  10   6  -5   16.00    8.60
  10   6  -5   25.40   11.00
 -11  -7   5  147.49   24.00
 -11  -7   5  147.99   22.50
  11   7  -5  130.59   21.30
  11   7  -5  151.88   24.00
 -12  -8   5   54.69   15.00
 -12  -8   5   30.70   13.10
  12   8  -5   39.70   12.50
  12   8  -5   43.30   14.20
 -13  -9   5   75.79   18.50
 -13  -9   5   65.59   17.20
  13   9  -5  106.89   20.80
  13   9  -5   40.60   14.90
 -14 -10   5   77.69   19.70
 -14 -10   5  122.49   23.60
  14  10  -5  148.79   25.60
  14  10  -5   34.00   16.10
 -15 -11   5    3.40    9.90
   2   8   5   69.49    5.60
   2   8   5   61.59    5.00
  -2  -8  -5   56.99    5.10
   1   7   5  112.59   10.50
   1   7   5   92.39    9.10
  -1  -7  -5  104.49    9.70
  -1  -7  -5   87.09    9.40
   0   6   5  298.27   22.50
   0   6   5  304.97   21.50
   0  -6  -5  286.37   21.60
   0  -6  -5  293.37   21.50
  -1   5   5   13.50    5.20
  -1   5   5   13.50    5.40
   1  -5  -5    3.30    4.00
   1  -5  -5    4.50    4.20
  -2   4   5   24.70    7.30
  -2   4   5   39.50    8.00
   2  -4  -5   28.30    7.10
   2  -4  -5   33.80    8.40
  -3   3   5   51.89   10.60
  -3   3   5   47.90    9.20
   3  -3  -5   58.29   11.10
   3  -3  -5   29.40    7.70
  -4   2   5  160.08   18.00
  -4   2   5  151.08   17.20
   4  -2  -5  133.89   16.80
   4  -2  -5  125.19   16.40
  -5   1   5  203.48   22.50
  -5   1   5  226.68   22.80
   5  -1  -5  206.58   22.90
   5  -1  -5  233.78   22.70
  -6   0   5   -1.20    4.90
   6   0  -5    0.60    6.40
  -7  -1   5   94.89   16.50
  -7  -1   5   82.29   15.00
   7   1  -5   80.79   14.00
   7   1  -5   69.89   14.60
  -8  -2   5   52.09   13.60
  -8  -2   5   44.80   12.10
   8   2  -5   50.29   13.00
   8   2  -5   38.30   11.20
  -9  -3   5  378.56   36.40
  -9  -3   5  372.56   38.00
   9   3  -5  406.46   39.30
   9   3  -5  375.96   35.30
 -10  -4   5   37.20   13.00
 -10  -4   5   47.00   12.90
  10   4  -5   54.99   13.80
  10   4  -5   38.30   11.70
 -11  -5   5  122.49   21.70
 -11  -5   5   88.59   17.90
  11   5  -5   92.79   18.00
  11   5  -5  115.79   20.50
 -12  -6   5   70.19   17.70
 -12  -6   5   35.20   13.00
  12   6  -5   42.50   14.10
  12   6  -5   16.70   11.00
 -13  -7   5   12.60    9.30
 -13  -7   5    7.60    7.40
  13   7  -5    3.40    6.80
  13   7  -5    7.30    7.50
 -14  -8   5   17.40   10.80
 -14  -8   5   24.60   10.70
  14   8  -5   15.20   10.80
  14   8  -5    8.70    7.20
 -15  -9   5   68.79   20.00
 -15  -9   5   59.89   17.80
  15   9  -5   88.29   21.30
  15   9  -5   41.00   16.40
 -16 -10   5   29.90   14.30
 -16 -10   5   -0.20   11.00
   0   8   5   49.00    6.50
   0   8   5   36.20    6.80
   0  -8  -5   51.39    7.60
   0  -8  -5   58.89    7.00
  -1   7   5   96.19   11.00
  -1   7   5   82.59   11.40
   1  -7  -5   99.79   12.80
  -2   6   5  499.85   35.20
  -2   6   5  471.45   36.10
   2  -6  -5  536.05   36.10
   2  -6  -5  517.15   36.40
  -3   5   5   13.10    6.80
  -3   5   5   45.60    8.80
   3  -5  -5   40.00    9.10
   3  -5  -5   15.30    7.40
  -4   4   5    7.30    5.10
  -4   4   5    2.80    5.40
   4  -4  -5   11.30    5.90
   4  -4  -5   -0.70    4.80
  -5   3   5  163.48   18.90
  -5   3   5  186.28   21.80
   5  -3  -5  164.08   19.20
   5  -3  -5  205.08   22.10
  -7   1   5   61.99   13.60
  -7   1   5   83.09   15.20
   7  -1  -5   83.89   14.80
   7  -1  -5  101.79   16.30
  -8   0   5   -4.60   23.50
  -8   0   5    0.00    5.40
   8   0  -5    1.00    6.70
   8   0  -5   -1.30    5.90
  -9  -1   5  142.49   21.70
  -9  -1   5  173.88   24.40
   9   1  -5  186.28   24.60
   9   1  -5  162.78   22.60
 -10  -2   5   27.00   11.30
 -10  -2   5   35.10   11.40
  10   2  -5   41.90   11.70
  10   2  -5   30.20   11.20
 -11  -3   5   32.10   11.70
 -11  -3   5   38.70   12.00
  11   3  -5   66.59   16.40
  11   3  -5   40.00   12.40
 -12  -4   5   16.50    9.40
 -12  -4   5    7.30    7.70
  12   4  -5   -1.20    6.90
  12   4  -5   25.70   10.90
 -13  -5   5   29.00   12.20
 -13  -5   5   48.00   14.20
  13   5  -5   50.79   14.50
  13   5  -5   39.00   14.60
 -14  -6   5   36.50   13.00
 -14  -6   5   31.50   13.40
  14   6  -5   18.50   11.00
  14   6  -5   22.30   13.00
 -15  -7   5   25.70   12.10
 -15  -7   5   57.79   16.80
  15   7  -5   26.50   12.90
  15   7  -5    3.90    8.90
 -16  -8   5    4.10    9.10
 -16  -8   5   -2.40    9.00
  16   8  -5   -1.80    8.40
  16   8  -5   20.00   11.90
 -17  -9   5   31.70   14.50
 -17  -9   5    0.80   11.50
  17   9  -5   10.80   13.90
  17   9  -5    9.70   13.40
  -1   9   5   20.10    4.90
  -1   9   5   10.20    4.60
   1  -9  -5   16.00    5.10
   1  -9  -5   15.00    4.70
  -2   8   5   48.00    9.30
  -2   8   5   69.79   10.10
   2  -8  -5   47.20    9.20
   2  -8  -5   62.09   10.00
  -3   7   5  153.68   18.50
  -3   7   5  163.38   17.40
   3  -7  -5  183.28   19.40
   3  -7  -5  145.29   18.70
   4  -6  -5   32.80    9.00
   4  -6  -5   33.70    9.70
  -5   5   5   22.60    9.00
  -5   5   5   45.60   10.70
   5  -5  -5   31.60    9.50
   5  -5  -5   35.80    9.50
  -7   3   5  261.47   27.70
  -7   3   5  223.08   27.50
   7  -3  -5  286.97   27.30
   7  -3  -5  259.37   27.60
  -8   2   5   54.89   13.80
  -8   2   5   31.30   10.50
   8  -2  -5   53.99   12.80
   8  -2  -5   58.29   13.60
  -9   1   5  182.88   24.80
  -9   1   5  172.08   23.50
   9  -1  -5  158.58   23.30
   9  -1  -5  182.88   23.30
 -10   0   5    7.20    8.20
 -10   0   5   -9.50    5.10
  10   0  -5   -7.50    5.00
  10   0  -5    0.20    6.80
 -11  -1   5   73.59   17.00
 -11  -1   5  103.99   19.60
  11   1  -5   66.69   17.20
  11   1  -5   62.49   15.80
 -12  -2   5   -0.50    6.20
 -12  -2   5   -4.40    6.30
  12   2  -5    8.60    8.50
  12   2  -5   10.80    8.20
 -13  -3   5  101.79   20.10
 -13  -3   5   86.49   20.30
  13   3  -5   79.79   19.80
 -14  -4   5   17.10   10.30
  14   4  -5    0.00    7.50
  14   4  -5   21.10   10.50
 -15  -5   5  108.99   21.30
 -15  -5   5   78.09   21.00
  15   5  -5   79.69   18.40
  15   5  -5   85.79   19.40
 -16  -6   5   42.90   15.30
 -16  -6   5   10.30   14.10
  16   6  -5   53.79   17.90
  16   6  -5   70.59   17.30
 -17  -7   5    6.70   10.10
 -17  -7   5    2.90    9.40
  17   7  -5   13.60    9.50
  17   7  -5    0.50    9.40
  -1  11   5    3.60    2.10
  -1  11   5    8.00    2.60
   1 -11  -5    8.00    2.90
   1 -11  -5   11.30    3.30
  -2  10   5  102.39   12.10
  -2  10   5  100.99   12.60
   2 -10  -5   72.39   11.70
   2 -10  -5  104.99   12.90
  -3   9   5   65.49   11.70
  -3   9   5   73.19   11.80
   3  -9  -5   63.69   12.50
   3  -9  -5   67.59   11.80
  -4   8   5   74.29   12.80
  -4   8   5   72.99   13.00
   4  -8  -5   85.39   14.40
   4  -8  -5   73.79   13.20
  -5   7   5   72.99   13.40
  -5   7   5   50.99   14.50
   5  -7  -5   46.70   11.50
   5  -7  -5   61.69   12.70
  -6   6   5  100.29   18.30
  -6   6   5  138.29   19.70
   6  -6  -5  122.29   18.50
   6  -6  -5  120.19   18.80
  -7   5   5   56.09   13.30
  -7   5   5   60.19   13.50
   7  -5  -5   65.19   14.10
   7  -5  -5   62.79   14.80
  -8   4   5   31.10   10.40
  -8   4   5   34.40   11.30
   8  -4  -5   19.90    9.50
   8  -4  -5   26.20   10.20
  -9   3   5  351.06   34.20
  -9   3   5  331.77   35.40
   9  -3  -5  330.17   34.30
   9  -3  -5  354.46   37.00
 -10   2   5   37.80   12.10
 -10   2   5   28.10   11.00
  10  -2  -5   22.70   10.10
  10  -2  -5   32.70   12.30
 -11   1   5   45.20   14.50
 -11   1   5   68.39   16.10
  11  -1  -5   40.50   12.90
  11  -1  -5   70.59   17.10
 -12   0   5    6.50    8.70
 -12   0   5    6.40    8.10
  12   0  -5   -3.10    4.90
  12   0  -5   -6.80    7.40
  13   1  -5   68.99   21.20
 -14  -2   5   28.90   13.30
 -14  -2   5    2.50    7.70
  14   2  -5   30.70   12.60
  14   2  -5   14.50    9.80
 -15  -3   5   15.00    9.00
 -15  -3   5   37.00   13.20
  15   3  -5   26.90   11.10
  15   3  -5   23.00   12.40
 -16  -4   5   10.30   10.10
 -16  -4   5    7.80    8.80
  16   4  -5    1.50    9.70
  16   4  -5    9.10    8.10
 -17  -5   5   35.10   14.50
 -17  -5   5   -9.70   12.00
  17   5  -5   42.00   14.40
  17   5  -5   25.70   13.10
  -2  12   5   76.99    8.80
  -2  12   5   60.39    8.20
   2 -12  -5   79.89   10.00
   2 -12  -5   66.59    9.60
  -3  11   5    6.50    4.80
  -3  11   5    5.10    4.70
   3 -11  -5    2.30    5.00
   3 -11  -5   -1.00    4.10
  -4  10   5  283.67   27.00
  -4  10   5  281.67   26.90
   4 -10  -5  255.77   27.00
   4 -10  -5  271.07   27.50
  -5   9   5   21.10    8.60
  -6   8   5   46.30   11.40
  -6   8   5   57.99   13.10
   6  -8  -5   20.90    9.50
   6  -8  -5   46.40   12.90
  -7   7   5  357.06   33.10
  -7   7   5  387.66   34.10
   7  -7  -5  321.87   32.90
   7  -7  -5  276.87   32.70
  -8   6   5   27.30   10.50
  -8   6   5   36.70   11.50
   8  -6  -5   20.10    9.30
   8  -6  -5   38.00   12.80
  -9   5   5   86.29   17.70
  -9   5   5   92.49   17.30
   9  -5  -5   55.59   15.50
   9  -5  -5   67.89   16.30
 -10   4   5   42.70   13.30
 -10   4   5   32.70   12.20
  10  -4  -5   24.00   12.80
  10  -4  -5   36.10   12.90
 -11   3   5   21.70    9.90
 -11   3   5   20.80   11.30
  11  -3  -5   28.30   11.30
  11  -3  -5   57.89   16.60
 -12   2   5   -0.40    6.00
 -12   2   5   14.30   12.80
  12  -2  -5   -1.90    8.90
  12  -2  -5    6.20    9.10
 -14   0   5   -7.00    6.20
 -14   0   5    2.60    6.40
  14   0  -5    5.90    9.10
  14   0  -5   -4.40    6.40
 -15  -1   5   32.90   12.70
 -15  -1   5   33.50   12.50
  15   1  -5   34.80   13.40
  15   1  -5    5.80   12.30
 -16  -2   5   12.40   10.40
 -16  -2   5    3.90    7.30
  16   2  -5    3.90    7.80
 -17  -3   5   36.20   14.10
 -17  -3   5   22.70   12.20
  17   3  -5    1.90   11.70
  17   3  -5   58.09   17.20
  -3  13   5   52.59    9.10
  -3  13   5   59.19    9.20
   3 -13  -5   67.89   10.70
   3 -13  -5   75.09   11.30
  -4  12   5  157.28   19.50
  -4  12   5  177.68   19.30
   4 -12  -5  147.49   19.30
   4 -12  -5  147.09   20.50
  -6  10   5   19.80    8.80
  -6  10   5   19.80    8.50
   6 -10  -5   13.10    8.20
   6 -10  -5    7.50    7.90
  -7   9   5  129.99   20.90
  -7   9   5  151.98   21.60
   7  -9  -5  131.89   21.50
   7  -9  -5  140.59   21.20
  -8   8   5   46.90   13.90
  -8   8   5   61.69   14.40
   8  -8  -5   47.30   13.90
   8  -8  -5   43.60   13.40
  -9   7   5   35.60   12.30
  -9   7   5   43.60   12.10
   9  -7  -5   31.00   12.90
   9  -7  -5   29.20   10.50
 -10   6   5   27.10   10.60
 -10   6   5   10.30    8.50
  10  -6  -5   12.60    9.00
  10  -6  -5    4.50    7.50
 -11   5   5  106.39   19.60
 -11   5   5  104.19   20.10
  11  -5  -5   74.39   19.70
  11  -5  -5  113.29   20.50
 -12   4   5   29.90   11.80
 -12   4   5   14.50    8.80
  12  -4  -5   20.10    9.10
  12  -4  -5    8.70    9.00
 -13   3   5   78.99   18.10
 -13   3   5  101.59   19.90
  13  -3  -5  122.99   21.80
  13  -3  -5   91.79   20.40
 -14   2   5   24.00   11.50
 -14   2   5   26.60   11.90
  14  -2  -5   30.20   12.10
  14  -2  -5   26.40   12.30
 -15   1   5   21.70   11.50
 -15   1   5   44.70   14.50
  15  -1  -5   18.90   12.10
  15  -1  -5   41.00   14.40
 -16   0   5   -1.00    6.40
 -16   0   5    0.50    7.40
  16   0  -5   -2.80    7.20
  16   0  -5   -2.10    6.70
 -17  -1   5   68.99   19.40
 -17  -1   5   50.79   15.20
  17   1  -5   29.30   14.80
  17   1  -5   60.19   18.40
  -4  14   5   61.79    9.60
  -4  14   5   62.89   11.00
   4 -14  -5   53.19   10.90
   4 -14  -5   36.80    9.40
  -6  12   5   34.50   11.00
  -6  12   5   38.30   12.20
   6 -12  -5   24.70   11.80
   6 -12  -5   38.20   11.60
  -7  11   5   27.50   10.70
  -7  11   5   31.30   11.10
   7 -11  -5   12.80    9.50
   7 -11  -5   31.30   11.00
  -8  10   5   30.00   11.50
  -8  10   5   42.00   13.10
   8 -10  -5   40.40   12.60
   8 -10  -5   33.40   12.30
  -9   9   5   54.89   15.10
  -9   9   5   88.39   18.00
   9  -9  -5  101.99   20.50
   9  -9  -5   92.99   18.60
 -10   8   5   53.09   13.80
 -10   8   5   22.20   10.90
  10  -8  -5   27.00   12.50
  10  -8  -5   32.50   36.00
 -11   7   5  146.39   24.80
 -11   7   5  179.18   25.10
  11  -7  -5  137.79   22.60
  11  -7  -5  132.09   25.40
 -12   6   5   35.00   13.40
 -13   5   5   86.99   19.00
 -13   5   5   55.89   16.20
  13  -5  -5   67.89   18.60
  13  -5  -5   55.39   16.10
 -14   4   5   16.90   10.30
 -14   4   5   18.10    9.70
  14  -4  -5   18.90   12.20
  14  -4  -5   17.20   11.10
 -15   3   5    9.30    9.40
 -15   3   5   15.50    8.80
  15  -3  -5   18.30   10.70
  15  -3  -5   18.20   11.10
 -16   2   5   11.10    9.80
 -16   2   5   -7.10    7.20
  16  -2  -5   17.70   10.90
  16  -2  -5   -4.50    8.10
   5 -15  -5    1.00    4.80
   5 -15  -5    4.80    6.20
  -6  14   5   34.90   10.30
  -6  14   5   28.10   10.20
   6 -14  -5   24.60    9.50
   6 -14  -5   11.60    9.70
  -7  13   5  127.79   20.40
  -7  13   5   86.59   19.90
   7 -13  -5  127.19   25.10
   7 -13  -5  128.19   22.10
  -8  12   5   67.49   17.70
  -8  12   5   52.39   14.10
   8 -12  -5   52.69   16.10
   8 -12  -5   54.89   16.80
  -9  11   5   65.19   15.30
  -9  11   5   22.20   12.10
   9 -11  -5   33.50   12.30
   9 -11  -5   23.20   12.30
 -10  10   5   67.59   16.70
 -10  10   5   55.59   15.90
  10 -10  -5   63.69   17.10
  10 -10  -5   47.70   14.50
 -12   8   5   34.20   13.30
 -12   8   5   65.99   15.50
  12  -8  -5   23.00   14.10
  12  -8  -5   45.20   14.00
 -13   7   5   15.50    9.80
 -13   7   5   13.30    9.60
  13  -7  -5   12.30    9.60
  13  -7  -5    2.40    7.40
 -14   6   5   40.90   13.20
 -14   6   5   14.50   12.40
  14  -6  -5   33.30   13.10
  14  -6  -5   18.80   14.00
 -15   5   5   90.29   20.00
 -15   5   5  100.59   20.00
  15  -5  -5  121.39   24.70
  15  -5  -5   67.69   18.20
 -16   4   5   13.40    9.50
 -16   4   5   -7.10    7.70
  16  -4  -5    3.30    7.90
  16  -4  -5   -8.40    6.90
   7 -15  -5    2.20    6.90
   7 -15  -5   -2.60    8.50
  -8  14   5    0.40    7.60
  -8  14   5   11.60    9.50
   8 -14  -5   -3.00    7.10
   8 -14  -5    2.20    7.50
  -9  13   5   70.39   17.10
  -9  13   5   76.79   20.50
   9 -13  -5   73.79   19.60
   9 -13  -5   60.19   19.30
 -10  12   5   46.50   14.80
 -11  11   5    7.50    8.90
 -11  11   5   17.00    9.20
  11 -11  -5   15.50   11.40
  11 -11  -5   -1.60    7.90
 -12  10   5   20.80   11.10
 -12  10   5   18.20   10.70
  12 -10  -5    6.70   10.90
  12 -10  -5   20.00   10.30
 -13   9   5   83.49   19.80
 -13   9   5   84.09   18.40
  13  -9  -5   62.89   18.90
  13  -9  -5   77.89   19.00
 -14   8   5   16.40   10.20
 -14   8   5    2.30    7.80
  14  -8  -5    0.10    9.70
  14  -8  -5    7.80   10.00
 -15   7   5   35.60   13.50
 -15   7   5   44.80   14.30
  15  -7  -5   16.50   11.30
  15  -7  -5   40.80   15.20
 -10  14   5    2.90    7.50
 -10  14   5    7.60    9.30
  10 -14  -5   -1.10    7.10
  10 -14  -5   -1.30    9.10
 -11  13   5   50.49   18.60
 -11  13   5   62.09   17.20
  11 -13  -5   83.69   23.90
  11 -13  -5  112.19   23.50
 -12  12   5   17.50   11.80
 -12  12   5   21.00   10.00
  12 -12  -5    4.90   10.90
  12 -12  -5   22.60   11.90
 -13  11   5    5.90   10.80
 -13  11   5   28.70   12.00
  13 -11  -5    4.60   12.60
  13 -11  -5   13.10    9.80
 -14  10   5  129.09   22.00
 -14  10   5  151.78   26.70
  14 -10  -5   60.69   19.70
  14 -10  -5   96.69   21.90
 -15   9   5   31.90   16.90
  12 -14  -5   13.20   14.10
  12 -14  -5   19.60   13.80
 -13  13   5   53.49   18.50
 -13  13   5    6.80   13.60
  13 -13  -5   11.70   17.00
  13 -13  -5   42.30   17.10
  13 -11   6   32.40   16.70
  13 -11   6   -1.80   13.50
 -13  11  -6   75.89   19.90
  12 -12   6   12.20   10.60
  12 -12   6    4.10    8.70
 -12  12  -6   -0.50    6.90
 -12  12  -6    9.70    8.90
  11 -13   6    7.90    9.20
  11 -13   6   -4.00    8.20
 -11  13  -6    4.30    7.10
 -11  13  -6    7.30    7.10
  10 -14   6   18.00   11.20
  10 -14   6    2.50    8.20
 -10  14  -6   38.60   13.00
 -10  14  -6   23.70   11.20
   9 -15   6   68.69   19.30
   9 -15   6   28.80   16.20
  -9  15  -6   53.39   17.40
  -9  15  -6   84.79   18.30
   8 -16   6    5.40   17.60
  15  -7   6   28.90   15.40
 -15   7  -6   21.80   12.30
  14  -8   6    4.60    7.70
  14  -8   6    5.20    8.50
 -14   8  -6    5.90    8.80
 -14   8  -6    2.20    7.30
  13  -9   6   31.70   13.50
  13  -9   6   13.30    9.70
 -13   9  -6   29.00   12.50
 -13   9  -6    9.30   10.90
  12 -10   6   29.70   12.70
  12 -10   6   49.00   15.60
 -12  10  -6   45.40   13.50
 -12  10  -6   32.50   13.20
  11 -11   6   86.89   19.20
  11 -11   6   69.69   18.20
 -11  11  -6   70.79   17.40
 -11  11  -6   70.49   17.40
  10 -12   6    4.20    8.30
  10 -12   6   -6.70    7.10
 -10  12  -6   15.80    9.90
 -10  12  -6    5.20    7.40
   9 -13   6   23.60   11.30
   9 -13   6   28.30   12.00
  -9  13  -6   26.40   12.00
  -9  13  -6    9.00    9.00
   8 -14   6    2.20    8.70
   8 -14   6   24.50   11.20
  -8  14  -6   11.20    8.70
  -8  14  -6   22.40   11.40
   7 -15   6  100.89   21.00
   7 -15   6   94.79   21.50
  -7  15  -6   74.29   17.30
  -7  15  -6   61.19   17.50
  16  -4   6    0.70    8.50
  16  -4   6    7.40    8.70
 -16   4  -6    5.10    9.50
  15  -5   6    1.60    9.60
  15  -5   6   13.20    8.80
 -15   5  -6   -4.80    9.80
 -15   5  -6    2.50    8.10
  14  -6   6   21.50   14.00
  14  -6   6   63.19   16.60
 -14   6  -6   22.90   12.10
 -14   6  -6   61.29   16.80
  13  -7   6   10.40   12.00
  13  -7   6   60.59   17.10
 -13   7  -6   53.79   16.20
 -13   7  -6   45.50   15.70
  12  -8   6    2.00    7.10
  12  -8   6   -0.80    7.20
 -12   8  -6   14.50    9.90
 -12   8  -6   -2.40    7.20
  11  -9   6   33.40   14.00
  11  -9   6   25.40   11.00
 -11   9  -6   24.90   11.20
 -11   9  -6   33.50   12.00
  10 -10   6    7.90    8.30
  10 -10   6   19.80   10.50
 -10  10  -6   46.20   14.90
 -10  10  -6   26.30   10.60
   9 -11   6   64.49   18.10
   9 -11   6   73.19   17.30
  -9  11  -6   66.79   16.70
  -9  11  -6   83.49   17.70
  -8  12  -6   69.79   18.20
   7 -13   6   14.40    8.50
   7 -13   6   13.40    8.30
  -7  13  -6   12.10    9.10
   6 -14   6   20.40   11.10
   6 -14   6   43.90   14.40
  -6  14  -6   32.80   11.40
  -6  14  -6   29.20   11.60
   5 -15   6   66.49   16.60
   5 -15   6   85.79   18.50
  -5  15  -6   80.89   18.40
  -5  15  -6   91.49   16.90
   4 -16   6   31.20   14.20
   4 -16   6   21.80   11.50
  16  -2   6   68.49   18.70
  16  -2   6   87.79   22.20
 -16   2  -6   75.69   17.90
 -16   2  -6   92.19   20.10
  15  -3   6   10.00    9.90
  15  -3   6   29.00   11.60
 -15   3  -6    8.20    8.70
 -15   3  -6   -0.90    7.30
  14  -4   6    1.10    7.30
  14  -4   6    2.40    7.40
 -14   4  -6    1.90    7.50
 -14   4  -6   -3.70    8.00
  13  -5   6    5.60    9.30
  13  -5   6   12.20    8.80
 -13   5  -6   10.50    8.40
 -13   5  -6   13.00    8.80
  12  -6   6   75.89   20.60
  12  -6   6  110.29   21.10
 -12   6  -6  105.79   20.60
 -12   6  -6  121.49   21.80
  11  -7   6  134.19   23.50
  11  -7   6  129.09   22.30
 -11   7  -6  118.29   21.80
 -11   7  -6  141.19   23.20
   9  -9   6  104.09   19.70
   9  -9   6   75.69   17.10
  -9   9  -6   71.79   16.90
  -9   9  -6   94.89   18.50
   8 -10   6    6.00    8.80
   8 -10   6   20.60   10.50
  -8  10  -6    5.40    7.80
  -8  10  -6    3.10    7.90
   7 -11   6   72.39   16.80
   7 -11   6   85.99   17.70
  -7  11  -6   76.29   17.50
  -7  11  -6   72.69   16.20
   6 -12   6   97.09   18.40
   6 -12   6   38.70   12.90
  -6  12  -6   64.89   13.90
  -6  12  -6   40.00   13.90
   5 -13   6   49.30   14.50
   5 -13   6   32.90   11.80
  -5  13  -6   23.50   10.90
  -5  13  -6   78.69   15.60
   4 -14   6   33.50   12.10
   4 -14   6   29.70   11.30
  -4  14  -6   40.10   12.80
  -4  14  -6   33.60   10.80
   3 -15   6   26.60   11.20
   3 -15   6   50.99   14.40
  -3  15  -6   33.50   12.10
  -3  15  -6   17.70    9.10
   2 -16   6   80.49   17.30
   2 -16   6   78.89   17.40
  17   1   6    7.80    9.60
  17   1   6    5.10    8.90
 -17  -1  -6    2.20   10.60
 -17  -1  -6   -3.70    6.50
  16   0   6   13.80   11.00
 -16   0  -6   15.50   10.20
 -16   0  -6   16.00    9.90
  15  -1   6   52.69   14.90
  15  -1   6   28.80   11.90
 -15   1  -6   54.19   16.70
 -15   1  -6   33.00   13.50
  14  -2   6  139.69   24.10
  14  -2   6  180.48   27.40
 -14   2  -6  149.88  205.18
 -14   2  -6  137.79   24.10
  13  -3   6  132.09   22.60
  13  -3   6   88.19   19.30
 -13   3  -6  117.69   21.10
 -13   3  -6  131.49   21.90
  12  -4   6   58.99   17.80
 -12   4  -6   80.69   19.10
  11  -5   6   86.49   19.80
  11  -5   6   96.99   18.80
 -11   5  -6   68.69   17.10
 -11   5  -6   67.69   17.30
  10  -6   6   21.60    9.40
  10  -6   6   22.50    9.70
 -10   6  -6   27.50   10.20
 -10   6  -6   29.70   11.30
   9  -7   6  114.49   19.80
   9  -7   6   93.59   18.40
  -9   7  -6  106.49   19.50
  -9   7  -6   87.69   17.80
   8  -8   6  106.99   19.90
   8  -8   6  103.49   19.60
  -8   8  -6  106.19   19.20
  -8   8  -6  109.59   19.60
   7  -9   6   64.79   15.50
   7  -9   6   55.29   14.50
  -7   9  -6   78.89   16.70
  -7   9  -6   77.79   15.70
   6 -10   6   23.20    9.30
   6 -10   6   29.10   10.70
  -6  10  -6   27.80   10.30
  -6  10  -6   18.60    8.40
   5 -11   6  119.79   19.20
   5 -11   6  104.49   19.30
  -5  11  -6   97.89   17.70
  -5  11  -6  118.79   19.50
   4 -12   6  207.78   27.40
   4 -12   6  175.88   25.50
  -4  12  -6  238.48   27.10
  -4  12  -6  206.68   27.60
   3 -13   6    7.10    8.20
   3 -13   6    0.70    6.30
  -3  13  -6   -3.90    4.40
  -3  13  -6   -1.20    6.20
   2 -14   6  122.89   19.30
   2 -14   6  101.69   18.30
  -2  14  -6  126.39   19.20
  -2  14  -6   98.59   18.60
   1 -15   6   17.70    9.30
   1 -15   6   25.60   10.10
  -1  15  -6   25.10    9.00
  -1  15  -6   28.40   10.40
  17   3   6   13.90   17.60
  17   3   6   90.39   21.40
 -17  -3  -6   33.40   14.10
 -17  -3  -6   41.70   15.60
  16   2   6  103.09   21.40
  16   2   6   85.09   19.10
 -16  -2  -6   54.49   16.80
 -16  -2  -6   79.89   19.90
  15   1   6   60.59   18.70
  15   1   6   19.20   11.80
 -15  -1  -6   37.70   13.60
 -15  -1  -6   49.60   14.50
  14   0   6  124.09   23.30
  14   0   6   74.79   18.30
 -14   0  -6   64.79   18.60
 -14   0  -6   64.99   17.20
  13  -1   6   21.60   10.60
 -13   1  -6   43.50   14.50
  12  -2   6   96.99   19.50
  12  -2   6   91.19   18.80
 -12   2  -6   92.39   18.40
 -12   2  -6   94.89   18.50
  11  -3   6   16.40    9.20
  11  -3   6    8.60   10.90
 -11   3  -6   29.40   11.30
 -11   3  -6   21.10   11.10
  10  -4   6   50.79   15.00
  10  -4   6   39.10   13.00
 -10   4  -6   39.40   12.70
 -10   4  -6   51.29   13.70
   9  -5   6  133.69   20.90
   9  -5   6  125.19   20.40
  -9   5  -6  108.69   19.10
  -9   5  -6  126.19   20.40
   8  -6   6   67.49   14.70
   8  -6   6   59.79   14.60
  -8   6  -6   54.19   13.40
  -8   6  -6   95.99   17.20
   7  -7   6  119.09   19.10
   7  -7   6  125.79   19.60
  -7   7  -6  129.79   20.30
  -7   7  -6   97.59   18.60
   6  -8   6  258.87   29.80
   6  -8   6  288.07   29.90
  -6   8  -6  264.27   28.70
   5  -9   6   55.99   13.80
   5  -9   6   59.39   13.40
  -5   9  -6   66.69   14.00
  -5   9  -6   84.79   17.00
   4 -10   6   18.50    8.90
   4 -10   6   19.60    8.60
  -4  10  -6   24.30    8.60
  -4  10  -6   11.60    8.20
   3 -11   6    6.90    6.40
   3 -11   6   19.80    9.20
  -3  11  -6   14.60    7.50
  -3  11  -6   24.20   10.00
   2 -12   6  108.09   18.10
   2 -12   6  129.49   20.10
  -2  12  -6  133.29   18.70
  -2  12  -6  130.99   20.10
   1 -13   6   25.70    9.60
   1 -13   6   21.20    8.30
  -1  13  -6    9.20    7.10
  -1  13  -6   23.70    9.20
   0 -14   6   70.29   14.80
   0 -14   6   53.59   13.10
   0  14  -6   74.69   15.30
   0  14  -6   53.29   11.90
  -1 -15   6   26.00    9.20
  -1 -15   6   12.20    8.30
   1  15  -6   13.70    8.20
   1  15  -6    8.90    7.80
  18   6   6   28.80   13.40
 -18  -6  -6   -8.70    9.40
 -18  -6  -6   -4.80   10.00
  17   5   6   -1.10    9.10
  17   5   6    5.40    9.60
 -17  -5  -6    0.90    7.00
 -17  -5  -6   -7.50    8.40
  16   4   6   -1.00    8.20
  16   4   6    0.20    8.20
 -16  -4  -6    5.60    9.50
 -16  -4  -6    6.40    8.10
  15   3   6   10.50    9.20
  15   3   6   10.00   10.10
 -15  -3  -6    2.50    8.60
 -15  -3  -6   -1.60    8.20
  14   2   6  122.89   23.30
  14   2   6  144.09   25.40
 -14  -2  -6  151.18   26.70
  13   1   6   24.00   11.90
  13   1   6   20.80   10.80
 -13  -1  -6   16.30   10.10
 -13  -1  -6   33.50   12.00
  12   0   6    5.10    7.20
  12   0   6   11.70    7.80
 -12   0  -6    8.50    8.50
 -12   0  -6    0.50    5.60
  11  -1   6  135.29   21.40
  11  -1   6   99.59   19.10
 -11   1  -6  137.99   21.30
 -11   1  -6  120.79   21.00
  10  -2   6  117.39   19.60
  10  -2   6  144.49   23.00
 -10   2  -6  164.08   23.20
 -10   2  -6  149.49   21.70
   9  -3   6  300.07   33.10
   9  -3   6  312.67   31.00
  -9   3  -6  255.97   29.90
  -9   3  -6  291.87   30.30
   8  -4   6  244.78   27.10
   8  -4   6  223.18   25.10
  -8   4  -6  192.08   25.40
  -8   4  -6  204.48   25.60
   7  -5   6  171.78   21.50
   7  -5   6  158.08   21.60
  -7   5  -6  112.19   19.10
  -7   5  -6  165.28   21.80
   6  -6   6   45.90   12.20
   6  -6   6   26.10    8.90
  -6   6  -6   29.40    9.60
  -6   6  -6   42.00   11.40
   5  -7   6   40.90   11.50
   5  -7   6   53.29   13.00
  -5   7  -6   76.19   15.20
  -5   7  -6   72.99   14.50
   4  -8   6  279.27   28.40
   4  -8   6  302.07   29.70
  -4   8  -6  271.07   28.90
  -4   8  -6  273.57   30.10
  -3   9  -6   44.20   10.90
  -3   9  -6   15.70    8.30
   2 -10   6   16.00    7.60
   2 -10   6   10.70    6.60
  -2  10  -6    4.80   39.40
  -2  10  -6   12.50    7.00
   1 -11   6   10.60    7.80
   1 -11   6    9.50    6.80
  -1  11  -6    9.30    6.50
  -1  11  -6    9.10    6.60
   0 -12   6  188.58   23.40
   0 -12   6  239.48   26.60
   0  12  -6  197.28   24.20
   0  12  -6  188.58   22.50
  -1 -13   6   26.90    8.60
  -1 -13   6   31.40   10.20
   1  13  -6   10.40    6.40
   1  13  -6   23.10    8.10
  -2 -14   6   99.79   18.50
  -2 -14   6  150.38   20.10
   2  14  -6  128.99   17.90
   2  14  -6  111.09   18.00
  17   7   6   -0.70   11.00
  17   7   6   34.80   13.50
 -17  -7  -6  -10.80    9.10
 -17  -7  -6    0.90    8.90
  16   6   6   -0.80   15.40
  16   6   6   67.99   17.80
 -16  -6  -6   43.60   17.70
 -16  -6  -6   23.00   13.80
  15   5   6   17.60   11.20
  15   5   6    9.80    8.50
 -15  -5  -6   11.80    9.30
 -15  -5  -6   19.80   11.10
  13   3   6   90.59   19.70
  13   3   6  126.29   22.90
 -13  -3  -6  119.89   22.40
 -13  -3  -6  104.49   20.30
  12   2   6  117.39   20.50
  12   2   6  118.29   20.90
 -12  -2  -6  135.39   22.90
 -12  -2  -6   75.19   17.70
  11   1   6  167.98   24.70
  11   1   6  127.59   21.20
 -11  -1  -6  131.89   21.50
 -11  -1  -6  143.99   23.50
  10   0   6  561.84   42.60
  10   0   6  414.26   42.80
 -10   0  -6  453.55   42.70
 -10   0  -6  504.05   43.90
   9  -1   6   71.79   15.00
   9  -1   6   63.49   14.00
  -9   1  -6   60.99   13.70
  -9   1  -6   17.00    8.90
   8  -2   6    7.10    6.50
   8  -2   6    9.70    8.40
  -8   2  -6    7.30    6.50
  -8   2  -6    3.30    6.10
   7  -3   6   45.50   11.40
   7  -3   6   48.80   12.40
  -7   3  -6   67.89   13.50
  -7   3  -6   58.09   13.50
   6  -4   6  329.67   30.50
   6  -4   6  348.07   32.50
  -6   4  -6  359.06   31.60
  -6   4  -6  332.97   31.90
   5  -5   6  141.19   19.20
   5  -5   6  176.28   22.20
  -5   5  -6  172.48   20.80
  -5   5  -6  179.88   21.40
   4  -6   6    9.70    6.20
   4  -6   6    8.20    6.40
  -4   6  -6   14.10    7.80
  -4   6  -6   18.50    7.60
   3  -7   6   62.99   12.40
   3  -7   6   54.09   11.30
  -3   7  -6   45.60   10.30
  -3   7  -6   25.20    8.30
   2  -8   6  386.36   34.40
   2  -8   6  384.56   33.60
  -2   8  -6  432.16   35.70
  -2   8  -6  370.06   33.20
   1  -9   6   53.89   11.80
   1  -9   6   41.20   11.00
  -1   9  -6   51.19   11.10
   0 -10   6   70.29   61.29
   0 -10   6   77.89   14.40
   0  10  -6   81.89   14.60
  -1 -11   6    6.70    6.80
  -1 -11   6   14.50    8.10
   1  11  -6   10.90    6.90
  -2 -12   6  122.39   18.60
  -2 -12   6  131.09   17.60
   2  12  -6  125.79   16.60
   2  12  -6  113.09   20.20
  -3 -13   6    6.10    6.50
  -3 -13   6   -3.00    4.50
   3  13  -6    4.40    5.40
   4  14  -6   49.00   10.70
  16   8   6   15.60   10.50
  16   8   6   -2.30   10.60
 -16  -8  -6    5.20    8.90
 -16  -8  -6   20.80   12.30
  15   7   6    7.70   14.00
 -15  -7  -6   40.10   15.60
 -15  -7  -6   39.90   15.80
  14   6   6   60.39   17.10
  14   6   6   21.50   12.20
 -14  -6  -6   24.10   12.40
 -14  -6  -6   40.70   13.80
  13   5   6    1.70    8.60
  13   5   6   19.90    9.50
 -13  -5  -6   33.80   12.00
 -13  -5  -6    9.30    9.10
  12   4   6  126.19   21.10
  12   4   6  100.39   20.50
 -12  -4  -6   88.39   19.00
 -12  -4  -6  107.99   20.80
  11   3   6   11.80    8.70
  11   3   6   21.10    9.70
 -11  -3  -6   37.60   12.30
 -11  -3  -6    3.70    9.10
  10   2   6  136.19   20.10
  10   2   6  108.99   20.10
 -10  -2  -6  140.39   21.40
 -10  -2  -6  111.19   18.90
   9   1   6   39.40   12.10
   9   1   6   61.89   13.40
  -9  -1  -6   55.59   13.20
  -9  -1  -6   36.40   11.30
   8   0   6  195.98   23.50
   8   0   6  171.18   24.00
  -8   0  -6  202.58   23.80
  -8   0  -6  262.27   27.00
   7  -1   6  391.36   33.60
   7  -1   6  365.36   31.80
  -7   1  -6  297.07   31.80
  -7   1  -6  412.16   33.30
   6  -2   6   43.60   10.50
   6  -2   6   46.10   11.60
  -6   2  -6   29.20    9.10
  -6   2  -6   54.99   11.80
   5  -3   6  358.46   31.90
  -5   3  -6  355.46   31.50
  -3   5  -6  145.09   19.40
   2  -6   6  127.09   16.40
  -2   6  -6  103.79   15.60
   1  -7   6    9.30    5.80
  -1   7  -6   17.50    6.90
   0  -8   6  142.79   18.10
   0   8  -6  115.99   16.70
   3  11  -6   19.30    7.70
  -4 -12   6  221.68   25.70
  -4 -12   6  170.28   21.90
   4  12  -6  200.38   22.00
   4  12  -6  192.28   25.40
  -5 -13   6   64.99   12.90
  -5 -13   6   52.69   13.80
   5  13  -6   53.29   12.20
   5  13  -6   49.90   11.00
  -6 -14   6   35.60    9.70
  -6 -14   6   18.10   10.50
   6  14  -6   50.09   10.80
   6  14  -6   35.00   10.50
 -15  -9  -6    0.70    7.70
 -15  -9  -6   -3.10    6.50
  14   8   6   13.00    9.00
  14   8   6    7.10    8.40
 -14  -8  -6   -5.20    7.00
 -14  -8  -6    4.10    8.30
  13   7   6   76.09   18.10
  13   7   6   20.60   12.00
 -13  -7  -6   66.19   16.40
 -13  -7  -6   74.39   17.40
  12   6   6  162.18   24.90
  12   6   6  109.19   22.00
 -12  -6  -6  147.59   22.90
 -12  -6  -6  111.09   22.40
  11   5   6   85.19   17.60
  11   5   6   80.59   17.10
 -11  -5  -6   98.59   18.70
 -11  -5  -6   86.89   16.90
  10   4   6   61.29   15.10
  10   4   6   69.49   14.70
 -10  -4  -6   43.10   12.40
 -10  -4  -6   70.59   15.30
   9   3   6  231.38   26.20
   9   3   6  281.07   30.00
  -9  -3  -6  270.77   28.90
  -9  -3  -6  279.97   29.80
   8   2   6   11.90    7.10
   8   2   6   26.20    8.70
  -8  -2  -6   16.00    6.80
  -8  -2  -6   10.20    6.70
   7   1   6  318.57   29.80
   7   1   6  232.58   29.60
  -7  -1  -6  303.47   29.70
  -7  -1  -6  432.26   33.60
   5  -1   6   12.80    6.40
   5  -1   6   43.10   10.10
  -5   1  -6   12.30    6.60
  -5   1  -6   21.00    8.00
   4  -2   6   94.59   13.80
   4  -2   6  118.79   15.80
  -4   2  -6  118.79   15.70
  -4   2  -6   98.89   14.30
   3  -3   6  112.49   14.90
   3  -3   6  134.19   16.80
  -3   3  -6  100.89   14.70
  -3   3  -6  125.09   15.70
   2  -4   6  701.53   49.90
   2  -4   6  744.63   51.29
  -2   4  -6  774.32   51.59
  -2   4  -6  794.32   51.59
   1  -5   6   10.00    5.90
   1  -5   6   11.90    6.70
  -1   5  -6    5.80    5.40
  -1   5  -6   11.30    6.30
   0  -6   6   38.10    9.40
   0  -6   6   55.79   10.30
   0   6  -6   57.09   10.60
   0   6  -6   48.00   10.60
  -1  -7   6    6.70    5.70
  -1  -7   6    4.60    5.50
  -2  -8   6  462.55   36.70
   2   8  -6  421.56   36.20
   2   8  -6  474.05   37.50
  -4 -10   6   15.80    9.60
   4  10  -6   16.70    7.30
  -5 -11   6  102.29   16.10
  -5 -11   6  106.99   17.60
   5  11  -6  104.79   15.80
   5  11  -6  104.89   16.90
  -6 -12   6   37.30   11.10
  -6 -12   6   39.30   13.20
   6  12  -6   56.49   12.20
   6  12  -6   38.80   10.20
  -7 -13   6   19.10    8.20
  -7 -13   6   -1.00    7.20
   7  13  -6    8.50    6.30
   7  13  -6    6.20    7.40
  -8 -14   6    5.90    6.50
  -8 -14   6    6.70    8.40
 -14 -10  -6   16.70   11.90
 -14 -10  -6    8.20    9.30
  13   9   6    3.60    8.40
  13   9   6   14.30    9.90
 -13  -9  -6   16.70   10.20
 -13  -9  -6   47.10   13.80
  12   8   6   13.10    8.80
  12   8   6    7.80    9.50
 -12  -8  -6   11.20    8.00
 -12  -8  -6    5.10    7.40
  11   7   6  101.29   19.20
  11   7   6  130.09   20.90
 -11  -7  -6  141.49   22.20
 -11  -7  -6  135.89   21.60
  10   6   6   38.50   10.80
  10   6   6   29.10   11.30
 -10  -6  -6   35.70   11.60
 -10  -6  -6   35.60   11.50
   9   5   6  153.68   20.90
   9   5   6  163.18   22.20
  -9  -5  -6  147.89   21.30
  -9  -5  -6  155.88   22.40
   8   4   6  214.68   23.90
  -8  -4  -6  186.88   24.90
   7   3   6   46.90   10.50
  -7  -3  -6   62.09   13.00
   6   2   6   45.10    9.90
   6   2   6   52.39   11.10
  -6  -2  -6   39.20    9.60
  -6  -2  -6   40.20    9.90
   5   1   6   25.90    8.50
   5   1   6   26.10    8.00
  -5  -1  -6   16.90    7.10
  -5  -1  -6   14.90    7.10
   4   0   6  468.25   36.10
   4   0   6  429.16   34.20
  -4   0  -6  469.65   36.20
  -4   0  -6  509.65   36.30
   3  -1   6   55.09   10.60
   3  -1   6   55.29    9.40
  -3   1  -6   45.80   10.10
  -3   1  -6   39.30    9.40
   2  -2   6  130.09   15.70
   2  -2   6  151.88   17.60
  -2   2  -6  153.08   16.30
  -2   2  -6  162.08   16.70
   1  -3   6   70.29   11.30
   1  -3   6   70.79   11.60
  -1   3  -6   62.99   30.50
  -1   3  -6   65.69   10.80
   0  -4   6 1524.05   91.19
   0  -4   6 1526.65   92.69
   0   4  -6 1510.95   91.09
   0   4  -6 1539.55   91.79
  -1  -5   6    4.30    4.90
  -1  -5   6    6.60    5.90
   1   5  -6    9.30    6.30
   1   5  -6   11.40    5.60
  -2  -6   6  108.29   15.40
  -2  -6   6  110.89   15.20
   2   6  -6  115.29   16.00
   2   6  -6  103.19   14.80
  -3  -7   6   37.90   10.20
  -3  -7   6   53.79   10.70
   3   7  -6   42.30   10.00
   3   7  -6   53.89   11.50
  -5  -9   6   56.59   13.10
  -5  -9   6   56.09   12.10
   5   9  -6   88.99   14.40
   5   9  -6   58.29   11.50
  -6 -10   6   32.10    9.50
  -6 -10   6   16.50    8.60
   6  10  -6   10.90    6.40
   6  10  -6   11.50    7.10
  -7 -11   6   69.79   17.10
  -7 -11   6   83.79   15.10
   7  11  -6  100.19   16.00
   7  11  -6   84.49   15.10
  -8 -12   6   84.99   16.10
  -8 -12   6   57.19   14.80
   8  12  -6   64.79   13.60
   8  12  -6   79.19   15.10
  -9 -13   6   21.50    9.90
  -9 -13   6   15.60   11.20
   9  13  -6   26.30   10.60
   9  13  -6   15.40    8.40
  12  10   6   23.70   11.30
  12  10   6   53.59   14.30
 -12 -10  -6   31.00   11.60
 -12 -10  -6   35.30   12.20
  11   9   6   12.80    9.50
  11   9   6   23.40    9.80
 -11  -9  -6   24.60   10.50
 -11  -9  -6   15.10    9.60
  10   8   6   78.69   15.80
  10   8   6   55.99   14.20
 -10  -8  -6   94.89   16.50
 -10  -8  -6   51.49   13.60
   8   6   6   91.29   14.90
   8   6   6   70.89   13.30
  -8  -6  -6   81.89   14.80
  -8  -6  -6   98.19   15.60
   7   5   6  170.38   19.50
   7   5   6  148.59   20.00
  -7  -5  -6  167.18   19.40
  -7  -5  -6  156.58   20.10
   6   4   6  359.16   29.10
   6   4   6  396.76   31.30
  -6  -4  -6  367.66   30.90
  -6  -4  -6  334.17   30.20
   5   3   6  376.66   30.40
   5   3   6  388.16   31.70
  -5  -3  -6  405.76   31.80
  -5  -3  -6  420.66   31.90
   4   2   6  115.29   14.20
   4   2   6  108.19   14.10
  -4  -2  -6  149.29   15.90
  -4  -2  -6  142.49   15.80
   3   1   6   61.49   10.70
   3   1   6   63.69    9.90
  -3  -1  -6   65.29   10.40
  -3  -1  -6   47.40    9.80
   2   0   6 1239.58   76.29
   2   0   6 1281.37   76.59
  -2   0  -6 1254.67   75.89
  -2   0  -6 1249.88   76.69
   1  -1   6   25.80    7.90
   1  -1   6   45.90    8.70
  -1   1  -6   45.90    9.20
  -1   1  -6   37.90    8.50
   0  -2   6  527.95   38.70
   0  -2   6  549.95   38.40
   0   2  -6  538.85   39.00
   0   2  -6  570.74   39.00
  -1  -3   6   62.29   10.50
  -1  -3   6   71.69   11.70
   1   3  -6   79.19   11.90
   1   3  -6   68.09   11.10
  -2  -4   6  688.03   49.40
  -2  -4   6  770.82   50.59
   2   4  -6  731.23   49.10
   2   4  -6  728.13   50.59
  -3  -5   6  153.38   18.40
  -3  -5   6  136.49   17.30
   3   5  -6  174.08   18.80
   3   5  -6  152.98   18.40
  -4  -6   6   22.90    8.10
  -4  -6   6   14.60    7.30
   4   6  -6    6.40   12.90
   5   7  -6   45.10   10.20
  -6  -8   6  254.77   29.00
  -6  -8   6  289.57   28.80
   6   8  -6  309.67   28.80
   6   8  -6  300.07   30.50
  -7  -9   6   83.49   15.50
  -7  -9   6   84.99   17.00
   7   9  -6  107.89   17.50
   7   9  -6   80.39   14.80
  -8 -10   6   23.90    8.80
  -8 -10   6   26.30   10.40
   8  10  -6    7.30    7.00
   8  10  -6   16.30    8.10
  -9 -11   6  101.59   17.90
  -9 -11   6   84.29   18.90
   9  11  -6   99.09   18.20
   9  11  -6  150.58   20.50
 -10 -12   6   10.30   10.40
 -10 -12   6    4.20    6.40
  10  12  -6   20.60    8.90
  10  12  -6    1.60    6.00
 -11 -13   6    6.70    7.70
 -11 -11  -6   86.39   15.70
 -11 -11  -6   43.30   10.60
  10  10   6   18.70    8.00
  10  10   6   12.00    7.80
 -10 -10  -6   18.20    7.90
 -10 -10  -6   16.50    7.80
   9   9   6   54.69   12.00
   9   9   6   59.09   11.70
  -9  -9  -6   65.19   12.20
  -9  -9  -6   73.99   13.40
   8   8   6  135.49   18.60
   8   8   6  110.09   15.70
  -8  -8  -6  128.59   17.80
  -8  -8  -6   98.39   15.00
   7   7   6  130.29   16.70
   7   7   6  142.49   17.60
  -7  -7  -6  173.08   19.00
  -7  -7  -6  130.69   16.40
   6   6   6   27.50    7.40
   6   6   6   30.90    8.00
  -6  -6  -6   26.70    7.70
  -6  -6  -6   35.50    8.60
   5   5   6  188.58   19.40
   5   5   6  157.58   17.90
  -5  -5  -6  172.78   19.20
  -5  -5  -6  220.18   20.30
   4   4   6  917.81   57.69
   4   4   6  948.31   58.29
  -4  -4  -6  899.91   57.79
  -4  -4  -6  905.41   58.49
   3   3   6  105.79   14.00
   3   3   6  118.89   13.30
  -3  -3  -6  144.79   14.10
  -3  -3  -6  131.69   14.30
   2   2   6  216.78   19.30
   2   2   6  211.78   19.00
  -2  -2  -6  200.58   18.20
  -2  -2  -6  167.58   18.00
   1   1   6   42.90    8.70
   1   1   6   46.50    8.80
  -1  -1  -6   35.40    7.70
  -1  -1  -6   33.00    7.40
   0   0   6  722.03   46.60
   0   0   6  691.03   47.20
   0   0  -6  698.53   47.20
   0   0  -6  732.03   47.30
  -1  -1   6   42.40    8.80
  -1  -1   6   34.80    8.20
   1   1  -6   40.30    9.00
   1   1  -6   44.50    9.00
  -2  -2   6  185.88   19.00
  -2  -2   6  189.88   19.60
   2   2  -6  179.58   18.90
   2   2  -6  182.48   19.90
  -3  -3   6  115.39   14.90
  -3  -3   6  110.19   14.40
   3   3  -6   82.19   13.30
   3   3  -6  103.29   14.20
  -4  -4   6  876.51   57.39
  -4  -4   6  810.12   57.09
   4   4  -6  831.22   56.59
   4   4  -6  891.11   59.19
  -6  -6   6   29.80   10.20
  -6  -6   6   29.60    9.70
   6   6  -6   23.20    8.70
   6   6  -6   38.00   10.10
  -7  -7   6  171.98   21.80
  -7  -7   6  112.19   19.50
   7   7  -6  153.08   20.10
   7   7  -6  117.09   18.90
  -8  -8   6  126.19   19.30
  -8  -8   6  109.89   18.70
   8   8  -6  114.39   18.60
   8   8  -6  134.09   20.70
  -9  -9   6   99.39   18.90
  -9  -9   6   88.19   16.60
   9   9  -6   93.89   17.30
   9   9  -6   95.69   17.70
 -10 -10   6   30.80   13.20
 -10 -10   6   38.50   11.80
  10  10  -6   45.10   12.20
  10  10  -6   10.10    9.30
 -11 -11   6   37.70   16.40
 -11 -11   6   99.89   18.90
  11  11  -6   82.39   17.00
  11  11  -6   65.09   17.70
 -12 -12   6    3.10    8.00
 -12 -12   6   -7.70    8.00
   9  11   6  108.09   13.10
   9  11   6   90.09   11.10
  -9 -11  -6   87.19   11.60
  -9 -11  -6   94.69   11.30
   8  10   6   13.80    5.40
   8  10   6   11.30    5.80
  -8 -10  -6   20.30    5.60
  -8 -10  -6   11.70    5.50
   7   9   6   82.19   12.90
   7   9   6   72.29   10.60
  -7  -9  -6   93.39   11.70
  -7  -9  -6   80.79   12.20
   6   8   6  295.87   24.40
   6   8   6  253.17   22.90
  -6  -8  -6  318.47   26.20
  -6  -8  -6  305.57   24.00
   5   7   6   72.39   10.20
   5   7   6   61.99    9.90
  -5  -7  -6   74.69   10.30
  -5  -7  -6   75.69   11.20
   4   6   6   13.60    5.20
   4   6   6   15.30    5.10
  -4  -6  -6    9.20    4.70
  -4  -6  -6   14.00    5.90
   3   5   6  161.98   16.50
   3   5   6  181.18   16.30
  -3  -5  -6  170.48   16.20
  -3  -5  -6  190.18   17.30
   2   4   6  850.51   54.39
   2   4   6  821.02   53.69
  -2  -4  -6  856.21   53.79
  -2  -4  -6  927.11   54.69
   1   3   6   73.19   10.10
   1   3   6   70.49   10.10
  -1  -3  -6   49.30    9.00
  -1  -3  -6   70.19   10.50
   0   2   6  586.84   40.00
   0   2   6  560.24   39.00
   0  -2  -6  604.24   40.20
   0  -2  -6  588.54   39.60
  -1   1   6   37.60    8.60
  -1   1   6   33.10    8.50
   1  -1  -6   59.69   10.30
   1  -1  -6   32.80    7.90
  -2   0   6 1245.18   74.19
  -2   0   6 1239.08   74.39
   2   0  -6 1151.08   73.69
   2   0  -6 1182.18   75.09
  -3  -1   6   62.69   12.20
  -3  -1   6   66.39   11.60
   3   1  -6   52.19   98.19
   3   1  -6   66.99   11.70
  -4  -2   6   90.69   14.10
  -4  -2   6  132.69   17.50
   4   2  -6  128.19   16.80
   4   2  -6  118.19   15.90
  -5  -3   6  340.17   30.00
   5   3  -6  345.07   32.00
  -6  -4   6  336.67   30.80
  -6  -4   6  351.16   31.90
   6   4  -6  314.07   29.00
   6   4  -6  299.77   31.10
  -7  -5   6  174.18   22.90
  -7  -5   6  149.69   20.60
   7   5  -6  147.39   21.40
   7   5  -6  144.19   19.60
  -8  -6   6  106.99   18.10
  -8  -6   6   92.79   18.50
   8   6  -6   93.29   17.00
   8   6  -6  114.79   17.70
  -9  -7   6  119.99   19.90
  -9  -7   6  130.69   21.40
   9   7  -6  103.79   19.30
   9   7  -6   97.59   17.70
 -10  -8   6   77.99   16.00
 -10  -8   6   92.19   19.30
  10   8  -6  102.89   18.20
  10   8  -6   86.59   16.70
 -11  -9   6   20.40   10.90
 -11  -9   6   35.50   12.20
  11   9  -6   17.30   10.10
  11   9  -6   34.00   11.60
 -12 -10   6   49.20   15.60
 -12 -10   6   21.30   13.80
  12  10  -6   49.20   14.30
  12  10  -6   66.29   16.50
  13  11  -6   49.60   16.70
   5   9   6   61.39    7.50
   5   9   6   62.99    8.10
  -5  -9  -6   65.19    7.40
  -5  -9  -6   73.99    8.50
   4   8   6  309.17   22.70
   4   8   6  338.27   23.20
  -4  -8  -6  322.17   22.60
  -4  -8  -6  301.57   23.40
   3   7   6   41.80    7.30
   3   7   6   30.60    6.00
  -3  -7  -6   41.30    6.70
  -3  -7  -6   38.00    7.00
   2   6   6  132.39   13.60
   2   6   6  116.79   12.10
  -2  -6  -6  105.99   12.50
   1   5   6    7.20    4.40
   1   5   6   16.60    6.00
  -1  -5  -6   16.10    5.30
  -1  -5  -6   12.10    4.70
   0   4   6 1745.13   99.49
   0   4   6 1695.13  100.29
   0  -4  -6 1747.13   99.49
   0  -4  -6 1722.43  100.59
  -1   3   6   91.89   11.90
  -1   3   6   73.99   11.90
   1  -3  -6  106.39   13.60
   1  -3  -6   94.29   12.30
  -2   2   6  177.28   17.70
  -2   2   6  140.59   18.80
   2  -2  -6  156.28   18.10
   2  -2  -6  194.58   17.80
  -3   1   6   75.89   11.80
  -3   1   6   68.29   12.20
   3  -1  -6   54.99   10.50
   3  -1  -6   74.99   12.80
  -4   0   6  459.75   35.80
  -4   0   6  451.55   36.80
   4   0  -6  441.76   35.40
   4   0  -6  509.65   37.60
  -5  -1   6   16.80    7.90
  -5  -1   6   19.90    7.50
   5   1  -6    4.10    5.80
   5   1  -6    4.70    6.30
  -6  -2   6   30.80   10.90
  -6  -2   6   42.90   11.60
   6   2  -6   35.00    9.60
  -7  -3   6   41.00   11.50
  -7  -3   6   38.70   11.60
   7   3  -6   49.70   11.80
   7   3  -6   36.40   10.70
  -8  -4   6  266.47   29.90
  -8  -4   6  244.28   27.70
   8   4  -6  245.58   27.30
   8   4  -6  254.97   28.40
  -9  -5   6  117.29   20.40
  -9  -5   6  111.19   18.30
   9   5  -6  164.08   22.90
 -10  -6   6   27.80   10.60
 -10  -6   6   31.30   12.60
  10   6  -6   44.20   12.90
  10   6  -6   12.80    8.40
 -11  -7   6  114.89   21.50
 -11  -7   6  114.99   22.80
  11   7  -6  140.69   23.30
  11   7  -6  124.09   21.20
 -12  -8   6   -1.50    7.00
 -12  -8   6   -3.00    8.20
  12   8  -6    1.60    7.00
  12   8  -6    1.80    6.90
  13   9  -6   28.00   11.60
 -14 -10   6    5.10    9.70
 -14 -10   6   28.00   12.70
  14  10  -6    5.40    8.80
  14  10  -6   21.10   11.40
   2   8   6  452.55   28.80
   2   8   6  429.16   27.40
  -2  -8  -6  437.76   28.20
  -2  -8  -6  439.66   28.30
   1   7   6   11.60    4.30
   1   7   6    9.10    4.70
  -1  -7  -6   15.60    4.50
  -1  -7  -6    4.30    4.10
   0   6   6   39.50    7.60
   0   6   6   51.79    8.80
   0  -6  -6   52.09    8.70
   0  -6  -6   43.70    8.00
  -1   5   6   10.80    5.10
  -1   5   6    7.60    5.00
   1  -5  -6    6.30    5.00
   1  -5  -6    6.00    4.80
  -2   4   6  732.53   52.49
  -2   4   6  802.52   51.59
   2  -4  -6  750.72   51.49
   2  -4  -6  910.91   53.79
  -3   3   6  106.29   14.70
  -3   3   6  106.99   15.10
   3  -3  -6  111.99   14.70
   3  -3  -6  130.99   16.50
  -4   2   6  110.59   15.40
  -4   2   6  115.09   16.70
   4  -2  -6  123.99   16.70
   4  -2  -6  151.48   17.20
  -5   1   6   38.90   10.20
  -5   1   6   12.80    8.40
   5  -1  -6    4.50    6.30
   5  -1  -6   12.10    6.50
  -6   0   6  736.63   53.09
   6   0  -6  673.13   50.29
  -7  -1   6  302.57   29.90
  -7  -1   6  336.47   32.70
   7   1  -6  360.36   30.80
   7   1  -6  305.07   35.30
  -8  -2   6    5.40    6.90
  -8  -2   6   13.30    7.90
   8   2  -6   18.90   10.40
   8   2  -6   13.70    7.60
  -9  -3   6  279.87   31.80
  -9  -3   6  246.58   28.80
   9   3  -6  264.67   30.20
   9   3  -6  265.97   30.20
 -10  -4   6   72.69   16.60
 -10  -4   6   60.19   16.40
  10   4  -6   66.09   15.70
  10   4  -6   68.79   15.00
 -11  -5   6   96.89   20.00
 -11  -5   6  105.29   20.30
  11   5  -6   90.09   17.90
  11   5  -6  125.39   21.20
 -12  -6   6  162.68   25.00
 -12  -6   6  118.99   23.00
  12   6  -6  133.99   22.40
  12   6  -6   97.29   21.30
  13   7  -6   35.40   13.50
 -14  -8   6   16.10   11.90
 -14  -8   6    6.10    8.90
  14   8  -6    7.30    7.50
  14   8  -6   10.50    9.50
 -15  -9   6   15.60   10.40
 -15  -9   6   -8.70    8.10
  15   9  -6   -0.10    7.50
  15   9  -6    1.90    8.40
 -16 -10   6   11.60   11.40
 -16 -10   6    7.50   11.10
   1   9   6   54.59    5.90
   1   9   6   48.80    6.70
  -1  -9  -6   44.50    6.60
  -1  -9  -6   57.89    6.10
   0   8   6  163.18   14.50
   0   8   6  164.28   15.90
   0  -8  -6  150.18   15.30
   0  -8  -6  176.78   15.60
  -1   7   6   14.10    5.60
  -1   7   6    6.30    4.30
   1  -7  -6    4.80    4.60
   1  -7  -6   16.40    5.90
  -2   6   6  123.79   14.80
  -2   6   6  118.19   15.00
   2  -6  -6  115.69   14.90
   2  -6  -6  114.29   14.00
  -3   5   6  161.38   19.40
  -3   5   6  184.58   18.20
   3  -5  -6  128.29   17.10
   3  -5  -6  165.78   18.10
  -4   4   6  859.41   57.79
  -4   4   6  829.82   55.59
   4  -4  -6  822.82   55.99
   4  -4  -6  782.12   56.09
  -5   3   6  308.47   28.60
   5  -3  -6  276.67   30.70
   5  -3  -6  373.66   30.20
  -6   2   6   24.60    9.50
  -6   2   6   23.80    9.20
   6  -2  -6   36.50   11.10
   6  -2  -6   39.80   10.50
  -7   1   6  244.58   28.00
  -7   1   6  287.47   30.30
   7  -1  -6  307.37   28.80
   7  -1  -6  298.57   30.50
  -8   0   6  206.78   25.50
  -8   0   6  205.78   25.80
   8   0  -6  234.98   27.10
   8   0  -6  210.98   25.30
  -9  -1   6   45.70   12.70
  -9  -1   6   62.09   14.40
   9   1  -6   57.79   13.10
   9   1  -6   52.59   14.60
 -10  -2   6  122.99   21.80
 -10  -2   6  150.48   22.80
  10   2  -6  149.39   21.50
  10   2  -6  113.99   22.00
 -11  -3   6   34.50   12.00
 -11  -3   6   11.30    9.30
  11   3  -6   26.10   10.90
  11   3  -6   40.50   12.20
 -12  -4   6  125.19   23.00
 -12  -4   6  107.09   20.50
  12   4  -6  123.79   22.80
  12   4  -6  109.29   20.80
  13   5  -6    6.80    9.50
 -14  -6   6   61.19   16.80
 -14  -6   6   50.39   16.10
  14   6  -6   44.00   14.90
  14   6  -6   46.30   15.30
 -15  -7   6   38.20   14.70
 -15  -7   6   47.80   15.40
  15   7  -6   30.70   13.60
  15   7  -6   43.50   15.90
 -16  -8   6   17.20   11.00
 -16  -8   6    1.30    9.60
  16   8  -6   11.40    7.70
  16   8  -6    0.40    8.40
   0  10   6   75.99    8.20
   0  10   6   68.19    7.10
   0 -10  -6   76.69    8.40
   0 -10  -6   67.39    7.30
  -1   9   6   33.90    7.90
  -1   9   6   39.90    7.30
   1  -9  -6   53.49    9.20
   1  -9  -6   33.00    7.30
  -2   8   6  418.76   31.00
  -2   8   6  415.26   32.90
   2  -8  -6  423.56   31.90
   2  -8  -6  406.86   32.40
  -3   7   6   34.40    9.20
  -3   7   6   33.80    8.30
  -4   6   6   19.10    6.90
  -4   6   6    6.30    5.90
   4  -6  -6    8.20    6.60
   4  -6  -6   20.00    7.60
  -5   5   6  151.48   19.90
  -6   4   6  331.87   31.00
  -6   4   6  325.07   30.50
   6  -4  -6  344.67   32.30
   6  -4  -6  367.26   31.00
  -7   3   6   55.09   13.20
  -7   3   6   59.09   13.10
   7  -3  -6   50.39   12.60
   7  -3  -6   74.29   15.40
  -8   2   6    9.90    7.60
  -8   2   6    5.60    6.10
   8  -2  -6   21.40    9.60
   8  -2  -6   19.40    8.70
  -9   1   6   45.80   14.00
  -9   1   6   31.40   10.70
   9  -1  -6   62.49   14.80
   9  -1  -6   58.49   13.80
 -10   0   6  429.66   41.20
 -10   0   6  472.55   42.90
  10   0  -6  449.56   44.30
  10   0  -6  456.45   41.30
 -11  -1   6  128.09   21.90
 -11  -1   6  121.19   22.40
  11   1  -6  137.99   22.40
  11   1  -6  113.49   21.50
 -12  -2   6   76.59   18.80
 -12  -2   6   84.09   19.10
  12   2  -6   82.89   17.50
  12   2  -6   70.99   18.90
  13   3  -6  107.79   21.90
 -14  -4   6    4.70    7.40
 -14  -4   6    6.60    9.40
  14   4  -6   -3.30  132.89
  14   4  -6    2.90    9.80
 -15  -5   6   18.40   10.50
 -15  -5   6   10.20   11.10
  15   5  -6   -1.70    5.50
  15   5  -6   30.10   12.60
 -16  -6   6   59.29   17.30
 -16  -6   6   46.70   16.70
  16   6  -6   57.39   18.70
  16   6  -6   43.70   16.10
  -1  11   6   12.90    4.60
  -1  11   6   17.80    4.10
   1 -11  -6   14.00    4.30
   1 -11  -6    8.80    4.30
  -2  10   6    7.80    4.80
  -2  10   6   11.70    5.20
   2 -10  -6   12.20    5.70
   2 -10  -6    5.20    5.20
  -3   9   6   31.20    8.70
  -3   9   6   39.80    9.90
   3  -9  -6   43.10   10.10
   3  -9  -6   45.60   10.70
  -4   8   6  317.37   29.10
  -4   8   6  314.37   30.40
   4  -8  -6  330.87   30.40
   4  -8  -6  313.17   29.60
   6  -6  -6   20.50   10.30
   6  -6  -6   16.30    7.80
  -7   5   6  114.39   19.50
  -7   5   6  146.99   20.20
   7  -5  -6  167.58   22.50
   7  -5  -6  123.39   18.80
  -8   4   6  260.37   29.70
  -8   4   6  225.68   27.80
   8  -4  -6  217.38   27.30
   8  -4  -6  239.08   26.70
  -9   3   6  248.88   29.90
  -9   3   6  274.07   30.60
   9  -3  -6  219.38   29.50
   9  -3  -6  256.37   29.30
 -10   2   6  118.59   21.90
 -10   2   6  126.19   21.60
  10  -2  -6  120.99   20.50
  10  -2  -6  162.48   24.90
 -11   1   6  110.19   21.10
 -11   1   6  117.29   22.10
  11  -1  -6  129.69   22.60
  11  -1  -6  123.59   21.60
 -12   0   6   -3.70    6.80
 -12   0   6    9.90    9.10
  12   0  -6    8.10    9.70
  12   0  -6    6.30    9.30
 -13  -1   6   35.20   12.50
 -13  -1   6   54.79   16.20
  13   1  -6   16.30    9.60
 -14  -2   6  107.99   22.70
 -14  -2   6  127.19   24.40
  14   2  -6  171.78   25.10
  14   2  -6  145.19   27.00
 -15  -3   6    9.00    8.50
 -15  -3   6    5.70    9.10
  15   3  -6    5.90    8.50
  15   3  -6    4.70    9.20
 -16  -4   6    7.60    9.50
 -16  -4   6   13.90    9.70
  16   4  -6   13.60   10.60
  16   4  -6    1.90    7.70
 -17  -5   6   -3.00    6.20
  17   5  -6    7.40   12.50
  -2  12   6  109.89   12.30
  -2  12   6  111.29   11.90
   2 -12  -6  125.69   13.40
   2 -12  -6  137.29   13.70
  -3  11   6   22.30    6.90
  -3  11   6   17.60    7.30
   3 -11  -6   29.30    8.50
   3 -11  -6   19.00    7.40
  -4  10   6    9.40    6.10
  -4  10   6    5.40    5.30
   4 -10  -6    7.00    7.10
   4 -10  -6    7.20    6.80
  -5   9   6   51.79   12.30
  -6   8   6  226.78   27.20
  -6   8   6  237.28   27.50
   6  -8  -6  225.58   27.50
   6  -8  -6  264.27   28.70
  -7   7   6  133.69   21.00
  -7   7   6  123.79   19.40
   7  -7  -6  163.98   21.90
   7  -7  -6  119.99   20.50
  -8   6   6   78.59   16.20
  -8   6   6   69.89   15.20
   8  -6  -6   99.09   17.50
   8  -6  -6   63.89   15.90
  -9   5   6  157.38   24.40
  -9   5   6  118.99   21.20
   9  -5  -6  127.19   20.50
   9  -5  -6  135.19   23.40
 -10   4   6   57.69   14.70
 -10   4   6   71.39   17.00
  10  -4  -6   60.49   14.80
  10  -4  -6   75.99   16.90
 -11   3   6   28.80   11.80
 -11   3   6   14.70    9.10
  11  -3  -6   20.40   11.10
  11  -3  -6   28.80   11.00
 -12   2   6   97.49   19.70
 -12   2   6   98.59   20.80
  12  -2  -6  145.39   24.90
  12  -2  -6   93.29   19.50
 -13   1   6   44.10   15.50
 -13   1   6   45.80   14.10
  13  -1  -6   22.00   13.20
  13  -1  -6   18.50    9.70
 -14   0   6  101.79   20.10
 -14   0   6   69.79   17.70
  14   0  -6   76.69   17.90
  14   0  -6   78.89   19.60
 -15  -1   6   19.10   10.70
 -15  -1   6   57.79   15.80
  15   1  -6   38.40   15.80
  15   1  -6   12.00    9.70
 -16  -2   6   44.60   15.30
 -16  -2   6   34.60   15.50
  16   2  -6   36.80   16.50
  16   2  -6   59.59   16.70
 -17  -3   6    1.20    9.50
  17   3  -6   19.10   15.00
  -3  13   6    1.70    4.20
  -3  13   6   -2.40    3.30
   3 -13  -6   -1.60    3.50
   3 -13  -6    2.20    4.30
  -4  12   6  214.18   21.10
  -4  12   6  183.18   20.60
   4 -12  -6  147.49   21.40
   4 -12  -6  162.78   21.50
  -5  11   6   96.09   16.20
   5 -11  -6  104.29   18.80
   5 -11  -6   86.49   17.80
  -6  10   6   13.60    8.30
  -6  10   6   23.60    9.20
   6 -10  -6   25.60   11.40
   6 -10  -6   14.20    9.10
  -7   9   6   70.89   15.00
  -7   9   6   61.29   14.20
   7  -9  -6  119.49   20.70
   7  -9  -6   89.79   17.30
  -8   8   6  116.99   18.90
  -8   8   6   87.19   18.50
   8  -8  -6   94.59   19.00
   8  -8  -6  119.49   19.80
  -9   7   6   72.19   16.40
  -9   7   6  118.59   20.00
   9  -7  -6   66.39   17.40
   9  -7  -6   64.09   15.70
 -10   6   6   35.60   11.70
 -10   6   6   24.40   12.10
  10  -6  -6   25.90   10.70
  10  -6  -6   32.90   12.60
 -11   5   6   93.69   19.60
 -11   5   6  106.39   19.50
  11  -5  -6   75.79   16.70
  11  -5  -6   88.69   19.30
 -13   3   6  118.69   22.90
 -13   3   6  106.49   21.60
  13  -3  -6  125.19   22.00
  13  -3  -6   90.69   20.60
 -14   2   6  162.38   26.30
 -14   2   6  135.59   24.20
  14  -2  -6  201.78   30.30
  14  -2  -6  110.59   21.90
 -15   1   6   10.70   10.00
 -15   1   6   61.69   16.60
  15  -1  -6   25.70   13.10
  15  -1  -6   25.10   12.40
 -16   0   6   -6.50    7.70
 -16   0   6   14.90   10.60
  16   0  -6   16.10   10.40
  16   0  -6    6.50    8.50
  -4  14   6   34.60    8.20
  -4  14   6   37.70    8.60
   4 -14  -6   38.70    9.30
   4 -14  -6   29.70    8.40
  -5  13   6   50.19   12.00
  -6  12   6   44.90   11.50
  -6  12   6   34.30   12.20
   6 -12  -6   57.69   15.10
   6 -12  -6   56.99   13.80
  -7  11   6   38.00   12.90
  -7  11   6  104.09   18.60
   7 -11  -6   67.79   16.70
   7 -11  -6   66.79   16.70
  -8  10   6   12.50    8.40
  -8  10   6   14.30    9.30
   8 -10  -6    6.90    8.50
   8 -10  -6   15.60    9.90
  -9   9   6   65.29   15.40
  -9   9   6   50.19   14.40
   9  -9  -6   52.69   14.40
   9  -9  -6   75.79   18.60
 -10   8   6   68.99   17.40
 -10   8   6   63.09   15.80
  10  -8  -6   61.69   15.90
  10  -8  -6   74.49   17.40
 -11   7   6   98.09   21.10
 -11   7   6  108.79   22.50
  11  -7  -6  123.69   23.00
  11  -7  -6  146.59   23.80
 -12   6   6  116.99   21.10
 -12   6   6  115.19   21.30
  12  -6  -6  101.29   21.00
  12  -6  -6  129.39   22.80
 -13   5   6   18.00    9.50
 -13   5   6    7.10    7.60
  13  -5  -6   27.00   11.50
  13  -5  -6   28.50   11.90
 -14   4   6   -0.10    7.60
 -14   4   6   -7.20    6.50
  14  -4  -6    7.50    7.90
  14  -4  -6   29.10   12.40
 -15   3   6    7.60    9.50
 -15   3   6    5.70    9.00
  15  -3  -6    4.50    7.70
  15  -3  -6   -1.50    8.10
 -16   2   6  110.49   22.00
 -16   2   6   62.59   18.20
  16  -2  -6   58.69   19.30
  16  -2  -6   70.99   18.80
   5 -15  -6   41.20   12.40
  -6  14   6   39.20   11.10
  -6  14   6   14.80    8.50
   6 -14  -6   33.10   12.10
   6 -14  -6   44.20   14.10
  -7  13   6    4.70    6.60
  -7  13   6    6.10    8.20
   7 -13  -6   11.10    9.70
   7 -13  -6   -2.10    7.20
  -8  12   6   54.99   13.80
  -8  12   6   27.50   13.50
   8 -12  -6   58.29   16.00
   8 -12  -6   63.79   17.30
  -9  11   6  116.99   20.70
  -9  11   6   95.69   20.40
   9 -11  -6  102.09   21.90
   9 -11  -6  126.39   22.30
 -10  10   6   14.00    8.80
 -10  10   6   26.80   12.70
  10 -10  -6   14.80    9.30
  10 -10  -6   -2.40    9.50
 -11   9   6   33.80   11.70
  11  -9  -6   28.80   12.40
 -12   8   6    9.90   10.70
 -12   8   6   12.40    9.80
  12  -8  -6    1.90    9.40
  12  -8  -6   15.20    9.60
 -13   7   6   61.59   16.10
 -13   7   6   76.49   18.60
  13  -7  -6   43.90   15.40
  13  -7  -6   37.00   13.10
 -14   6   6   29.50   12.20
 -14   6   6   15.80    9.60
  14  -6  -6   63.59   16.10
  14  -6  -6   46.70   15.20
 -15   5   6    5.60    9.10
 -15   5   6   13.30   10.40
  15  -5  -6   13.00   11.30
  15  -5  -6   -4.20    8.30
 -16   4   6    2.20    8.90
 -16   4   6    2.50    8.00
  16  -4  -6    4.70   11.20
  16  -4  -6    1.70    6.50
  -8  14   6    7.20    7.60
  -8  14   6   18.30   10.00
   8 -14  -6   14.20   12.30
   8 -14  -6   24.60   12.00
  -9  13   6   13.60   10.00
  -9  13   6    7.80   11.10
   9 -13  -6   13.60   12.60
   9 -13  -6   32.40   12.40
 -10  12   6    4.90    7.60
 -11  11   6   69.69   17.80
 -11  11   6   84.19   20.30
  11 -11  -6   73.89   20.50
  11 -11  -6   84.39   19.70
 -12  10   6   38.60   13.70
 -12  10   6   27.10   12.50
  12 -10  -6   52.19   15.80
  12 -10  -6   46.30   18.20
 -13   9   6   14.30   10.10
 -13   9   6   33.90   12.30
  13  -9  -6   25.20   12.50
  13  -9  -6   21.60   11.40
 -14   8   6    7.10   10.10
 -14   8   6   10.30    8.60
  14  -8  -6   -2.60    7.90
  14  -8  -6   19.90   10.90
 -15   7   6   69.79   17.30
 -15   7   6   47.40   16.70
  15  -7  -6   41.70   15.70
  15  -7  -6   26.30   12.10
  10 -14  -6    3.30   10.60
  10 -14  -6   11.60   11.80
 -11  13   6    5.70    8.10
 -11  13   6    7.80    8.30
  11 -13  -6   -4.10   10.70
  11 -13  -6    1.20    9.10
 -12  12   6    6.00    9.80
 -12  12   6   15.60    9.20
  12 -12  -6   13.70    9.30
  12 -12  -6    1.20   10.20
 -13  11   6   75.59   19.30
 -13  11   6   92.29   19.20
  13 -11  -6   51.79   20.10
  13 -11  -6   91.39   21.00
 -14  10   6   10.50    9.20
 -14  10   6   -5.30    7.70
  14 -10  -6    5.90    7.60
  14 -10  -6    9.80   11.90
  12 -14  -6    0.80    8.70
  12 -14  -6   29.20   14.80
 -13  13   6    9.20    8.90
 -13  13   6   -0.70    9.50
  13 -13  -6   -0.80    7.20
  13 -13  -6    2.30    8.80
  12 -12   7   15.20   10.20
  12 -12   7    3.40    8.40
 -12  12  -7   15.30    9.40
  11 -13   7   44.20   16.00
  11 -13   7   19.30   12.00
 -11  13  -7   57.29   16.90
 -11  13  -7   71.09   17.70
  10 -14   7   17.00   10.60
  10 -14   7    2.00   10.40
 -10  14  -7   17.10   10.60
 -10  14  -7   -0.50    8.10
   9 -15   7   72.59   21.40
   9 -15   7  129.69   26.20
  -9  15  -7  120.09   23.10
  -9  15  -7  136.99   26.70
  14  -8   7   16.20   10.30
  14  -8   7   13.50   11.20
 -14   8  -7   -6.00    8.10
 -14   8  -7    0.20    8.10
  13  -9   7    9.10   10.00
  13  -9   7   -0.20    7.50
 -13   9  -7    1.30    7.60
 -13   9  -7    8.50    8.80
  12 -10   7   -6.10    5.70
  12 -10   7   -0.20    7.40
 -12  10  -7   11.10    8.10
 -12  10  -7    4.70    7.70
  11 -11   7  340.67   39.40
 -11  11  -7  278.97   36.00
 -11  11  -7  304.77   37.60
  10 -12   7   20.30   11.50
  10 -12   7    0.30    8.80
 -10  12  -7   17.40    9.90
 -10  12  -7   36.70   12.90
   9 -13   7   11.80   10.20
   9 -13   7   35.60   13.20
  -9  13  -7   33.40   13.20
  -9  13  -7   49.30   15.20
   8 -14   7   90.09   20.60
   8 -14   7   91.79   20.90
  -8  14  -7   83.79   18.80
  -8  14  -7  101.59   21.00
   7 -15   7   88.99   21.60
   7 -15   7   89.59   20.00
  -7  15  -7   93.19   21.10
  -7  15  -7   83.49   18.20
   6 -16   7   -5.50    7.20
   6 -16   7   -2.00    7.70
  15  -5   7    4.80   10.50
  15  -5   7   14.40   10.00
 -15   5  -7   30.30   13.30
 -15   5  -7   10.80   10.20
  14  -6   7   20.60   10.20
  14  -6   7   -5.20    7.60
 -14   6  -7   20.70   10.60
 -14   6  -7   26.90   11.00
  13  -7   7  296.37   34.30
  13  -7   7  137.89   29.70
 -13   7  -7  319.87   36.70
 -13   7  -7  266.87   35.60
  12  -8   7   55.09   15.90
  12  -8   7   32.50   12.40
 -12   8  -7   65.59   15.90
 -12   8  -7   39.60   14.60
  11  -9   7    5.70    9.50
  11  -9   7   33.90   12.90
 -11   9  -7   36.20   12.80
 -11   9  -7   38.00   12.80
  10 -10   7   11.60    9.10
  10 -10   7   11.80    8.80
 -10  10  -7   18.90    9.80
 -10  10  -7   21.40   11.60
   9 -11   7  346.07   37.80
   9 -11   7  243.58   37.50
  -9  11  -7  428.26   43.20
  -9  11  -7  425.26   43.30
   8 -12   7    7.50    7.60
   8 -12   7   -0.90    7.20
  -8  12  -7   11.60    8.60
  -8  12  -7    2.50    6.70
   7 -13   7   83.79   19.00
   7 -13   7   87.59   17.90
  -7  13  -7  119.19   20.90
  -7  13  -7   67.49   17.00
  -6  14  -7  337.97   42.30
   5 -15   7   74.29   19.10
   5 -15   7   97.39   19.30
  -5  15  -7   97.99   20.80
   4 -16   7    8.80    8.20
   4 -16   7    2.80    7.80
  16  -2   7   -7.80    9.00
  16  -2   7   10.10    9.10
 -16   2  -7    8.10   10.40
 -16   2  -7   10.60    9.40
  15  -3   7   28.50   18.20
  15  -3   7  144.39   24.30
 -15   3  -7   79.89   20.70
 -15   3  -7  138.19   24.10
  14  -4   7   16.20   10.10
  14  -4   7   -0.10    8.20
 -14   4  -7    5.00    8.70
 -14   4  -7    3.30    7.60
  13  -5   7   22.20   12.30
  13  -5   7   73.39   16.80
 -13   5  -7   49.70   15.20
 -13   5  -7   58.29   15.40
  12  -6   7   52.99   15.90
  12  -6   7   41.10   13.00
 -12   6  -7   21.00   10.60
 -12   6  -7   15.50   11.50
  11  -7   7  881.61   62.79
  11  -7   7  756.92   64.49
 -11   7  -7  768.02   62.09
 -11   7  -7  733.13   62.69
  10  -8   7   21.60    9.80
  10  -8   7   33.40   12.50
 -10   8  -7    6.10    7.10
 -10   8  -7   22.70   10.20
   8 -10   7  200.68   28.00
   8 -10   7  181.18   28.90
  -8  10  -7  227.78   28.50
   7 -11   7  376.86   37.70
   7 -11   7  309.47   36.70
  -7  11  -7  318.07   37.30
  -7  11  -7  369.26   39.60
   6 -12   7   36.80   12.10
   6 -12   7    9.50    8.70
  -6  12  -7   26.20   10.80
  -6  12  -7   17.10    9.30
   5 -13   7   37.60   12.30
   5 -13   7   35.30   12.10
  -5  13  -7   49.20   12.60
  -5  13  -7   15.30   10.10
   4 -14   7  700.93   59.09
   4 -14   7  648.34   56.39
  -4  14  -7  589.24   55.49
  -4  14  -7  723.43   54.59
   3 -15   7   36.60   12.40
   3 -15   7   19.50   10.30
  -3  15  -7    5.60    8.20
  -3  15  -7   10.40    8.30
   2 -16   7    0.80    9.60
   2 -16   7    8.50    8.90
  17   1   7   56.19   17.10
 -17  -1  -7   19.50   13.30
 -17  -1  -7    0.20    9.10
  16   0   7   -2.30    6.50
  16   0   7   -3.10    8.10
 -16   0  -7   -5.10    4.50
 -16   0  -7   -6.80    6.80
  15  -1   7  115.39   22.30
  15  -1   7   17.50   15.30
 -15   1  -7   54.89   17.20
 -15   1  -7   76.59   18.20
  14  -2   7   12.70    8.60
  14  -2   7   -4.00    7.90
 -14   2  -7    7.10    9.80
 -14   2  -7    5.70    7.40
  13  -3   7  218.58   36.10
  13  -3   7  483.15   43.50
 -13   3  -7  373.86   40.70
 -13   3  -7  429.46   41.40
  12  -4   7    2.60    6.50
  12  -4   7   -4.00    6.70
 -12   4  -7   -1.00    7.30
 -12   4  -7    9.80    8.30
  10  -6   7   65.59   14.90
  10  -6   7   15.60   10.50
 -10   6  -7   24.40   10.90
 -10   6  -7   52.69   14.00
   9  -7   7  626.74   50.29
   9  -7   7  592.04   51.49
  -9   7  -7  549.85   49.90
  -9   7  -7  578.94   51.49
   8  -8   7   16.70    8.50
   8  -8   7   -2.20    6.00
  -8   8  -7   12.60    8.10
  -8   8  -7    7.70    7.40
   7  -9   7   34.30   12.20
   7  -9   7   40.00   12.20
  -7   9  -7   39.10   13.30
  -7   9  -7   55.69   14.40
   6 -10   7  302.27   35.50
   6 -10   7  298.57   33.20
  -6  10  -7  385.36   36.80
  -6  10  -7  337.87   34.80
   5 -11   7  325.47   34.90
   5 -11   7  342.47   36.90
  -5  11  -7  345.67   36.40
  -5  11  -7  340.47   34.00
   4 -12   7   15.30    8.00
   4 -12   7    7.40    7.50
  -4  12  -7   26.40    9.90
  -4  12  -7    3.50    6.50
   3 -13   7   29.30   10.80
   3 -13   7   69.09   16.00
  -3  13  -7   43.70   12.90
  -3  13  -7   44.30   11.70
   2 -14   7  849.61   66.69
   2 -14   7  873.11   67.79
  -2  14  -7  962.50   68.59
  -2  14  -7  966.00   67.29
   1 -15   7   -0.60    7.10
   1 -15   7    7.20    7.50
  -1  15  -7   11.70    8.60
  -1  15  -7   13.70    7.70
  17   3   7   85.59   20.70
  17   3   7    4.20   15.50
 -17  -3  -7   33.40   16.90
 -17  -3  -7   61.69   17.30
  16   2   7   -8.30    8.20
  16   2   7   17.30   10.70
 -16  -2  -7    6.60    9.60
 -16  -2  -7   -3.50    6.00
  15   1   7   -6.50   10.50
  15   1   7   51.59   15.50
 -15  -1  -7   40.20   15.20
 -15  -1  -7   90.99   19.90
  14   0   7   -1.10    6.80
  14   0   7    1.50    7.00
 -14   0  -7   10.20    8.60
 -14   0  -7   -4.50    6.20
  13  -1   7  127.89   27.20
  13  -1   7  225.98   29.40
 -13   1  -7  248.08   31.30
 -13   1  -7  227.78   30.50
  11  -3   7  452.35   42.60
  11  -3   7  419.66   38.70
 -11   3  -7  408.36   39.50
 -11   3  -7  380.86   39.50
  10  -4   7   13.80    9.40
  10  -4   7   11.30    8.80
 -10   4  -7   -3.00    6.80
 -10   4  -7   -3.60    6.20
   9  -5   7  103.99   18.80
   9  -5   7   96.09   18.70
  -9   5  -7  103.89   18.80
  -9   5  -7  100.59   19.00
   8  -6   7   62.59   14.60
   8  -6   7  144.69   20.60
  -8   6  -7   73.79   15.50
  -8   6  -7   55.29   14.40
   7  -7   7  989.80   70.59
   7  -7   7  946.01   67.79
  -7   7  -7 1000.70   70.19
  -7   7  -7  953.50   69.09
   6  -8   7   10.50    8.00
   6  -8   7   15.70    8.40
  -6   8  -7   21.40    8.90
  -6   8  -7   20.70    9.10
   5  -9   7   35.50   10.70
   5  -9   7   15.40   12.80
  -5   9  -7   14.70    8.10
  -5   9  -7   20.00    9.00
   4 -10   7 1421.16   91.89
   4 -10   7 1297.67   88.39
  -4  10  -7 1318.27   87.99
  -4  10  -7 1320.77   88.39
   3 -11   7  116.69   19.40
   3 -11   7  132.69   20.30
  -3  11  -7  125.09   18.40
  -3  11  -7  116.89   19.40
   2 -12   7   26.60   10.10
   2 -12   7   37.90   33.40
  -2  12  -7   30.70   10.10
  -2  12  -7   15.90    8.20
   1 -13   7    9.30    6.90
   1 -13   7    7.40    7.70
  -1  13  -7    4.60    5.90
  -1  13  -7   -3.20    5.60
   0 -14   7 1030.30   72.39
   0 -14   7  955.60   73.19
   0  14  -7  977.10   69.59
   0  14  -7 1066.79   72.89
  -1 -15   7   10.60    7.00
  -1 -15   7   18.90    9.90
   1  15  -7   17.50    8.40
   1  15  -7    3.70    5.50
  17   5   7   31.00   13.10
  17   5   7   -3.10    7.60
 -17  -5  -7   -9.60    8.00
 -17  -5  -7   -5.10    8.50
  16   4   7   -0.30    9.60
  16   4   7   -2.40    5.80
 -16  -4  -7   -4.90    6.50
 -16  -4  -7    0.00    8.70
  15   3   7   11.80   17.30
  15   3   7  123.29   23.60
 -15  -3  -7  123.39   25.20
 -15  -3  -7   77.19   20.60
  14   2   7   15.10   10.40
  14   2   7    0.70    8.10
 -14  -2  -7    3.40    7.30
 -14  -2  -7    8.60    9.00
  12   0   7   -1.90    6.50
  12   0   7   -0.10    6.10
 -12   0  -7   -5.10    6.60
 -12   0  -7    8.60    8.00
  11  -1   7  379.16   38.40
  11  -1   7  346.47   40.00
 -11   1  -7  394.36   40.50
 -11   1  -7  435.46   41.00
  10  -2   7   14.50    9.00
  10  -2   7   18.10    9.60
 -10   2  -7   33.70   12.00
 -10   2  -7   23.00    9.80
   9  -3   7 1181.98   78.49
   9  -3   7 1129.19   77.49
  -9   3  -7 1158.58   78.39
  -9   3  -7 1066.49   76.29
   8  -4   7   36.60   12.60
   8  -4   7   38.40   11.50
  -8   4  -7   31.30   10.50
  -8   4  -7   49.60   12.60
   7  -5   7  149.69   22.90
   7  -5   7  158.98   22.10
  -7   5  -7  165.28   22.30
  -7   5  -7  163.38   22.70
   6  -6   7  638.94   50.69
   6  -6   7  661.73   52.49
  -6   6  -7  680.73   51.19
  -6   6  -7  627.04   50.89
   5  -7   7  321.27   30.30
   5  -7   7  282.67   29.20
  -5   7  -7  279.97   30.50
  -5   7  -7  298.47   30.30
   4  -8   7   31.30   10.00
   4  -8   7   18.20    8.00
  -4   8  -7   12.80    9.10
   3  -9   7   33.10   11.40
  -3   9  -7   75.19   14.90
  -3   9  -7   51.69   12.40
   2 -10   7  999.10   69.79
   2 -10   7  999.80   67.99
  -2  10  -7 1005.20   67.79
  -2  10  -7  992.30   68.49
   1 -11   7   18.60    9.20
   1 -11   7   25.10    9.70
  -1  11  -7   31.10    9.40
  -1  11  -7   20.40    8.40
   0 -12   7   54.19   14.10
   0 -12   7   71.69   13.80
   0  12  -7   72.49   13.90
   0  12  -7   73.89   14.50
  -1 -13   7    8.00    9.00
  -1 -13   7   11.00    7.50
   1  13  -7    5.80    5.90
   1  13  -7    6.60    5.80
  -2 -14   7  806.82   62.69
  -2 -14   7  778.62   59.89
   2  14  -7  837.62   59.79
   2  14  -7  846.92   60.29
  -3 -15   7   27.30    9.70
  -3 -15   7    2.50    8.00
  17   7   7  -12.60   12.00
  17   7   7   27.10   14.10
 -17  -7  -7   28.00   16.30
 -17  -7  -7    7.90   44.00
  16   6   7   75.89   19.30
  16   6   7    0.40   14.90
 -16  -6  -7   69.59   19.70
 -16  -6  -7   55.39   19.80
  15   5   7   48.60   14.50
  15   5   7   -2.30   10.10
 -15  -5  -7   -4.90    8.20
 -15  -5  -7   28.20   12.40
  14   4   7   -3.50    6.10
 -14  -4  -7    8.60    9.40
 -14  -4  -7   13.40    9.70
  13   3   7  465.75   44.10
  13   3   7  334.07   42.40
 -13  -3  -7  471.15   44.90
 -13  -3  -7  409.56   43.80
  12   2   7   17.70    9.50
  12   2   7    3.20    7.50
 -12  -2  -7    1.30    6.50
 -12  -2  -7   12.60    8.20
  11   1   7  366.46   36.40
  11   1   7  318.77   36.60
 -11  -1  -7  322.77   35.70
 -11  -1  -7  317.27   34.90
  10   0   7   -2.80    5.20
  10   0   7   -3.40    5.00
 -10   0  -7   -3.40    5.00
 -10   0  -7   -0.70    6.10
   9  -1   7  655.83   53.89
   9  -1   7  775.22   54.29
  -9   1  -7  617.34   53.79
  -9   1  -7  703.33   53.29
   8  -2   7   89.29   15.90
   8  -2   7  138.29   20.00
  -8   2  -7  107.49   17.80
  -8   2  -7  113.79   18.40
   7  -3   7  790.42   57.49
   7  -3   7  779.02   58.59
  -7   3  -7  835.72   59.99
  -7   3  -7  825.72   58.79
   6  -4   7   16.60    7.00
   6  -4   7   12.90    7.60
  -6   4  -7   11.90    8.00
  -6   4  -7   14.90    7.00
   5  -5   7  167.78   21.90
   5  -5   7  149.49   19.30
  -5   5  -7  146.59   20.20
  -5   5  -7  154.78   20.30
   4  -6   7  601.44   42.80
   4  -6   7  549.54   44.30
  -4   6  -7  581.14   44.60
  -4   6  -7  509.25   42.80
   3  -7   7  374.16   34.80
   3  -7   7  379.06   32.80
  -3   7  -7  346.67   33.30
  -3   7  -7  389.56   33.20
   2  -8   7   70.29   13.70
   2  -8   7   50.89   12.80
  -2   8  -7   47.50   11.70
  -2   8  -7   81.39   13.90
   1  -9   7   18.80    7.40
   1  -9   7   11.50    8.20
  -1   9  -7   29.90    9.20
  -1   9  -7   11.10    7.20
   0 -10   7 2048.10  124.79
   0 -10   7 2038.80  127.39
   0  10  -7 2099.79  125.59
   0  10  -7 2072.29  124.39
  -1 -11   7   15.60    8.50
  -1 -11   7   21.30    8.10
   1  11  -7   29.20    9.30
   1  11  -7   26.80    9.20
  -2 -12   7   45.70   12.00
  -2 -12   7   20.80    7.90
   2  12  -7   14.70    7.40
   2  12  -7   30.70    9.30
  -3 -13   7   32.20   10.50
  -3 -13   7   57.29   12.70
   3  13  -7   38.00   10.50
   3  13  -7   15.60    8.20
  -4 -14   7  652.33   49.00
  -4 -14   7  566.24   52.39
   4  14  -7  594.34   48.50
   4  14  -7  587.14   48.30
  -5 -15   7   68.69   17.10
  -5 -15   7  120.19   18.60
 -16  -8  -7    2.80    8.10
 -16  -8  -7   13.40   10.30
  15   7   7  244.48   32.10
  15   7   7   34.80   56.19
 -15  -7  -7  105.89   26.30
 -15  -7  -7  127.49   27.40
  14   6   7    1.90    7.30
 -14  -6  -7    3.20    7.90
 -14  -6  -7   -6.60    8.90
  13   5   7   25.50   12.40
  13   5   7   61.09   15.60
 -13  -5  -7   30.00   13.30
 -13  -5  -7   42.00   13.80
  12   4   7    5.60    7.80
  12   4   7   17.30    9.10
 -12  -4  -7   25.40   11.40
 -12  -4  -7   13.90    8.50
  11   3   7  392.36   40.70
  11   3   7  507.75   44.10
 -11  -3  -7  426.66   48.20
  10   2   7   21.70    9.80
 -10  -2  -7   20.40    9.40
 -10  -2  -7   10.30    8.80
   9   1   7  807.02   60.79
   9   1   7  903.91   61.39
  -9  -1  -7  799.02   61.49
  -9  -1  -7  788.52   61.69
   8   0   7    5.50    5.30
   8   0   7   -3.80    6.60
  -8   0  -7   -0.90    5.30
  -8   0  -7   -1.30    5.90
   7  -1   7  426.16   39.60
   7  -1   7  561.74   40.10
  -7   1  -7  432.56   40.20
  -7   1  -7  554.94   41.50
   6  -2   7  135.79   20.50
   6  -2   7  126.79   18.00
  -6   2  -7  131.19   18.70
  -6   2  -7  132.59   18.60
   5  -3   7  814.92   58.49
   5  -3   7  843.72   56.99
  -5   3  -7  815.62   58.69
  -5   3  -7  804.62   57.59
   4  -4   7   75.69   14.00
   4  -4   7   76.99   13.40
  -4   4  -7   72.79   14.80
  -4   4  -7   80.29   14.10
   3  -5   7   48.50   10.50
   3  -5   7   59.39   12.10
  -3   5  -7   48.70   11.20
  -3   5  -7   55.39   11.80
   2  -6   7 1353.06   84.49
   2  -6   7 1295.77   81.69
  -2   6  -7 1284.17   83.19
  -2   6  -7 1300.67   83.19
   1  -7   7   25.70    9.90
   1  -7   7   25.90    8.70
  -1   7  -7   26.90    8.20
  -1   7  -7   23.60    8.10
   0  -8   7    0.60    5.40
   0  -8   7    0.50    6.20
   0   8  -7   -2.10    5.40
   0   8  -7    2.40    5.40
  -1  -9   7   15.90    7.70
  -1  -9   7   33.30    9.70
   1   9  -7   28.60    8.90
   1   9  -7   18.50    8.50
  -2 -10   7 1074.79   70.49
  -2 -10   7 1088.99   73.39
   2  10  -7 1038.70   70.59
   2  10  -7 1028.90   71.49
  -3 -11   7  138.09   20.90
  -3 -11   7  149.59   20.60
   3  11  -7  125.79   19.00
   3  11  -7  136.09   19.10
  -4 -12   7   15.70    8.50
  -4 -12   7   26.30   10.20
   4  12  -7   19.70    8.30
   4  12  -7   11.20    7.90
  -5 -13   7   44.20   12.60
  -5 -13   7   56.59   12.50
   5  13  -7   34.20   10.50
   5  13  -7   24.00    9.00
  -6 -14   7  184.68   31.60
  -6 -14   7  302.47   32.30
   6  14  -7  289.77   32.00
   6  14  -7  360.46   35.10
 -15  -9  -7   -4.50    7.20
  14   8   7    5.20    8.50
  14   8   7   -2.80    7.10
 -14  -8  -7   21.40   10.90
 -14  -8  -7   17.30   10.10
  13   7   7  153.88   30.00
  13   7   7  258.87   33.70
 -13  -7  -7  346.37   38.50
 -13  -7  -7  263.27   33.10
  12   6   7   41.90   13.80
  12   6   7   46.60   14.40
 -12  -6  -7   71.19   16.50
 -12  -6  -7   38.10   13.80
  11   5   7  106.49   19.00
  11   5   7   74.19   16.80
 -11  -5  -7   85.99   17.30
 -11  -5  -7  119.89   19.20
  10   4   7    9.50    7.10
  10   4   7   10.20    7.80
 -10  -4  -7   -0.10    6.20
 -10  -4  -7   18.50    8.90
   9   3   7 1119.79   79.19
   9   3   7 1162.18   78.09
  -9  -3  -7 1218.78   79.69
  -9  -3  -7 1189.18   79.39
   8   2   7   93.99   16.80
   8   2   7  111.29   16.90
  -8  -2  -7  103.29   17.10
  -8  -2  -7  117.79   18.00
   7   1   7  567.34   42.00
   7   1   7  558.14   43.20
  -7  -1  -7  527.95   42.80
  -7  -1  -7  495.65   42.60
   6   0   7    7.50    6.70
   6   0   7   -0.10    5.10
  -6   0  -7   -0.80    4.90
  -6   0  -7   -5.90    3.80
   5  -1   7  606.84   46.30
  -5   1  -7  628.94   46.80
  -2   4  -7   16.70    8.90
  -1  -7   7   26.70  125.59
   1   7  -7   15.10    7.40
  -2  -8   7   57.89   13.40
  -2  -8   7   67.19   12.90
   2   8  -7   63.69   12.60
   2   8  -7   77.29   13.50
  -3  -9   7   42.00   11.20
  -3  -9   7   31.40    9.60
   3   9  -7   52.59   11.80
   3   9  -7   22.60    7.70
  -4 -10   7 1312.17   83.79
  -4 -10   7 1307.07   85.69
   4  10  -7 1289.67   84.09
   4  10  -7 1308.67   84.99
  -5 -11   7  379.96   33.60
  -5 -11   7  337.17   34.30
   5  11  -7  332.37   33.20
   5  11  -7  311.27   32.20
  -6 -12   7   21.00    9.00
  -6 -12   7   22.60   11.50
   6  12  -7   28.50    9.40
   6  12  -7   20.60    8.40
  -7 -13   7   87.99   16.40
  -7 -13   7   66.19   16.60
   7  13  -7   77.69   16.00
   7  13  -7  110.99   17.60
  -8 -14   7  138.79   20.50
  -8 -14   7   61.09   19.50
  13   9   7   15.80   10.80
  13   9   7   10.00    8.50
 -13  -9  -7   10.90    9.60
 -13  -9  -7    5.90    8.10
  12   8   7   20.40   13.50
  12   8   7   42.10   13.50
 -12  -8  -7   45.90   16.60
 -12  -8  -7   62.19   15.20
  11   7   7  865.01   68.19
  11   7   7  787.22   66.19
 -11  -7  -7  977.00   69.59
 -11  -7  -7  935.91   66.69
  10   6   7   37.50   11.40
  10   6   7   22.30    9.80
 -10  -6  -7   43.10   12.20
 -10  -6  -7   38.80   11.80
   9   5   7  114.69   17.60
   9   5   7   93.59   17.60
  -9  -5  -7  124.79   19.20
  -9  -5  -7  116.69   19.20
   8   4   7   27.60   10.20
   8   4   7   36.20   10.40
  -8  -4  -7   47.50   12.60
  -8  -4  -7   38.20   10.70
   7   3   7  993.30   67.09
  -7  -3  -7  907.91   64.89
   5   1   7  590.54   40.80
   5   1   7  480.65   42.00
  -5  -1  -7  523.55   40.70
  -5  -1  -7  598.14   41.80
   4   0   7    4.80    4.90
   4   0   7   -0.90    5.40
  -4   0  -7   12.80    6.10
  -4   0  -7    0.70    4.60
   3  -1   7  255.17   24.00
   3  -1   7  260.17   23.30
  -3   1  -7  253.57   24.00
  -3   1  -7  260.17   23.80
   2  -2   7  332.27   30.10
   2  -2   7  391.26   30.10
  -2   2  -7  371.26   31.20
  -2   2  -7  387.06   30.30
   1  -3   7  187.78   20.20
   1  -3   7  223.68   21.60
  -1   3  -7  193.38   20.10
  -1   3  -7  211.78   20.70
   0  -4   7   27.20    8.20
   0  -4   7   36.40    9.50
   0   4  -7   37.50    9.70
   0   4  -7   30.30    9.20
  -1  -5   7   27.60    9.60
  -1  -5   7   33.00    8.80
   1   5  -7   34.00    9.30
  -3  -7   7  401.76   35.80
  -3  -7   7  370.76   33.00
   3   7  -7  378.96   34.30
   3   7  -7  427.56   35.00
  -4  -8   7    5.60    7.60
  -4  -8   7   13.30    6.50
   4   8  -7   19.40    7.60
   4   8  -7    9.00    6.60
  -5  -9   7   30.90    9.80
  -5  -9   7   15.00   18.50
   5   9  -7   25.00    8.90
   5   9  -7   23.10    9.00
  -6 -10   7  365.26   33.40
  -6 -10   7  321.67   34.90
   6  10  -7  332.57   32.60
   6  10  -7  315.67   32.20
  -7 -11   7  316.67   37.80
  -7 -11   7  397.16   36.40
   7  11  -7  346.97   35.00
   7  11  -7  376.46   36.40
  -8 -12   7   -2.80    4.70
  -8 -12   7    9.40    8.20
   8  12  -7   10.80    7.30
   8  12  -7    7.80    7.00
  -9 -13   7   36.70   11.50
  -9 -13   7   12.20   11.70
   9  13  -7   55.59   13.50
   9  13  -7   10.00    8.70
  12  10   7    7.60    8.30
  12  10   7    9.70    6.90
 -12 -10  -7    6.10    8.60
 -12 -10  -7    0.00    5.40
  11   9   7    8.10    7.90
  11   9   7   35.80   11.60
 -11  -9  -7   18.20    9.40
 -11  -9  -7   23.80   10.20
  10   8   7   11.20    8.40
  10   8   7   12.30    8.40
 -10  -8  -7    0.10    6.40
 -10  -8  -7    6.80   41.70
   9   7   7  511.65   48.20
   9   7   7  585.64   48.80
  -9  -7  -7  717.63   51.49
  -9  -7  -7  632.54   49.40
   7   5   7  168.18   19.60
  -7  -5  -7  177.18   21.50
  -7  -5  -7  125.19   18.80
   6   4   7   18.10    7.20
   6   4   7    3.00    5.00
  -6  -4  -7   11.90    6.40
  -6  -4  -7   13.70    6.30
   5   3   7  880.81   56.89
   5   3   7  835.52   54.99
  -5  -3  -7  814.82   55.59
  -5  -3  -7  775.42   54.99
   4   2   7  242.68   22.30
   4   2   7  208.08   22.80
  -4  -2  -7  262.37   23.90
  -4  -2  -7  264.57   24.00
   3   1   7  266.97   24.00
   3   1   7  285.27   25.20
  -3  -1  -7  260.17   23.80
  -3  -1  -7  257.07   23.80
   2   0   7   -1.00    5.20
   2   0   7   -0.50    4.40
  -2   0  -7   -1.20    4.30
  -2   0  -7   -0.20    4.10
   1  -1   7  109.59   13.80
   1  -1   7   76.69   13.30
  -1   1  -7  109.49   14.00
  -1   1  -7  112.19   14.00
   0  -2   7  518.05   37.50
   0  -2   7  496.15   38.50
   0   2  -7  531.15   38.30
   0   2  -7  517.45   37.90
  -1  -3   7  201.48   21.80
  -1  -3   7  199.78   20.00
   1   3  -7  212.88   20.90
   1   3  -7  192.38   20.60
  -2  -4   7   15.00    6.80
  -2  -4   7    6.80    6.30
   2   4  -7   13.30    6.50
   2   4  -7   13.30    6.20
  -4  -6   7  586.34   44.80
  -4  -6   7  560.44   43.30
   4   6  -7  547.65   43.50
   4   6  -7  565.24   43.60
  -5  -7   7  283.77   30.90
  -5  -7   7  361.46   31.40
   5   7  -7  317.77   30.90
   5   7  -7  297.97   30.70
  -6  -8   7    6.20    7.50
  -6  -8   7   13.70    7.50
   6   8  -7   22.60    8.60
   6   8  -7   34.30   10.10
  -7  -9   7   65.79   15.80
  -7  -9   7   66.99   13.50
   7   9  -7   53.39   13.60
   7   9  -7   41.50   11.20
  -8 -10   7  189.48   29.00
  -8 -10   7  228.88   27.60
   8  10  -7  259.97   28.50
   8  10  -7  271.37   29.00
  -9 -11   7  376.06   42.60
  -9 -11   7  362.86   38.10
   9  11  -7  442.66   41.20
   9  11  -7  361.06   38.60
 -10 -12   7   18.30   10.40
 -10 -12   7    9.60   10.60
  10  12  -7   28.90   11.40
  10  12  -7   14.80    8.80
 -11 -13   7   28.90   12.30
 -11 -11  -7  237.88   26.60
 -11 -11  -7  237.78   27.20
  10  10   7   26.70    8.50
  10  10   7   17.90    8.20
 -10 -10  -7   12.80    6.10
 -10 -10  -7   12.20    7.00
   9   9   7    9.90    8.70
   9   9   7   11.40    7.40
  -9  -9  -7   11.00    7.10
  -9  -9  -7   22.40    8.30
   8   8   7    5.90    5.50
   8   8   7   14.20    7.30
  -8  -8  -7    6.60    5.60
  -8  -8  -7    6.00    7.60
   7   7   7 1107.19   70.99
   7   7   7 1112.39   70.69
  -7  -7  -7 1061.69   70.29
  -7  -7  -7 1114.99   71.89
   6   6   7  701.33   47.00
   6   6   7  681.23   48.60
  -6  -6  -7  721.53   49.40
  -6  -6  -7  686.13   49.00
   5   5   7  161.18   18.20
   5   5   7  135.09   16.10
  -5  -5  -7  150.28   19.60
   4   4   7   74.09   12.00
  -4  -4  -7   72.99   11.50
  -4  -4  -7   65.09   11.60
   3   3   7  318.37   26.40
   3   3   7  343.77   26.20
  -3  -3  -7  288.17   25.10
  -3  -3  -7  314.37   25.90
   2   2   7  379.86   31.10
   2   2   7  438.76   31.60
  -2  -2  -7  364.96   30.00
   1   1   7  107.19   13.70
   1   1   7   82.19   12.50
  -1  -1  -7   97.19   12.90
  -1  -1  -7   90.79   12.90
   0   0   7    0.70    4.90
   0   0   7    0.30    5.20
   0   0  -7    1.30    4.80
   0   0  -7    1.80    5.00
  -1  -1   7  110.89   14.40
  -1  -1   7   86.79   13.60
   1   1  -7   88.59   13.20
   1   1  -7  156.88   17.40
  -2  -2   7  373.66   31.70
  -2  -2   7  359.66   30.50
   2   2  -7  386.26   31.20
   2   2  -7  404.56   31.60
  -3  -3   7  244.78   25.30
  -3  -3   7  364.86   28.30
   3   3  -7  243.98   24.60
   3   3  -7  265.67   25.70
  -5  -5   7  142.89   20.10
  -5  -5   7  167.08   20.60
   5   5  -7  150.58   20.10
   5   5  -7  170.98   22.10
  -6  -6   7  636.44   51.19
  -6  -6   7  696.23   49.30
   6   6  -7  574.84   48.50
  -7  -7   7  999.90   70.69
   7   7  -7 1023.10   70.09
   7   7  -7  948.01   67.89
  -8  -8   7   14.40    7.90
  -8  -8   7   13.30    8.70
   8   8  -7    6.80    8.70
   8   8  -7    4.50    6.20
  -9  -9   7    0.00    6.20
  -9  -9   7    0.20    8.30
   9   9  -7   10.70    8.90
   9   9  -7   14.90    8.00
 -10 -10   7    2.60    9.00
 -10 -10   7   26.10   10.90
  10  10  -7    5.00    8.00
  10  10  -7   14.20    8.40
 -11 -11   7  366.66   36.90
 -11 -11   7  123.59   31.20
  11  11  -7  259.47   32.60
  11  11  -7  332.37   35.40
   9  11   7  389.06   30.40
   9  11   7  362.06   27.80
  -9 -11  -7  355.76   29.50
  -9 -11  -7  363.36   27.80
   8  10   7  212.78   21.90
   8  10   7  174.78   18.40
  -8 -10  -7  168.08   20.90
  -8 -10  -7  209.58   18.70
   7   9   7   44.80    9.90
   7   9   7   58.19   10.10
  -7  -9  -7   54.59    9.60
  -7  -9  -7   46.60   10.70
   6   8   7   14.60    5.60
   6   8   7   16.00    6.20
  -6  -8  -7   13.50    6.30
  -6  -8  -7   17.50    5.80
   5   7   7  293.17   25.30
   5   7   7  302.27   24.20
  -5  -7  -7  324.87   26.40
  -5  -7  -7  264.07   25.50
   4   6   7  537.05   38.30
   4   6   7  554.14   37.30
  -4  -6  -7  523.65   38.00
  -4  -6  -7  537.95   37.80
   3   5   7   52.99    9.40
   3   5   7   71.89   10.60
  -3  -5  -7   58.19    9.40
  -3  -5  -7   50.19    9.40
   2   4   7   11.30    5.20
   2   4   7   17.90    5.70
  -2  -4  -7   16.50    6.10
  -2  -4  -7    2.30    5.10
   1   3   7  199.28   21.00
   1   3   7  220.68   20.10
  -1  -3  -7  225.98   21.10
  -1  -3  -7  243.58   20.60
   0   2   7  567.04   41.10
   0   2   7  556.94   40.20
   0  -2  -7  638.24   41.80
   0  -2  -7  576.64   40.90
  -1   1   7  105.39   15.00
  -1   1   7  101.69   13.50
   1  -1  -7  103.99   13.60
   1  -1  -7  104.69   14.10
  -2   0   7   -6.10    4.80
  -2   0   7    4.10    5.00
   2   0  -7   -1.70    5.00
   2   0  -7    0.00    4.30
  -3  -1   7  232.48   23.50
  -3  -1   7  231.78   23.90
   3   1  -7  252.37   23.90
   3   1  -7  273.07   25.50
  -5  -3   7  670.73   54.29
  -5  -3   7  822.62   56.39
   5   3  -7  793.92   56.99
   5   3  -7  850.71   56.79
  -6  -4   7   21.70    9.00
  -6  -4   7   19.90    7.50
   6   4  -7   13.30    6.80
   6   4  -7    7.00    6.40
  -7  -5   7  107.29   17.60
  -7  -5   7  150.48   22.20
   7   5  -7  152.08   21.70
   7   5  -7  146.79   19.80
  -8  -6   7   75.29   15.00
  -8  -6   7   80.59   16.60
   8   6  -7   80.69   16.20
   8   6  -7   81.79   16.00
  -9  -7   7  646.34   52.99
  -9  -7   7  682.13   53.99
   9   7  -7  537.05   51.09
   9   7  -7  640.64   51.69
 -10  -8   7   16.00    9.10
 -10  -8   7   22.40   10.40
  10   8  -7   12.20    8.70
  10   8  -7    8.30    8.40
 -11  -9   7   16.80   12.10
 -11  -9   7   18.20   11.00
  11   9  -7   38.60   12.60
  11   9  -7   22.90   10.70
 -13 -11   7   80.49   25.70
 -13 -11   7  158.98   27.90
  13  11  -7  164.18   29.40
  13  11  -7  220.88   29.40
   6  10   7  322.97   21.40
   6  10   7  274.17   22.10
  -6 -10  -7  285.47   22.40
  -6 -10  -7  312.17   21.10
   5   9   7    9.30    4.40
   5   9   7    8.30    4.40
  -5  -9  -7    4.40    3.50
  -5  -9  -7   15.40    5.20
   4   8   7   11.20    4.60
   4   8   7   24.10    6.10
  -4  -8  -7   12.50    5.40
  -4  -8  -7   31.10    6.80
   3   7   7  361.96   29.40
   3   7   7  403.36   28.20
  -3  -7  -7  432.56   29.50
  -3  -7  -7  394.66   29.10
   2   6   7 1319.47   83.99
   2   6   7 1471.65   83.99
  -2  -6  -7 1461.15   84.69
  -2  -6  -7 1464.95   84.19
   1   5   7   60.09    9.50
   1   5   7   47.50    9.40
  -1  -5  -7   36.50    8.20
  -1  -5  -7   35.50    7.60
   0   4   7   35.40    9.00
   0   4   7   41.50    8.60
   0  -4  -7   54.79   10.00
   0  -4  -7   50.69    9.20
  -1   3   7  218.68   20.70
  -1   3   7  221.48   21.80
   1  -3  -7  234.58   22.20
   1  -3  -7  234.08   21.40
  -2   2   7  426.96   32.70
  -2   2   7  439.56   34.20
   2  -2  -7  401.46   32.10
   2  -2  -7  395.56   33.40
  -3   1   7  248.78   24.30
  -3   1   7  250.77   24.60
   3  -1  -7  244.48   24.60
   3  -1  -7  273.37   24.50
  -4   0   7    6.70    5.70
   4   0  -7   -2.90    4.50
  -5  -1   7  581.24   44.20
  -5  -1   7  592.04   47.40
   5   1  -7  539.35   42.50
  -6  -2   7  151.98   20.70
  -6  -2   7  131.09   17.80
   6   2  -7  117.49   17.40
   6   2  -7  112.59   19.00
  -7  -3   7  742.83   59.39
  -7  -3   7  855.31   61.39
   7   3  -7  869.51   62.19
   7   3  -7  806.42   58.19
  -8  -4   7   38.50   11.80
  -8  -4   7   55.19   13.10
   8   4  -7   25.40   10.30
   8   4  -7   30.00    9.50
  -9  -5   7  109.09   20.20
  -9  -5   7  144.19   20.70
 -10  -6   7    8.80    9.30
  10   6  -7   56.49   14.20
  10   6  -7   41.90   13.50
 -11  -7   7  944.01   72.59
 -11  -7   7  909.31   69.39
  11   7  -7  894.61   70.79
  11   7  -7  869.31   68.29
  12   8  -7   37.20   12.80
 -13  -9   7    9.90    9.90
 -13  -9   7   -3.90    9.30
  13   9  -7   12.60    9.50
  13   9  -7    4.00    7.40
 -14 -10   7   23.90   14.60
 -14 -10   7   83.59   20.30
  14  10  -7   47.30   15.70
  14  10  -7   74.99   17.70
   3   9   7   40.10    6.20
   3   9   7   42.30    6.10
  -3  -9  -7   38.80    6.20
  -3  -9  -7   33.10    5.80
   2   8   7   73.49    9.20
   2   8   7   72.19   10.20
  -2  -8  -7   75.89    9.80
  -2  -8  -7   71.69    9.60
   1   7   7   16.30    6.20
   1   7   7   15.90    5.60
  -1  -7  -7   14.30    5.40
  -1  -7  -7   27.90    6.60
   0   6   7  986.30   58.69
   0   6   7  933.11   60.09
   0  -6  -7  865.71   58.19
   0  -6  -7  962.70   59.19
   1  -5  -7   54.79   10.20
   1  -5  -7   45.30    9.30
  -2   4   7   12.90    6.90
  -2   4   7   16.50    6.60
   2  -4  -7    1.00    4.90
   2  -4  -7   23.20    7.50
  -3   3   7  321.37   28.00
  -3   3   7  336.37   29.20
   3  -3  -7  310.97   26.60
   3  -3  -7  301.77   28.90
  -4   2   7  218.98   22.80
  -4   2   7  217.18   24.90
   4  -2  -7  215.18   22.80
   4  -2  -7  250.87   24.60
  -5   1   7  580.54   44.10
   5  -1  -7  554.84   41.80
  -6   0   7   -3.30    3.70
  -6   0   7    0.30    6.70
   6   0  -7   -5.50    5.10
   6   0  -7   -4.70    4.20
  -7  -1   7  479.95   42.70
  -7  -1   7  522.75   41.20
   7   1  -7  493.85   41.50
   7   1  -7  521.75   44.10
  -8  -2   7  100.29   17.20
  -8  -2   7   93.39   17.90
   8   2  -7   87.39   17.30
   8   2  -7   96.49   16.80
  -9  -3   7 1155.48   76.09
  -9  -3   7 1113.29   78.69
   9   3  -7 1063.99   77.29
   9   3  -7 1042.50   75.19
 -10  -4   7   15.20   21.90
 -10  -4   7   -1.80    6.40
  10   4  -7   13.50    8.10
  10   4  -7   14.10    8.30
 -11  -5   7   79.79   16.70
 -11  -5   7   80.79   18.10
  11   5  -7   92.49   17.90
  11   5  -7   82.49   17.90
 -12  -6   7   41.90   13.40
 -12  -6   7   44.60   16.30
  12   6  -7   38.70   13.60
 -13  -7   7  211.98   34.60
 -13  -7   7  337.37   37.00
  13   7  -7  289.57   34.90
  13   7  -7  315.57   38.30
 -14  -8   7   17.90   11.00
 -14  -8   7    8.30    9.80
  14   8  -7   12.60    8.80
  14   8  -7   -2.20    8.30
 -15  -9   7   12.30   10.40
 -15  -9   7   16.20   10.40
  15   9  -7   -5.40    9.60
  15   9  -7   -0.50    8.70
 -16 -10   7   16.00   14.30
 -16 -10   7   14.70   12.70
   1   9   7   19.60    5.40
   1   9   7   26.70    5.50
  -1  -9  -7   25.40    5.90
  -1  -9  -7   15.90    5.30
   0   8   7    1.10    3.60
   0   8   7   -1.30    4.40
   0  -8  -7    0.30   10.20
   0  -8  -7   -0.20    3.10
  -1   7   7   37.50    7.70
  -1   7   7   37.70    8.40
   1  -7  -7   22.80    7.00
   1  -7  -7   26.70    7.40
  -2   6   7 1383.96   84.99
  -2   6   7 1308.57   82.79
   2  -6  -7 1419.46   84.09
   2  -6  -7 1345.77   82.89
  -3   5   7   64.09   11.60
  -3   5   7   64.09   12.40
   3  -5  -7   53.39   11.70
   3  -5  -7   42.50   10.10
  -4   4   7   71.89   12.90
  -4   4   7   57.59   13.80
   4  -4  -7   51.49   12.10
   4  -4  -7   41.80   10.40
  -5   3   7  756.12   56.89
   5  -3  -7  846.32   57.19
  -6   2   7  148.19   20.30
  -6   2   7  140.19   19.80
   6  -2  -7  145.89   20.60
   6  -2  -7  148.49   19.20
  -7   1   7  567.44   46.50
  -7   1   7  550.74   46.90
   7  -1  -7  531.55   43.80
   7  -1  -7  639.04   47.40
  -8   0   7   -1.90    4.90
  -8   0   7    9.00    6.90
   8   0  -7   -9.90    6.60
   8   0  -7   -5.40    3.90
  -9  -1   7  762.42   59.19
  -9  -1   7  782.82   57.59
   9   1  -7  734.53   62.49
   9   1  -7  740.93   57.89
 -10  -2   7   16.80   10.40
 -10  -2   7   16.90    8.50
  10   2  -7   13.30    8.30
  10   2  -7   34.80   11.20
 -11  -3   7  472.05   46.00
 -11  -3   7  444.26   46.80
  11   3  -7  512.25   44.50
  11   3  -7  516.85   46.80
 -12  -4   7   13.70   10.20
 -12  -4   7   17.40   11.10
  12   4  -7   -5.20    8.30
 -13  -5   7   45.30   15.40
 -13  -5   7   69.49   15.60
  13   5  -7   54.99   16.10
  13   5  -7   34.10   11.90
 -14  -6   7    8.10    8.90
 -14  -6   7    8.70    8.80
  14   6  -7   19.80   11.40
  14   6  -7    4.70    8.80
 -15  -7   7  203.88   32.70
 -15  -7   7  205.98   33.40
  15   7  -7  219.68   33.10
  15   7  -7  267.37   33.20
 -16  -8   7   14.60   11.50
 -16  -8   7   10.40   11.90
  16   8  -7    3.40    9.50
  16   8  -7   -0.30    8.70
   0  10   7 1985.10  114.29
   0  10   7 2032.00  112.39
   0 -10  -7 2019.10  114.49
   0 -10  -7 2036.20  112.79
  -1   9   7   24.50    7.40
  -1   9   7   27.80    6.40
   1  -9  -7   21.20    7.10
   1  -9  -7   11.40    5.10
  -2   8   7   60.19   11.10
  -2   8   7   85.89   12.10
   2  -8  -7   66.39   11.60
   2  -8  -7   56.39   11.50
  -3   7   7  338.27   30.10
  -3   7   7  359.66   30.70
   3  -7  -7  371.46   31.10
   3  -7  -7  347.97   31.20
  -4   6   7  598.44   42.10
   4  -6  -7  512.65   42.50
   4  -6  -7  544.45   42.60
  -5   5   7  117.79   19.00
  -5   5   7  121.49   18.50
   5  -5  -7  151.78   19.40
   5  -5  -7  159.48   21.10
  -6   4   7   21.90    8.70
  -6   4   7   15.10    6.90
   6  -4  -7    8.10    6.40
   6  -4  -7   18.50    8.90
  -7   3   7  788.42   59.39
  -7   3   7  799.82   58.79
   7  -3  -7  767.22   58.29
   7  -3  -7  873.61   59.99
  -8   2   7   72.89   16.00
  -8   2   7   99.99   18.20
   8  -2  -7   69.99   16.20
   8  -2  -7  125.09   18.70
  -9   1   7  726.93   56.59
  -9   1   7  675.23   55.39
   9  -1  -7  745.73   59.39
   9  -1  -7  727.73   55.09
 -10   0   7    1.60    5.20
 -10   0   7    3.90    7.50
  10   0  -7   -6.90    7.00
  10   0  -7   -6.30    5.40
 -11  -1   7  364.36   40.40
 -11  -1   7  330.47   38.70
  11   1  -7  404.46   38.70
  11   1  -7  386.66   39.80
 -12  -2   7    6.60    8.30
 -12  -2   7    5.00    8.10
  12   2  -7   25.40   12.00
  12   2  -7    9.90    9.40
 -13  -3   7  346.37   42.00
 -13  -3   7  435.66   43.80
  13   3  -7  404.76   41.60
  13   3  -7  474.05   46.80
 -14  -4   7   16.80   11.50
 -14  -4   7    8.00    9.00
  14   4  -7   17.00    9.70
  14   4  -7   12.10   10.10
 -15  -5   7   17.60   11.60
 -15  -5   7   21.80   12.70
  15   5  -7   46.20   14.20
  15   5  -7   23.90   12.60
 -16  -6   7   54.79   17.50
 -16  -6   7   32.80   80.39
  16   6  -7   80.59   19.80
  16   6  -7   53.89   17.60
  -1  11   7   15.20    5.50
  -1  11   7   22.40    5.40
   1 -11  -7   28.10    6.60
   1 -11  -7   19.40    5.70
  -2  10   7 1060.39   63.99
  -2  10   7  974.70   64.29
   2 -10  -7 1027.40   63.69
   2 -10  -7  965.10   64.89
  -3   9   7   35.90    8.90
  -3   9   7   34.20    9.60
   3  -9  -7   33.80    9.60
   3  -9  -7   40.70   10.10
  -4   8   7   33.00    9.30
   4  -8  -7   18.70    8.50
  -5   7   7  327.07   29.50
  -5   7   7  268.67   29.90
  -6   6   7  659.03   49.00
  -6   6   7  565.14   50.09
   6  -6  -7  661.83   49.10
   6  -6  -7  606.34   48.90
  -7   5   7  159.58   22.90
  -7   5   7  178.28   22.40
   7  -5  -7  145.79   21.20
   7  -5  -7  157.88   22.70
  -8   4   7   43.00   12.80
  -8   4   7   28.20   11.20
   8  -4  -7   35.00   12.10
   8  -4  -7   25.40   10.70
  -9   3   7 1027.10   73.69
  -9   3   7 1029.10   74.69
   9  -3  -7 1045.80   71.99
   9  -3  -7  987.60   74.29
 -10   2   7   17.50    9.80
 -10   2   7   22.00    9.80
  10  -2  -7   18.40    9.10
  10  -2  -7    0.30    7.90
 -11   1   7  364.26   39.40
 -11   1   7  410.06   40.80
  11  -1  -7  294.57   37.70
  11  -1  -7  379.06   37.40
 -12   0   7   -5.90    6.30
  12   0  -7   -2.40    7.30
 -13  -1   7  230.58   32.50
 -13  -1   7  215.58   31.50
  13   1  -7  263.77   33.00
  13   1  -7  250.07   35.10
 -14  -2   7   21.90   10.90
 -14  -2   7    5.80    9.40
  14   2  -7    7.10    8.50
  14   2  -7   13.00   10.20
 -15  -3   7  137.79   25.80
 -15  -3   7  101.09   22.70
  15   3  -7  143.99   24.00
  15   3  -7  141.89   25.10
 -16  -4   7    4.40    8.80
 -16  -4   7   20.50   11.00
  16   4  -7   -1.20    9.00
  16   4  -7   18.40    9.80
  -2  12   7   21.80    6.60
  -2  12   7   30.90    6.60
   2 -12  -7   24.50    6.80
   2 -12  -7   32.50    7.60
  -3  11   7  138.49   18.50
  -3  11   7  125.99   16.80
   3 -11  -7  161.98   18.80
   3 -11  -7  130.39   18.30
  -4  10   7 1266.67   81.19
   4 -10  -7 1182.98   85.19
   4 -10  -7 1361.66   84.59
  -5   9   7   10.20    7.00
  -5   9   7    4.60    6.20
   5  -9  -7   27.10    9.50
   5  -9  -7    4.30    6.70
  -6   8   7   17.60    7.80
  -6   8   7    3.00    6.00
   6  -8  -7   11.40    8.00
   6  -8  -7    9.50    7.90
  -7   7   7 1016.40   73.39
  -7   7   7 1057.39   72.09
   7  -7  -7  976.20   73.69
   7  -7  -7 1055.99   74.59
   8  -6  -7   91.99   17.60
   8  -6  -7   72.59   17.10
  -9   5   7  134.89   22.90
  -9   5   7  171.38   23.90
   9  -5  -7  138.69   21.70
   9  -5  -7  128.49   23.00
 -10   4   7   -0.30    7.00
 -10   4   7   15.40   10.20
  10  -4  -7   13.70    8.90
  10  -4  -7   27.30   11.30
 -11   3   7  620.84   50.19
 -11   3   7  478.25   44.50
  11  -3  -7  438.96   46.00
  11  -3  -7  442.26   45.90
 -13   1   7  240.88   33.70
 -13   1   7  214.48   32.70
  13  -1  -7  283.47   33.40
  13  -1  -7  259.07   35.00
 -14   0   7   -2.80    7.20
 -14   0   7   -7.00    7.80
  14   0  -7    3.60    9.60
  14   0  -7   -4.10    6.10
 -15  -1   7   57.39   16.80
 -15  -1   7   65.39   18.20
  15   1  -7   56.59   18.90
  15   1  -7   72.99   19.20
 -16  -2   7   -4.50    6.50
 -16  -2   7   16.30   11.70
  16   2  -7    7.30    8.50
  16   2  -7   18.60   11.40
  -3  13   7   51.39    9.20
  -3  13   7   43.20    8.40
   3 -13  -7   40.60    9.10
   3 -13  -7   30.50    8.30
  -4  12   7   21.60    7.70
  -4  12   7   31.60    9.40
   4 -12  -7    8.40    7.70
   4 -12  -7    3.00    6.30
  -5  11   7  352.36   34.60
  -5  11   7  343.87   33.70
   5 -11  -7  361.66   35.10
   5 -11  -7  323.67   33.70
  -6  10   7  302.47   32.90
  -6  10   7  355.36   34.70
   6 -10  -7  363.16   36.90
   6 -10  -7  321.97   34.50
  -7   9   7   40.40   12.80
  -7   9   7   53.79   13.60
   7  -9  -7   37.90   12.50
   7  -9  -7   68.79   14.80
  -8   8   7    9.90    7.50
  -8   8   7   14.00    9.20
   8  -8  -7   -3.60    6.20
   8  -8  -7   -3.50    5.90
  -9   7   7  530.75   46.90
  -9   7   7  474.35   45.50
   9  -7  -7  564.94   46.90
   9  -7  -7  543.25   50.49
 -10   6   7   39.40   12.70
  10  -6  -7   34.70   13.00
  10  -6  -7   24.20   11.30
 -11   5   7  106.59   20.10
 -11   5   7   83.39   18.80
  11  -5  -7   82.99   18.30
  11  -5  -7   75.29   18.60
 -12   4   7   27.50   11.40
 -12   4   7   13.80    9.70
  12  -4  -7   16.10    8.60
  12  -4  -7   10.00    9.00
 -13   3   7  512.35   48.40
 -13   3   7  477.15   47.20
  13  -3  -7  443.16   47.40
  13  -3  -7  401.26   43.10
 -14   2   7    0.00    6.80
 -14   2   7   12.20    9.20
  14  -2  -7   -6.70    7.80
  14  -2  -7    8.00    9.30
 -15   1   7   83.79   19.50
 -15   1   7   62.59   18.00
  15  -1  -7   81.89   20.40
  15  -1  -7   53.29   17.00
 -16   0   7   -5.50    5.50
 -16   0   7    6.70    8.20
  16   0  -7    4.30    9.70
  16   0  -7   -3.00    7.50
  -4  14   7  734.53   47.60
  -4  14   7  662.83   47.50
   4 -14  -7  615.54   48.70
   4 -14  -7  610.54   48.90
  -5  13   7   23.80   10.10
  -5  13   7   41.00   10.60
   5 -13  -7   51.79   13.00
   5 -13  -7   39.60   12.10
  -6  12   7   17.10    8.70
  -6  12   7   17.40    9.70
   6 -12  -7   18.80   10.60
   6 -12  -7   17.70    9.70
  -7  11   7  374.26   39.60
  -7  11   7  345.27   36.50
   7 -11  -7  401.36   40.40
   7 -11  -7  382.56   40.20
  -8  10   7  241.38   30.60
  -8  10   7  245.28   29.20
   8 -10  -7  194.68   28.50
   8 -10  -7  197.88   30.80
  -9   9   7   18.60    9.70
  -9   9   7   12.60    9.40
   9  -9  -7   17.00    9.80
   9  -9  -7   22.20   11.30
 -10   8   7   20.90   10.10
 -10   8   7   12.80    8.20
  10  -8  -7   12.00    8.90
  10  -8  -7   22.30   12.00
 -12   6   7   46.80   14.20
 -12   6   7   73.59   17.70
  12  -6  -7   40.70   14.10
  12  -6  -7   36.60   12.90
 -13   5   7   64.69   16.80
 -13   5   7   39.40   14.10
  13  -5  -7   54.59   15.80
  13  -5  -7   42.80   15.70
 -14   4   7    5.50    7.40
 -14   4   7    3.00    7.10
  14  -4  -7   -4.00    7.20
  14  -4  -7    4.80    8.50
 -15   3   7  152.78   26.50
 -15   3   7  114.69   22.10
  15  -3  -7  129.69   25.10
  15  -3  -7  104.09   22.00
 -16   2   7   32.90   13.30
 -16   2   7   18.60   10.90
  16  -2  -7   33.10   12.40
  16  -2  -7   24.40   12.80
  -6  14   7  277.07   30.00
  -6  14   7  217.98   27.60
   6 -14  -7  175.88   29.30
   6 -14  -7  228.88   30.30
  -7  13   7   81.69   17.60
  -7  13   7   97.79   18.80
   7 -13  -7   89.59   19.60
   7 -13  -7  102.39   20.90
  -8  12   7    5.00    7.90
  -8  12   7    6.60    9.00
   8 -12  -7    8.60    8.20
   8 -12  -7   16.50   11.30
  -9  11   7  384.46   38.80
  -9  11   7  223.48   35.90
   9 -11  -7  341.47   38.30
   9 -11  -7  269.07   39.00
 -10  10   7    6.80    8.50
  10 -10  -7    6.10    8.40
  10 -10  -7    2.10    9.90
 -11   9   7   38.00   12.40
 -11   9   7   27.00   11.30
  11  -9  -7   34.80   12.70
  11  -9  -7   18.70   11.00
 -12   8   7   48.30   14.50
 -12   8   7   44.70   14.60
  12  -8  -7   49.20   17.10
  12  -8  -7   51.19   15.20
 -13   7   7  259.27   35.80
 -13   7   7  291.27   36.40
  13  -7  -7  293.57   36.20
  13  -7  -7  288.67   37.20
 -14   6   7   11.10   10.40
 -14   6   7   12.00   10.70
  14  -6  -7   19.40    9.30
  14  -6  -7   27.50   12.70
 -15   5   7   35.70   14.70
 -15   5   7    4.90   10.40
  15  -5  -7   28.80   13.70
  15  -5  -7   33.20   12.40
   8 -14  -7  117.79   22.80
   8 -14  -7   98.19   23.40
  -9  13   7    8.60   11.20
  -9  13   7   35.90   13.00
   9 -13  -7   36.20   13.00
   9 -13  -7   49.10   18.00
 -10  12   7   13.40   12.50
 -10  12   7   12.20   10.30
  10 -12  -7   30.70   13.60
  10 -12  -7    7.90   10.50
 -11  11   7  259.47   33.60
 -11  11   7  189.48   31.80
  11 -11  -7  229.68   35.60
  11 -11  -7  270.37   36.30
 -12  10   7   -5.00    6.90
 -12  10   7  -11.00    6.60
  12 -10  -7   -5.00    6.10
  12 -10  -7    3.00    9.80
 -13   9   7   17.40    9.70
 -13   9   7    2.40    9.10
  13  -9  -7    4.00    9.30
  13  -9  -7   17.10   11.40
 -14   8   7    1.60    8.70
 -14   8   7    8.70    8.00
  14  -8  -7    3.40    7.10
  14  -8  -7   10.40    8.00
 -15   7   7  377.16   40.50
  15  -7  -7   60.69   29.10
  15  -7  -7  229.28   33.30
  10 -14  -7   10.90   12.20
  10 -14  -7    3.00    8.50
 -11  13   7   19.00   14.10
 -11  13   7   67.99   17.00
  11 -13  -7   15.60   18.60
  11 -13  -7   48.00   16.80
 -12  12   7   -4.50    6.70
 -12  12   7    3.70   10.30
  12 -12  -7   -3.00    7.50
  12 -12  -7    2.90    9.10
 -13  11   7  172.98   29.00
 -13  11   7  226.28   34.40
  13 -11  -7  210.28   33.70
  13 -11  -7  203.88   37.00
 -14  10   7   54.79   17.60
  14 -10  -7   58.69   17.60
  14 -10  -7   76.69   21.40
 -13  13   7    3.00   12.10
  13 -13  -7   12.50   11.20
  13 -13  -7    3.30   11.90
  10 -14   8   -8.80    6.90
  10 -14   8   -2.90    5.50
 -10  14  -8   -3.40    5.50
   9 -15   8  133.79   24.60
   9 -15   8  100.79   24.40
  -9  15  -8  106.99   21.70
  -9  15  -8   96.79   23.40
  13  -9   8   12.70   10.10
  13  -9   8    4.10    9.30
 -13   9  -8   21.10   10.50
 -13   9  -8   29.50   11.00
  12 -10   8   -1.90    8.20
  12 -10   8    9.80    9.60
 -12  10  -8    6.30    7.60
 -12  10  -8   -0.80    7.00
  11 -11   8  131.49   31.10
  11 -11   8  385.86   40.30
 -11  11  -8  386.96   40.60
 -11  11  -8  389.96   39.90
  10 -12   8   26.00   12.60
  10 -12   8   49.00   14.90
 -10  12  -8   63.29   16.40
 -10  12  -8   30.50   11.80
   9 -13   8    8.20   10.00
   9 -13   8   42.70   14.20
  -9  13  -8   25.90   60.19
  -9  13  -8   37.30   13.20
   8 -14   8   15.80   10.40
   8 -14   8    5.90    9.30
  -8  14  -8    9.00    8.10
  -8  14  -8    8.30    8.10
   7 -15   8   95.89   23.10
   7 -15   8  107.79   22.20
  -7  15  -8   94.39   19.50
  -7  15  -8   90.99   21.30
   6 -16   8   14.50   11.20
  15  -5   8   43.90   16.40
 -15   5  -8   68.99   17.90
  14  -6   8    3.00    9.10
  14  -6   8   25.40   11.30
 -14   6  -8   25.10   12.30
 -14   6  -8   26.50   12.80
  13  -7   8  130.09   30.20
  13  -7   8  335.87   37.00
 -13   7  -8  329.77   37.60
 -13   7  -8  304.57   36.10
  12  -8   8   31.90   13.00
  12  -8   8   35.40   14.40
 -12   8  -8   57.29   16.90
 -12   8  -8   41.40   14.20
  11  -9   8   22.00   10.80
  11  -9   8    7.50   10.20
 -11   9  -8   28.00   11.90
 -11   9  -8   27.50   12.20
  10 -10   8   -8.80    8.20
  10 -10   8    1.80    7.10
 -10  10  -8   -1.20    5.70
 -10  10  -8   -0.10    5.80
   9 -11   8  172.48   28.10
   9 -11   8  243.38   31.40
  -9  11  -8  180.68   29.10
  -9  11  -8  240.18   30.30
   8 -12   8   20.20   10.10
   8 -12   8   20.10   10.90
  -8  12  -8   21.40   10.40
  -8  12  -8   25.00   10.70
   7 -13   8   23.30   11.70
   7 -13   8   -5.90    6.70
  -7  13  -8   17.30    9.70
  -7  13  -8   12.50    9.00
   6 -14   8   54.49   15.30
   6 -14   8   18.00   11.20
  -6  14  -8   41.30   12.50
  -6  14  -8   37.70   12.70
   5 -15   8  100.39   21.70
   5 -15   8  102.69   22.00
  -5  15  -8  145.69   22.70
  -5  15  -8  136.79   24.20
   4 -16   8   27.20   13.60
  16  -2   8   48.40   16.00
 -16   2  -8   18.50   12.20
  15  -3   8  151.58   25.20
  15  -3   8   26.90   16.40
 -15   3  -8  168.88   25.70
 -15   3  -8   61.99   20.10
  14  -4   8   32.00   11.30
  14  -4   8   19.40   11.10
 -14   4  -8   27.30   12.20
 -14   4  -8    6.40    9.70
  13  -5   8   47.60   13.40
  13  -5   8   18.20   11.60
 -13   5  -8   35.00   12.80
 -13   5  -8   35.60   12.60
  12  -6   8   20.90   11.60
  12  -6   8   12.60    9.70
 -12   6  -8   26.90   10.30
 -12   6  -8   19.20   10.40
  11  -7   8  312.17   35.50
  11  -7   8  232.18   32.90
 -11   7  -8  333.17   37.70
 -11   7  -8  287.87   34.20
  10  -8   8   -3.30    7.10
  10  -8   8   12.20    8.80
 -10   8  -8   -2.40    6.90
 -10   8  -8   -3.10    6.00
   9  -9   8   73.89   18.90
   9  -9   8   47.30   14.50
  -9   9  -8   91.19   18.80
  -9   9  -8   70.49   16.90
   8 -10   8   24.10   10.70
   8 -10   8   21.10   10.90
  -8  10  -8   20.50   11.20
  -8  10  -8   23.40   10.20
   6 -12   8  174.08   29.00
  -6  12  -8  225.88   29.00
   5 -13   8   57.99   15.30
   5 -13   8   39.80   12.80
  -5  13  -8   39.80   12.30
  -5  13  -8   40.60   14.30
   4 -14   8   17.60   10.20
   4 -14   8   29.50   11.40
  -4  14  -8   26.10   11.20
  -4  14  -8   18.30    9.10
   3 -15   8   28.40   11.00
   3 -15   8   39.00   12.80
  -3  15  -8   25.80   10.60
  -3  15  -8   37.20   12.60
   2 -16   8   33.60   12.80
  16   0   8   18.80   18.10
  16   0   8  126.19   22.50
 -16   0  -8   52.89   17.10
 -16   0  -8   78.19   18.80
  15  -1   8  122.19   22.20
  15  -1   8   24.50   15.00
 -15   1  -8   65.99   17.90
 -15   1  -8   84.39   18.90
  14  -2   8   17.60   13.40
  14  -2   8   95.99   18.60
 -14   2  -8   56.09   16.20
 -14   2  -8   59.19   17.10
  13  -3   8  250.97   30.50
  13  -3   8  145.39   28.50
 -13   3  -8  239.98   32.40
 -13   3  -8  252.27   31.20
  12  -4   8    5.80    8.10
  12  -4   8   19.20    9.50
 -12   4  -8   28.20   10.70
 -12   4  -8   27.90   11.50
  11  -5   8  211.28   27.90
  11  -5   8  212.18   29.30
 -11   5  -8  176.78   26.00
 -11   5  -8  190.98   27.40
 -10   6  -8    7.30    9.30
   9  -7   8  588.14   49.90
   9  -7   8  467.95   50.39
  -9   7  -8  647.14   51.09
   8  -8   8  450.95   42.50
   8  -8   8  434.06   44.20
  -8   8  -8  451.15   42.90
  -8   8  -8  484.15   45.10
   7  -9   8   37.70   12.80
   7  -9   8   68.79   15.70
  -7   9  -8   62.09   14.50
  -7   9  -8   52.29   14.30
   6 -10   8   12.60    9.10
   6 -10   8   18.80    9.40
  -6  10  -8   23.80   10.70
  -6  10  -8    4.30    6.40
   5 -11   8  240.28   30.20
   5 -11   8  267.27   31.10
  -5  11  -8  209.88   29.10
  -5  11  -8  218.58   27.60
   4 -12   8  125.19   21.30
   4 -12   8  178.38   25.30
  -4  12  -8  119.69   22.20
  -4  12  -8  159.78   22.30
   3 -13   8   -0.90    6.30
   3 -13   8   -6.80    6.70
  -3  13  -8    3.90    7.10
  -3  13  -8    5.90    7.60
   2 -14   8   48.90   13.90
   2 -14   8   79.89   16.20
  -2  14  -8   54.99   14.90
  -2  14  -8   57.59   13.80
   1 -15   8   33.80   12.80
   1 -15   8   23.30   10.80
  -1  15  -8   17.60    9.50
  -1  15  -8   23.50   10.10
  17   3   8   -4.00    8.80
  17   3   8   33.70   14.20
 -17  -3  -8   20.30   15.10
 -17  -3  -8   51.89   16.40
  16   2   8   -4.60   11.60
  16   2   8   25.70   13.20
 -16  -2  -8   35.10   13.40
 -16  -2  -8   34.30   14.90
  15   1   8   43.30   17.30
  15   1   8   94.39   19.60
 -15  -1  -8   62.39   18.80
  14   0   8  139.59   23.00
  14   0   8   44.10   18.00
 -14   0  -8   99.19   20.60
 -14   0  -8   54.89   16.80
  13  -1   8  106.89   22.30
  13  -1   8  154.68   23.70
 -13   1  -8  133.19   23.90
 -13   1  -8  136.29   24.10
  12  -2   8   21.70    9.40
  12  -2   8   25.30   12.10
 -12   2  -8   35.90   12.50
 -12   2  -8   54.89   15.90
  11  -3   8  268.47   34.70
 -11   3  -8  298.57   36.90
  10  -4   8  151.88   23.20
  10  -4   8  197.18   26.70
 -10   4  -8  165.98   25.30
 -10   4  -8  168.68   24.70
   9  -5   8   90.09   17.30
   9  -5   8   75.59   16.70
  -9   5  -8   83.59   17.60
  -9   5  -8  103.89   19.20
   8  -6   8   -1.20    6.70
   8  -6   8    5.20    6.90
  -8   6  -8   -6.50    5.00
  -8   6  -8    7.00    6.80
   7  -7   8  406.66   40.60
   7  -7   8  407.96   40.70
  -7   7  -8  490.45   42.70
  -7   7  -8  524.75   43.90
   6  -8   8  310.07   31.50
   6  -8   8  252.97   31.20
  -6   8  -8  258.17   30.80
  -6   8  -8  294.27   32.00
   5  -9   8  141.69   20.60
   5  -9   8   91.89   18.40
  -5   9  -8  106.19   19.00
  -5   9  -8  115.19   19.30
   4 -10   8   -0.90    5.50
   4 -10   8   -1.20    9.20
  -4  10  -8    3.90    6.50
  -4  10  -8    7.00    7.80
   3 -11   8  244.48   28.80
   3 -11   8  274.37   30.50
  -3  11  -8  239.68   28.50
  -3  11  -8  212.98   26.10
   2 -12   8  522.65   46.00
   2 -12   8  559.84   47.80
  -2  12  -8  506.15   44.30
  -2  12  -8  537.55   47.40
   1 -13   8   15.90   10.40
   1 -13   8    5.20    6.80
  -1  13  -8   11.60    7.00
  -1  13  -8    5.40    7.10
   0 -14   8   31.60   10.60
   0 -14   8   16.90    9.20
   0  14  -8   34.00   11.20
   0  14  -8   37.40   10.90
  -1 -15   8   37.20   11.50
  -1 -15   8    2.00    7.40
   1  15  -8   15.30    9.70
   1  15  -8   29.30   10.60
  17   5   8   -8.60    7.70
  17   5   8   -1.00    8.10
 -17  -5  -8    6.80   10.00
 -17  -5  -8   -2.40    8.20
  16   4   8    8.40   13.80
  16   4   8  101.99   23.20
 -16  -4  -8   76.99   21.20
 -16  -4  -8   51.29   17.90
  15   3   8  175.78   27.20
  15   3   8   35.80   17.90
 -15  -3  -8   92.79   22.40
 -15  -3  -8  125.79   25.30
  14   2   8   72.69   18.30
  14   2   8   31.30   15.10
 -14  -2  -8   71.69   17.60
 -14  -2  -8   70.79   16.90
  13   1   8  155.98   24.10
  13   1   8   87.19   21.70
 -13  -1  -8  128.79   23.00
 -13  -1  -8  133.99   23.30
  12   0   8    8.20    8.20
 -12   0  -8   17.90   10.70
  11  -1   8  355.26   36.70
  11  -1   8  314.87   34.20
 -11   1  -8  321.57   35.80
 -11   1  -8  334.37   35.80
  10  -2   8   25.10    9.50
  10  -2   8   30.90   10.80
 -10   2  -8   17.00    9.10
 -10   2  -8   38.40   11.60
   9  -3   8  448.46   42.00
   9  -3   8  519.25   45.30
  -9   3  -8  484.85   44.20
  -9   3  -8  589.04   46.20
   8  -4   8  404.36   38.80
   8  -4   8  415.26   37.80
  -8   4  -8  342.77   37.40
  -8   4  -8  398.36   38.50
   7  -5   8  440.96   38.30
   7  -5   8  405.26   40.80
  -7   5  -8  430.46   39.10
  -7   5  -8  446.66   39.70
   6  -6   8   15.20    7.80
   6  -6   8   -1.60    5.00
  -6   6  -8   18.00    8.40
  -6   6  -8    3.80    6.20
   5  -7   8  504.45   41.20
   5  -7   8  447.06   42.10
  -5   7  -8  499.95   42.60
  -5   7  -8  480.95   41.90
   4  -8   8 1470.65   91.29
   4  -8   8 1377.36   88.59
  -4   8  -8 1236.68   89.59
   3  -9   8   36.40   10.50
  -3   9  -8   36.50   11.00
  -3   9  -8   33.20    9.70
   2 -10   8    8.50    6.90
   2 -10   8    4.70    7.80
  -2  10  -8   10.50    7.10
  -2  10  -8   13.40    7.10
   1 -11   8    8.30    6.70
   1 -11   8   25.70   10.60
  -1  11  -8    6.80    6.80
  -1  11  -8   20.00    8.60
   0 -12   8  299.47   33.70
   0 -12   8  303.57   31.80
   0  12  -8  299.07   32.20
   0  12  -8  280.37   30.60
  -1 -13   8    0.10    6.50
  -1 -13   8    2.70    7.80
   1  13  -8    8.60    6.90
   1  13  -8    4.90    7.30
  -2 -14   8   59.99   13.40
  -2 -14   8   57.79   14.60
   2  14  -8   48.30   12.60
   2  14  -8   35.50   10.20
  -3 -15   8   24.30    9.40
  -3 -15   8   34.10   12.40
 -17  -7  -8   20.60   16.20
 -17  -7  -8    9.90   12.70
  16   6   8   23.90   12.40
  16   6   8   -8.60   13.00
 -16  -6  -8   18.70   13.30
 -16  -6  -8   26.90   13.70
  15   5   8   99.79   20.90
  15   5   8   19.40   14.00
 -15  -5  -8   42.10   16.30
 -15  -5  -8   80.29   21.00
  14   4   8   26.40   11.80
  14   4   8   10.50   10.70
 -14  -4  -8    5.00    9.10
 -14  -4  -8   -0.90    6.30
  12   2   8   14.80    9.50
  12   2   8   15.40    9.80
 -12  -2  -8   26.90   11.90
 -12  -2  -8   20.90   10.40
  11   1   8  322.17   34.50
  11   1   8  325.27   35.60
 -11  -1  -8  309.37   34.50
 -11  -1  -8  296.07   33.10
  10   0   8   85.49   17.30
  10   0   8   90.39   17.20
 -10   0  -8   91.99   18.40
 -10   0  -8  103.99   19.10
   9  -1   8  619.44   48.00
   9  -1   8  461.25   41.60
  -9   1  -8  516.45   44.20
  -9   1  -8  492.15   43.70
   8  -2   8   47.00   13.70
   8  -2   8   49.20   13.10
  -8   2  -8   44.60   12.40
  -8   2  -8   29.40   11.50
   7  -3   8  535.95   42.50
   7  -3   8  556.04   44.60
  -7   3  -8  533.55   44.20
  -7   3  -8  465.25   42.40
   6  -4   8 1168.78   78.09
   6  -4   8 1117.09   76.49
  -6   4  -8 1229.98   79.29
  -6   4  -8 1126.19   77.59
   5  -5   8   17.10    8.50
   5  -5   8   28.90    9.70
  -5   5  -8   38.80   11.30
  -5   5  -8   36.90   10.70
   4  -6   8   19.10    8.50
   4  -6   8   29.80    9.20
  -4   6  -8   33.00   10.30
  -4   6  -8   21.40    9.20
   3  -7   8  128.89   18.50
   3  -7   8  106.99   19.20
  -3   7  -8   90.19   16.80
  -3   7  -8  169.28   21.80
   2  -8   8  658.13   50.99
   2  -8   8  694.63   53.09
  -2   8  -8  739.23   52.09
  -2   8  -8  674.63   50.99
   1  -9   8   14.70    7.90
   1  -9   8   23.30   10.00
  -1   9  -8    8.10    6.90
  -1   9  -8   24.30    9.00
   0 -10   8   -1.00    5.10
   0 -10   8    7.20    6.60
   0  10  -8   -4.60    5.10
   0  10  -8   -6.20    4.60
  -1 -11   8   31.60   10.20
  -1 -11   8    6.10    5.90
   1  11  -8   20.70    9.10
   1  11  -8   12.60    7.90
  -2 -12   8  475.15   43.00
  -2 -12   8  480.55   46.30
   2  12  -8  553.94   44.30
   2  12  -8  566.04   44.80
  -3 -13   8   14.50    7.60
  -3 -13   8    5.60    7.60
   3  13  -8    3.30    6.90
   3  13  -8    3.00    6.60
  -4 -14   8   28.30    9.60
  -4 -14   8   27.90   11.50
   4  14  -8   20.80    7.70
   4  14  -8   19.50    9.10
 -16  -8  -8   -4.60    6.90
 -16  -8  -8    4.20   11.00
  15   7   8  132.49   25.60
  15   7   8   42.00   17.90
 -15  -7  -8   82.79   19.90
 -15  -7  -8   92.19   22.20
  14   6   8    3.60   11.90
  13   5   8   19.50   11.00
  13   5   8   31.90   14.10
 -13  -5  -8   23.10   11.30
 -13  -5  -8   37.20   14.50
  12   4   8   13.70    9.20
  12   4   8   23.70   10.70
 -12  -4  -8    4.30    8.80
 -12  -4  -8   22.10   10.60
  11   3   8  394.56   39.30
  11   3   8  382.76   39.90
 -11  -3  -8  385.46   39.20
 -11  -3  -8  362.06   38.40
  10   2   8   19.10    9.30
  10   2   8   16.00    8.80
 -10  -2  -8   13.20    9.10
 -10  -2  -8   22.70   10.40
   9   1   8  462.55   39.30
   9   1   8  468.95   41.50
  -9  -1  -8  449.95   41.90
  -9  -1  -8  451.25   40.60
   8   0   8  652.53   52.39
   8   0   8  618.44   49.90
  -8   0  -8  694.43   51.59
  -8   0  -8  620.54   50.19
   7  -1   8  248.78   27.10
   7  -1   8  251.57   28.50
  -7   1  -8  231.08   27.20
  -7   1  -8  288.67   29.10
   6  -2   8   32.00   11.40
   6  -2   8   29.50    9.50
  -6   2  -8   26.30    9.10
  -6   2  -8   24.70    9.50
   5  -3   8  300.67   29.50
   5  -3   8  324.97   29.10
  -5   3  -8  316.07   29.70
  -5   3  -8  315.17   29.60
   4  -4   8 1595.24  102.99
   4  -4   8 1645.34  104.79
  -4   4  -8 1744.83  104.89
  -4   4  -8 1767.42  106.59
   3  -5   8  218.28   23.80
   3  -5   8  172.08   21.30
  -3   5  -8  170.78   20.70
  -3   5  -8  174.58   21.70
   2  -6   8   88.39   14.80
   2  -6   8  123.99   17.90
  -2   6  -8  106.39   17.10
  -2   6  -8  102.09   15.80
   1  -7   8   52.99   11.10
   1  -7   8   72.89   13.70
  -1   7  -8   76.09   14.40
  -1   7  -8   81.29   13.90
   0  -8   8 2014.60  120.79
   0  -8   8 1900.41  120.19
   0   8  -8 2003.80  119.89
   0   8  -8 2001.10  120.79
  -1  -9   8   31.40    9.20
  -1  -9   8   22.60    9.00
   1   9  -8    8.10    7.10
   1   9  -8   20.30    8.70
  -2 -10   8    9.80    7.70
  -2 -10   8   14.30    8.00
   2  10  -8   10.40    6.90
   2  10  -8    8.50    7.10
  -3 -11   8  216.18   27.00
  -3 -11   8  266.07   29.70
   3  11  -8  233.88   26.40
   3  11  -8  279.27   29.80
  -4 -12   8  145.29   22.60
  -4 -12   8  132.99   20.80
   4  12  -8  142.39   21.30
   4  12  -8  150.68   20.80
  -5 -13   8   64.49   14.50
  -5 -13   8   53.89   14.60
   5  13  -8   55.59   13.00
   5  13  -8   56.19   14.10
  -6 -14   8   38.30   12.60
  -6 -14   8   34.00   10.80
   6  14  -8   19.70    8.80
   6  14  -8   20.10    9.30
  14   8   8    3.60   11.50
  14   8   8   69.29   17.20
 -14  -8  -8   52.99   16.40
 -14  -8  -8    7.60   11.10
  13   7   8   67.39   27.70
  13   7   8  303.27   36.20
 -13  -7  -8  168.08   32.00
 -13  -7  -8  247.38   32.90
  12   6   8   30.70   13.10
  12   6   8   55.79   14.30
 -12  -6  -8   28.10   11.70
 -12  -6  -8   36.40   13.60
  11   5   8  153.18   24.60
  11   5   8  146.19   22.60
 -11  -5  -8  257.27   29.90
 -11  -5  -8  231.78   29.00
  10   4   8  145.49   23.30
  10   4   8  169.78   22.40
 -10  -4  -8  173.08   23.50
 -10  -4  -8  174.68   24.90
   9   3   8  584.84   49.80
   9   3   8  557.04   47.90
  -9  -3  -8  618.44   48.90
  -9  -3  -8  607.74   49.90
   8   2   8   45.70   11.60
   8   2   8   59.09   13.80
  -8  -2  -8   59.29   14.00
  -8  -2  -8   50.69   12.40
   7   1   8  251.77   27.60
   7   1   8  255.57   27.40
  -7  -1  -8  270.87   27.50
  -7  -1  -8  239.28   27.00
   6   0   8 1867.41  109.79
   6   0   8 1726.73  108.09
  -6   0  -8 1762.12  108.39
  -6   0  -8 1729.53  108.89
   5  -1   8  368.66   29.80
   5  -1   8  244.78   25.30
  -5   1  -8  263.77   26.50
  -5   1  -8  268.67   26.60
   4  -2   8  196.08   21.20
   4  -2   8  161.98   21.40
  -4   2  -8  182.78   20.80
  -4   2  -8  208.18   22.10
   3  -3   8  195.68   23.40
   3  -3   8  235.48   23.20
  -3   3  -8  204.18   22.30
  -3   3  -8  245.58   24.10
   2  -4   8 3207.98  184.58
   2  -4   8 3252.07  185.58
  -2   4  -8 3187.48  186.98
  -2   4  -8 3302.07  184.28
   1  -5   8   19.20    7.90
   1  -5   8   26.60    8.90
  -1   5  -8    7.80    6.90
  -1   5  -8   10.40    6.50
   0  -6   8   50.69   12.10
   0  -6   8   40.90   10.10
   0   6  -8   77.89   13.50
   0   6  -8   40.40   10.80
  -1  -7   8   58.89   12.60
  -1  -7   8   81.59   15.50
   1   7  -8   84.99   15.30
   1   7  -8   69.39   13.90
  -2  -8   8  672.23   53.39
  -2  -8   8  694.13   50.69
   2   8  -8  664.93   50.39
   2   8  -8  712.73   51.79
  -3  -9   8   28.00    9.70
  -3  -9   8   34.90   10.30
   3   9  -8   47.90   12.00
   3   9  -8   42.00   11.30
  -4 -10   8   11.00    7.40
  -4 -10   8    6.80    7.20
   4  10  -8    2.30    6.70
   4  10  -8   11.70    6.70
  -5 -11   8  254.37   30.70
  -5 -11   8  218.98   25.70
   5  11  -8  197.58   24.80
   5  11  -8  232.88   27.40
  -6 -12   8  243.88   29.00
  -6 -12   8  251.47   31.10
   6  12  -8  331.87   32.00
   6  12  -8  239.48   28.60
  -7 -13   8   11.30    9.40
  -7 -13   8   24.10    9.70
   7  13  -8   20.90    8.50
   7  13  -8    3.30    6.80
  -8 -14   8    5.80    8.40
  -8 -14   8    0.40    7.50
  13   9   8    7.30    9.60
  13   9   8   14.80   10.20
 -13  -9  -8   10.60   10.00
 -13  -9  -8    2.40   10.40
  12   8   8   48.60   15.40
  12   8   8   58.89   15.10
 -12  -8  -8   50.89   15.30
 -12  -8  -8   59.49   15.80
  11   7   8  318.07   33.70
  11   7   8  277.37   34.50
 -11  -7  -8  227.78   33.30
 -11  -7  -8  297.57   33.70
  10   6   8    4.10    6.00
  10   6   8    6.40    8.20
 -10  -6  -8    5.50    7.20
 -10  -6  -8    3.60    6.90
   9   5   8   72.99   15.40
   9   5   8   62.49   14.50
  -9  -5  -8   70.19   14.90
  -9  -5  -8   76.99   15.30
   8   4   8  369.96   32.80
   8   4   8  378.26   36.40
  -8  -4  -8  402.16   40.10
  -8  -4  -8  382.16   36.10
   7   3   8  585.34   47.50
   7   3   8  639.74   47.90
  -7  -3  -8  695.13   49.60
  -7  -3  -8  608.24   48.60
   6   2   8   16.70    7.30
   6   2   8   26.90    8.10
  -6  -2  -8   10.30    6.40
  -6  -2  -8   21.10    8.70
   5   1   8  337.37   29.10
  -5  -1  -8  237.18   30.50
  -5  -1  -8  229.28   25.30
   0  -4   8 2910.91  165.38
   0   4  -8 2789.82  163.78
  -1  -5   8   -9.10    5.30
  -1  -5   8    6.00    6.00
   1   5  -8   14.20    7.00
   1   5  -8   12.10    7.80
  -2  -6   8  111.39   17.40
  -2  -6   8  110.79   16.30
   2   6  -8   98.59   15.00
   2   6  -8   91.79   15.80
  -3  -7   8  116.89   16.70
  -3  -7   8  110.69   18.40
   3   7  -8  108.29   16.90
   3   7  -8   96.29   16.00
  -4  -8   8 1439.66   91.59
  -4  -8   8 1394.26   88.89
   4   8  -8 1334.17   88.39
   4   8  -8 1389.96   89.59
  -5  -9   8   96.09   17.10
  -5  -9   8  132.49   20.70
   5   9  -8  133.89   20.10
   5   9  -8  125.09   18.70
  -6 -10   8   24.90   19.20
  -6 -10   8   12.00    7.80
   6  10  -8    3.00    6.00
   6  10  -8   10.10    7.30
  -7 -11   8  479.35   48.10
  -7 -11   8  496.95   44.90
   7  11  -8  528.55   44.50
   7  11  -8  562.94   45.90
  -8 -12   8   30.30   11.20
  -8 -12   8   26.80   11.10
   8  12  -8   22.00   10.10
   8  12  -8   12.90    8.20
  -9 -13   8   51.99   14.10
  -9 -13   8   14.10   10.50
   9  13  -8   18.20    9.00
   9  13  -8   27.10   10.00
 -12 -10  -8    3.00    5.90
 -12 -10  -8   -0.80    7.30
  11   9   8   16.60    9.70
  11   9   8   29.00   11.40
 -11  -9  -8   28.90   10.20
 -11  -9  -8   29.60   10.80
  10   8   8    8.70    7.50
  10   8   8    7.40    7.80
 -10  -8  -8    1.80    6.50
 -10  -8  -8    1.10    5.90
   9   7   8  678.33   50.09
   9   7   8  649.93   50.99
  -9  -7  -8  611.14   52.09
  -9  -7  -8  628.44   51.69
   8   6   8    3.60    5.50
   8   6   8    3.60    6.40
  -8  -6  -8    8.90    7.00
  -8  -6  -8    1.20    5.80
   7   5   8  446.46   36.10
  -7  -5  -8  359.36   38.20
   5   3   8  331.17   28.50
  -5  -3  -8  324.27   28.30
   4   2   8  270.27   24.80
   4   2   8  188.58   20.70
  -4  -2  -8  192.88   21.20
  -4  -2  -8  233.88   22.30
   3   1   8  158.88   18.70
   3   1   8  175.58   19.30
  -3  -1  -8  218.58   20.50
  -3  -1  -8  163.28   20.30
   2   0   8 4052.79  226.88
   2   0   8 4073.49  227.78
  -2   0  -8 4054.29  226.08
  -2   0  -8 4093.99  227.48
   1  -1   8    7.00    6.00
   1  -1   8   16.60    6.50
  -1   1  -8   11.50    6.70
  -1   1  -8    0.60    5.10
   0  -2   8  629.74   44.50
   0   2  -8  616.04   45.80
  -2  -4   8 3383.76  187.68
  -2  -4   8 3232.88  188.88
   2   4  -8 3292.57  188.58
   2   4  -8 3293.77  187.68
  -3  -5   8  143.59   20.40
  -3  -5   8  173.58   21.20
   3   5  -8  141.19   19.10
   3   5  -8  177.68   21.50
  -4  -6   8   25.80    8.80
  -4  -6   8   26.00   10.00
   4   6  -8   41.60   10.80
   4   6  -8   31.40    9.70
  -5  -7   8  444.76   38.20
  -5  -7   8  431.66   40.70
   5   7  -8  419.76   37.90
   5   7  -8  463.45   39.50
  -6  -8   8  261.47   29.50
  -6  -8   8  255.87   27.90
   6   8  -8  268.17   28.90
   6   8  -8  255.47   28.70
  -7  -9   8   51.09   12.90
  -7  -9   8   69.89   16.30
   7   9  -8   59.49   13.50
   7   9  -8   71.69   15.00
  -8 -10   8   20.70    9.90
  -8 -10   8   28.40   11.50
   8  10  -8   11.30    9.00
   8  10  -8   19.70   10.00
  -9 -11   8  216.98   32.80
  -9 -11   8  245.38   31.30
   9  11  -8  297.07   32.20
   9  11  -8  340.67   35.20
 -10 -12   8   18.20   13.50
 -10 -12   8   27.40   10.60
  10  12  -8   45.20   12.50
  10  12  -8   47.80   13.20
 -11 -11  -8  204.78   28.70
 -11 -11  -8  257.07   27.10
  10  10   8   -1.00    6.00
 -10 -10  -8    0.00    5.10
   9   9   8   63.69   14.40
  -9  -9  -8   73.59   13.60
  -9  -9  -8   59.99   15.70
   8   8   8  483.75   38.70
   8   8   8  392.06   41.00
  -8  -8  -8  511.75   41.00
  -8  -8  -8  447.76   37.60
   7   7   8  463.35   37.50
   7   7   8  477.75   38.00
  -7  -7  -8  427.56   38.80
  -7  -7  -8  466.65   37.20
   6   6   8   19.40    7.10
   6   6   8    4.00    5.90
  -6  -6  -8    6.90    6.10
  -6  -6  -8   13.00    6.80
[truncated: 320,771 more chars]
